# Supplementary material for: Characterization of Sialic Acid Affinity of the Binding Domain of Mistletoe Lectin Isoform One
Source: Int J Mol Sci. 2021 Jul 31;22(15):8284. doi: 10.3390/ijms22158284 (PMC8348413; doi:10.3390/ijms22158284)
Supplement: Supplementary file 1 [file ijms-22-08284-s001.zip]

Archive with 11 entries (10 files):
- PDB Files/
- PDB Files/Elderberry Lectin.pdb
- __MACOSX/PDB Files/._Elderberry Lectin.pdb
- PDB Files/.DS_Store
- __MACOSX/PDB Files/._.DS_Store
- PDB Files/B-D-Galactose.pdb
- __MACOSX/PDB Files/._B-D-Galactose.pdb
- PDB Files/Neu5Ac.pdb
- __MACOSX/PDB Files/._Neu5Ac.pdb
- PDB Files/Mistletoe Lectin.pdb
- __MACOSX/PDB Files/._Mistletoe Lectin.pdb
