# Supplementary material for: Characterization of Sialic Acid Affinity of the Binding Domain of Mistletoe Lectin Isoform One
Source: Int J Mol Sci. 2021 Jul 31;22(15):8284. doi: 10.3390/ijms22158284 (PMC8348413; doi:10.3390/ijms22158284)
Supplement: Supplementary file 1 [file ijms-22-08284-s001.zip › PDB Files/Elderberry Lectin.pdb]

CRYST1  126.124  126.124   76.039  90.00  90.00  90.00 I 41 2 2      1
MODEL        1
ATOM      1  N   THR A   1      38.991 -10.861  19.251  1.00 52.84           N  
ANISOU    1  N   THR A   1     6872   6712   6493     66     12    136       N  
ATOM      2  CA  THR A   1      39.828 -11.122  18.039  1.00 47.80           C  
ANISOU    2  CA  THR A   1     6226   5894   6042    103   -118    427       C  
ATOM      3  C   THR A   1      39.550 -10.119  16.919  1.00 45.72           C  
ANISOU    3  C   THR A   1     5834   5821   5716    257    -42    206       C  
ATOM      4  O   THR A   1      40.348 -10.004  15.985  1.00 48.07           O  
ANISOU    4  O   THR A   1     6092   6149   6022    232    -74    480       O  
ATOM      5  CB  THR A   1      39.613 -12.537  17.479  1.00 51.30           C  
ANISOU    5  CB  THR A   1     6674   6343   6475     73    -26     49       C  
ATOM      6  N   SER A   2      38.426  -9.408  17.008  1.00 34.60           N  
ANISOU    6  N   SER A   2     5288   4164   3694    -50   -369    614       N  
ATOM      7  CA  SER A   2      38.102  -8.420  15.985  1.00 27.92           C  
ANISOU    7  CA  SER A   2     3873   3239   3494    -58   -480    533       C  
ATOM      8  C   SER A   2      38.011  -7.000  16.555  1.00 24.89           C  
ANISOU    8  C   SER A   2     3329   3434   2692   -125   -361    392       C  
ATOM      9  O   SER A   2      37.759  -6.807  17.736  1.00 28.01           O  
ANISOU    9  O   SER A   2     3430   4455   2758   -541   -271    695       O  
ATOM     10  CB  SER A   2      36.812  -8.780  15.251  1.00 34.54           C  
ANISOU   10  CB  SER A   2     4345   4515   4262    -11   -334   -162       C  
ATOM     11  OG  SER A   2      35.666  -8.494  16.033  1.00 41.66           O  
ANISOU   11  OG  SER A   2     5158   5371   5300    -72    160     48       O  
ATOM     12  N   PHE A   3      38.248  -5.998  15.698  1.00 19.80           N  
ANISOU   12  N   PHE A   3     2314   2766   2442   -288   -510    660       N  
ATOM     13  CA  PHE A   3      38.112  -4.599  16.094  1.00 19.53           C  
ANISOU   13  CA  PHE A   3     2056   3110   2253   -183   -327    559       C  
ATOM     14  C   PHE A   3      37.676  -3.783  14.867  1.00 17.15           C  
ANISOU   14  C   PHE A   3     1881   2779   1855   -393   -184    333       C  
ATOM     15  O   PHE A   3      37.931  -4.194  13.739  1.00 19.75           O  
ANISOU   15  O   PHE A   3     2259   3241   2001    -97   -291    496       O  
ATOM     16  CB  PHE A   3      39.436  -4.047  16.654  1.00 19.48           C  
ANISOU   16  CB  PHE A   3     2025   3388   1988     34   -173    247       C  
ATOM     17  CG  PHE A   3      40.597  -4.082  15.707  1.00 18.20           C  
ANISOU   17  CG  PHE A   3     1785   3025   2104    -29   -624     95       C  
ATOM     18  CD1 PHE A   3      40.930  -2.938  15.010  1.00 19.66           C  
ANISOU   18  CD1 PHE A   3     1990   3016   2464   -130   -249    267       C  
ATOM     19  CD2 PHE A   3      41.359  -5.229  15.510  1.00 19.70           C  
ANISOU   19  CD2 PHE A   3     2330   3186   1966      4   -373     26       C  
ATOM     20  CE1 PHE A   3      42.026  -2.970  14.087  1.00 21.39           C  
ANISOU   20  CE1 PHE A   3     2432   3189   2506    -17   -201    305       C  
ATOM     21  CE2 PHE A   3      42.440  -5.244  14.598  1.00 22.18           C  
ANISOU   21  CE2 PHE A   3     2444   3108   2873    -92   -558   -161       C  
ATOM     22  CZ  PHE A   3      42.738  -4.107  13.901  1.00 20.45           C  
ANISOU   22  CZ  PHE A   3     2155   3765   1848   -215   -187     75       C  
ATOM     23  N   THR A   4      37.077  -2.623  15.130  1.00 17.22           N  
ANISOU   23  N   THR A   4     2282   2639   1620   -311   -298    573       N  
ATOM     24  CA  THR A   4      36.399  -1.878  14.043  1.00 16.97           C  
ANISOU   24  CA  THR A   4     1969   2976   1501   -470   -314    754       C  
ATOM     25  C   THR A   4      36.971  -0.461  13.982  1.00 16.42           C  
ANISOU   25  C   THR A   4     1835   2862   1542   -274   -143    426       C  
ATOM     26  O   THR A   4      37.199   0.171  15.022  1.00 18.25           O  
ANISOU   26  O   THR A   4     1935   3417   1580   -587   -299    483       O  
ATOM     27  CB  THR A   4      34.874  -1.851  14.287  1.00 18.60           C  
ANISOU   27  CB  THR A   4     1985   3022   2059    -88   -386    580       C  
ATOM     28  CG2 THR A   4      34.161  -1.105  13.113  1.00 19.48           C  
ANISOU   28  CG2 THR A   4     1829   3404   2167   -341   -293    664       C  
ATOM     29  OG1 THR A   4      34.435  -3.208  14.397  1.00 21.01           O  
ANISOU   29  OG1 THR A   4     2449   3596   1935   -402   -356    699       O  
ATOM     30  N   ARG A   5      37.231   0.019  12.752  1.00 17.15           N  
ANISOU   30  N   ARG A   5     1913   2965   1636   -371   -393    737       N  
ATOM     31  CA  ARG A   5      37.875   1.299  12.519  1.00 15.00           C  
ANISOU   31  CA  ARG A   5     1376   2454   1867   -426    -82    893       C  
ATOM     32  C   ARG A   5      37.366   1.902  11.200  1.00 15.93           C  
ANISOU   32  C   ARG A   5     1981   2493   1576   -283   -223    333       C  
ATOM     33  O   ARG A   5      36.741   1.168  10.409  1.00 17.69           O  
ANISOU   33  O   ARG A   5     1966   2749   2006   -320   -304    403       O  
ATOM     34  CB  ARG A   5      39.391   1.088  12.269  1.00 17.35           C  
ANISOU   34  CB  ARG A   5     1639   3239   1713   -190   -158    585       C  
ATOM     35  CG  ARG A   5      40.116   0.494  13.518  1.00 18.25           C  
ANISOU   35  CG  ARG A   5     1700   3051   2183   -551   -325    334       C  
ATOM     36  CD  ARG A   5      40.150   1.488  14.656  1.00 20.09           C  
ANISOU   36  CD  ARG A   5     2424   3015   2194   -459   -666    485       C  
ATOM     37  NE  ARG A   5      41.035   1.044  15.789  1.00 20.19           N  
ANISOU   37  NE  ARG A   5     2186   3824   1661    -44   -459    756       N  
ATOM     38  CZ  ARG A   5      40.629   0.415  16.874  1.00 16.57           C  
ANISOU   38  CZ  ARG A   5     1749   2613   1931   -275   -243    101       C  
ATOM     39  NH1 ARG A   5      39.362   0.089  17.042  1.00 17.75           N1+
ANISOU   39  NH1 ARG A   5     2005   2683   2054   -335   -201    339       N1+
ATOM     40  NH2 ARG A   5      41.475   0.117  17.824  1.00 20.60           N  
ANISOU   40  NH2 ARG A   5     2066   3575   2184      1   -721    442       N  
ATOM     41  N   ASN A   6      37.631   3.202  10.974  1.00 15.39           N  
ANISOU   41  N   ASN A   6     1749   2734   1362     43   -126    509       N  
ATOM     42  CA  ASN A   6      37.555   3.730   9.595  1.00 14.72           C  
ANISOU   42  CA  ASN A   6     1702   2653   1237   -398     53    339       C  
ATOM     43  C   ASN A   6      38.854   3.421   8.838  1.00 14.65           C  
ANISOU   43  C   ASN A   6     1245   2772   1547    -62   -214    127       C  
ATOM     44  O   ASN A   6      39.852   3.054   9.480  1.00 16.24           O  
ANISOU   44  O   ASN A   6     1455   2985   1729   -277   -320    604       O  
ATOM     45  CB  ASN A   6      37.341   5.268   9.611  1.00 15.91           C  
ANISOU   45  CB  ASN A   6     1731   2491   1821    -29    -72    209       C  
ATOM     46  CG  ASN A   6      35.904   5.659   9.977  1.00 17.54           C  
ANISOU   46  CG  ASN A   6     2067   2997   1601    -32    195    335       C  
ATOM     47  ND2 ASN A   6      35.180   6.253   9.058  1.00 18.16           N  
ANISOU   47  ND2 ASN A   6     2008   3034   1858    -75   -253    264       N  
ATOM     48  OD1 ASN A   6      35.484   5.433  11.093  1.00 20.47           O  
ANISOU   48  OD1 ASN A   6     2259   3874   1643    188    400    397       O  
ATOM     49  N   ILE A   7      38.802   3.575   7.504  1.00 14.08           N  
ANISOU   49  N   ILE A   7     1414   2656   1278    -38   -158    225       N  
ATOM     50  CA  ILE A   7      40.046   3.479   6.731  1.00 15.10           C  
ANISOU   50  CA  ILE A   7     1220   2527   1991    106     -1    234       C  
ATOM     51  C   ILE A   7      40.160   4.791   5.978  1.00 14.12           C  
ANISOU   51  C   ILE A   7     1293   2487   1585   -107   -145    564       C  
ATOM     52  O   ILE A   7      39.300   5.102   5.126  1.00 15.90           O  
ANISOU   52  O   ILE A   7     1337   2900   1804    142   -277    362       O  
ATOM     53  CB  ILE A   7      40.015   2.309   5.758  1.00 15.59           C  
ANISOU   53  CB  ILE A   7     1350   2484   2089    216     24    329       C  
ATOM     54  CG1 ILE A   7      39.786   0.958   6.466  1.00 17.19           C  
ANISOU   54  CG1 ILE A   7     1469   2544   2518    -33   -120    284       C  
ATOM     55  CG2 ILE A   7      41.338   2.209   5.005  1.00 16.49           C  
ANISOU   55  CG2 ILE A   7     1408   2997   1857     75    -16    355       C  
ATOM     56  CD1 ILE A   7      39.517  -0.234   5.536  1.00 17.88           C  
ANISOU   56  CD1 ILE A   7     1654   2669   2467   -123     -3     91       C  
ATOM     57  N   VAL A   8      41.190   5.583   6.295  1.00 14.46           N  
ANISOU   57  N   VAL A   8     1215   2363   1916   -124      0    366       N  
ATOM     58  CA  VAL A   8      41.311   6.918   5.701  1.00 14.50           C  
ANISOU   58  CA  VAL A   8     1467   2214   1829     59    -12    -34       C  
ATOM     59  C   VAL A   8      42.396   6.851   4.632  1.00 14.35           C  
ANISOU   59  C   VAL A   8     1389   2404   1659    188   -135    481       C  
ATOM     60  O   VAL A   8      43.466   6.236   4.835  1.00 16.75           O  
ANISOU   60  O   VAL A   8     1581   2941   1841    441    -94    679       O  
ATOM     61  CB  VAL A   8      41.767   7.957   6.794  1.00 15.75           C  
ANISOU   61  CB  VAL A   8     1752   2151   2080     18   -136    236       C  
ATOM     62  CG1 VAL A   8      41.855   9.345   6.267  1.00 16.95           C  
ANISOU   62  CG1 VAL A   8     1903   2018   2519      1    -55    364       C  
ATOM     63  CG2 VAL A   8      40.778   7.959   8.028  1.00 18.73           C  
ANISOU   63  CG2 VAL A   8     2210   2983   1920     53    215    127       C  
ATOM     64  N   GLY A   9      42.152   7.462   3.486  1.00 14.12           N  
ANISOU   64  N   GLY A   9     1335   2350   1677     54    -67    432       N  
ATOM     65  CA  GLY A   9      43.140   7.448   2.392  1.00 16.33           C  
ANISOU   65  CA  GLY A   9     1714   2476   2013    159     93    842       C  
ATOM     66  C   GLY A   9      43.218   8.758   1.692  1.00 13.63           C  
ANISOU   66  C   GLY A   9     1121   2306   1751    128    -48     23       C  
ATOM     67  O   GLY A   9      43.220   9.832   2.346  1.00 15.67           O  
ANISOU   67  O   GLY A   9     1550   2604   1800    136     38    332       O  
ATOM     68  N   ARG A  10      43.350   8.689   0.348  1.00 14.08           N  
ANISOU   68  N   ARG A  10     1323   2345   1680    168   -164    440       N  
ATOM     69  CA  ARG A  10      43.623   9.866  -0.483  1.00 14.94           C  
ANISOU   69  CA  ARG A  10     1438   2386   1852    130   -120    545       C  
ATOM     70  C   ARG A  10      42.849  11.104  -0.092  1.00 14.91           C  
ANISOU   70  C   ARG A  10     1639   2252   1773    284   -130    634       C  
ATOM     71  O   ARG A  10      41.608  11.088  -0.020  1.00 15.79           O  
ANISOU   71  O   ARG A  10     1455   2681   1863    139   -100    248       O  
ATOM     72  CB  ARG A  10      43.417   9.510  -1.944  1.00 17.12           C  
ANISOU   72  CB  ARG A  10     2058   2840   1607   -289    -10    423       C  
ATOM     73  CG  ARG A  10      43.993  10.496  -2.887  1.00 18.36           C  
ANISOU   73  CG  ARG A  10     2173   2879   1923    118     39    524       C  
ATOM     74  CD  ARG A  10      44.062   9.990  -4.304  1.00 17.42           C  
ANISOU   74  CD  ARG A  10     1849   2888   1879     70   -174    527       C  
ATOM     75  NE  ARG A  10      44.727  11.001  -5.142  1.00 18.57           N  
ANISOU   75  NE  ARG A  10     2005   3135   1914    -47    -49    458       N  
ATOM     76  CZ  ARG A  10      45.014  10.834  -6.432  1.00 18.32           C  
ANISOU   76  CZ  ARG A  10     2082   2698   2179    249   -352    313       C  
ATOM     77  NH1 ARG A  10      44.714   9.698  -7.020  1.00 18.06           N1+
ANISOU   77  NH1 ARG A  10     2017   2592   2252    174    168    432       N1+
ATOM     78  NH2 ARG A  10      45.644  11.828  -7.092  1.00 21.26           N  
ANISOU   78  NH2 ARG A  10     2314   3213   2549   -226    -31    748       N  
ATOM     79  N   ASP A  11      43.592  12.200   0.137  1.00 16.53           N  
ANISOU   79  N   ASP A  11     1851   2481   1947    176     35    442       N  
ATOM     80  CA  ASP A  11      43.034  13.517   0.403  1.00 18.22           C  
ANISOU   80  CA  ASP A  11     2251   2634   2036    323    149    634       C  
ATOM     81  C   ASP A  11      42.248  13.511   1.728  1.00 17.28           C  
ANISOU   81  C   ASP A  11     1749   2891   1923    215   -334    509       C  
ATOM     82  O   ASP A  11      41.403  14.413   1.937  1.00 19.59           O  
ANISOU   82  O   ASP A  11     2007   2864   2570    404     59    389       O  
ATOM     83  CB  ASP A  11      42.155  14.036  -0.755  1.00 19.22           C  
ANISOU   83  CB  ASP A  11     2233   2708   2359    479    -91    634       C  
ATOM     84  CG  ASP A  11      42.947  14.809  -1.745  1.00 26.22           C  
ANISOU   84  CG  ASP A  11     2606   4058   3298     20   -419    836       C  
ATOM     85  OD1 ASP A  11      44.224  14.639  -1.715  1.00 24.78           O  
ANISOU   85  OD1 ASP A  11     2837   4021   2557   -273   -486    862       O  
ATOM     86  OD2 ASP A  11      42.307  15.554  -2.553  1.00 29.79           O1-
ANISOU   86  OD2 ASP A  11     3338   4450   3531   -122   -629    953       O1-
ATOM     87  N   GLY A  12      42.424  12.476   2.555  1.00 15.87           N  
ANISOU   87  N   GLY A  12     1530   2593   1905    -66    150    579       N  
ATOM     88  CA  GLY A  12      41.747  12.451   3.844  1.00 16.54           C  
ANISOU   88  CA  GLY A  12     1856   2622   1804    105      8    323       C  
ATOM     89  C   GLY A  12      40.319  11.912   3.763  1.00 15.67           C  
ANISOU   89  C   GLY A  12     1529   2312   2112    267   -319   -102       C  
ATOM     90  O   GLY A  12      39.584  11.987   4.758  1.00 17.12           O  
ANISOU   90  O   GLY A  12     1682   2721   2102    356     14    -34       O  
ATOM     91  N   LEU A  13      39.922  11.406   2.597  1.00 14.80           N  
ANISOU   91  N   LEU A  13     1362   2420   1840     17   -225    220       N  
ATOM     92  CA  LEU A  13      38.583  10.773   2.458  1.00 13.88           C  
ANISOU   92  CA  LEU A  13     1104   2396   1771    150   -101     49       C  
ATOM     93  C   LEU A  13      38.632   9.302   2.969  1.00 14.02           C  
ANISOU   93  C   LEU A  13     1714   1995   1618    154   -344    168       C  
ATOM     94  O   LEU A  13      39.698   8.741   3.154  1.00 17.28           O  
ANISOU   94  O   LEU A  13     1262   2984   2318    245    -43    595       O  
ATOM     95  CB  LEU A  13      38.187  10.780   0.954  1.00 15.17           C  
ANISOU   95  CB  LEU A  13     1763   2386   1615    227   -389    310       C  
ATOM     96  CG  LEU A  13      38.065  12.187   0.368  1.00 17.24           C  
ANISOU   96  CG  LEU A  13     2080   2505   1964    237   -226    417       C  
ATOM     97  CD1 LEU A  13      37.793  12.145  -1.153  1.00 22.18           C  
ANISOU   97  CD1 LEU A  13     3829   2803   1794    294   -136    244       C  
ATOM     98  CD2 LEU A  13      37.016  12.977   1.110  1.00 23.17           C  
ANISOU   98  CD2 LEU A  13     2714   3398   2691    752     85    453       C  
ATOM     99  N   CYS A  14      37.483   8.691   3.180  1.00 15.59           N  
ANISOU   99  N   CYS A  14     1795   2541   1584      5   -301    115       N  
ATOM    100  CA  CYS A  14      37.411   7.372   3.723  1.00 14.97           C  
ANISOU  100  CA  CYS A  14     1502   2498   1686     -3    -88    -74       C  
ATOM    101  C   CYS A  14      36.913   6.353   2.728  1.00 14.16           C  
ANISOU  101  C   CYS A  14     1498   2261   1619    -46     88    -66       C  
ATOM    102  O   CYS A  14      36.098   6.681   1.825  1.00 16.70           O  
ANISOU  102  O   CYS A  14     1810   2775   1759    212   -488    441       O  
ATOM    103  CB  CYS A  14      36.485   7.378   4.965  1.00 17.47           C  
ANISOU  103  CB  CYS A  14     2586   3083    968    299   -223     74       C  
ATOM    104  SG  CYS A  14      37.265   7.932   6.513  1.00 18.66           S  
ANISOU  104  SG  CYS A  14     2033   3255   1800    109    -33    216       S  
ATOM    105  N   VAL A  15      37.273   5.078   2.999  1.00 14.73           N  
ANISOU  105  N   VAL A  15     1641   2314   1641    364    -63    375       N  
ATOM    106  CA  VAL A  15      36.774   3.928   2.256  1.00 15.00           C  
ANISOU  106  CA  VAL A  15     1251   2375   2072    227   -160    -10       C  
ATOM    107  C   VAL A  15      35.298   3.757   2.635  1.00 15.77           C  
ANISOU  107  C   VAL A  15     1833   2699   1459    110   -210    346       C  
ATOM    108  O   VAL A  15      34.986   3.559   3.830  1.00 15.91           O  
ANISOU  108  O   VAL A  15     1724   2841   1480    -51   -170    261       O  
ATOM    109  CB  VAL A  15      37.621   2.697   2.529  1.00 16.04           C  
ANISOU  109  CB  VAL A  15     1674   2650   1768    288    -10    -16       C  
ATOM    110  CG1 VAL A  15      37.082   1.407   1.852  1.00 16.89           C  
ANISOU  110  CG1 VAL A  15     1810   2614   1993   -144    -81    192       C  
ATOM    111  CG2 VAL A  15      39.077   2.909   2.221  1.00 15.62           C  
ANISOU  111  CG2 VAL A  15     1247   2813   1875    256    135    186       C  
ATOM    112  N   ASP A  16      34.412   3.677   1.637  1.00 15.68           N  
ANISOU  112  N   ASP A  16     1324   3018   1613    112   -377    112       N  
ATOM    113  CA  ASP A  16      32.990   3.755   1.870  1.00 15.92           C  
ANISOU  113  CA  ASP A  16     1532   2904   1609     38   -254    132       C  
ATOM    114  C   ASP A  16      32.299   2.799   0.914  1.00 17.54           C  
ANISOU  114  C   ASP A  16     1849   3372   1443    -90   -380    258       C  
ATOM    115  O   ASP A  16      32.616   2.786  -0.267  1.00 17.92           O  
ANISOU  115  O   ASP A  16     1777   3520   1509    -58   -106    284       O  
ATOM    116  CB  ASP A  16      32.587   5.273   1.644  1.00 17.97           C  
ANISOU  116  CB  ASP A  16     1488   3170   2169    237   -224     84       C  
ATOM    117  CG  ASP A  16      31.106   5.595   1.667  1.00 20.70           C  
ANISOU  117  CG  ASP A  16     1871   3347   2646    113   -355   -437       C  
ATOM    118  OD1 ASP A  16      30.404   5.256   0.701  1.00 22.43           O  
ANISOU  118  OD1 ASP A  16     2349   3919   2254    122   -467    158       O  
ATOM    119  OD2 ASP A  16      30.710   6.359   2.578  1.00 21.12           O1-
ANISOU  119  OD2 ASP A  16     2069   4025   1928    252   -273     12       O1-
ATOM    120  N   VAL A  17      31.335   2.007   1.383  1.00 17.89           N  
ANISOU  120  N   VAL A  17     1786   3105   1904   -171   -216     13       N  
ATOM    121  CA  VAL A  17      30.574   1.166   0.460  1.00 18.18           C  
ANISOU  121  CA  VAL A  17     1742   3033   2130     66   -276     14       C  
ATOM    122  C   VAL A  17      29.507   2.044  -0.221  1.00 18.23           C  
ANISOU  122  C   VAL A  17     1818   3067   2041    267    -91   -247       C  
ATOM    123  O   VAL A  17      28.663   2.678   0.445  1.00 20.04           O  
ANISOU  123  O   VAL A  17     1721   3852   2041    255   -208   -112       O  
ATOM    124  CB  VAL A  17      29.915  -0.014   1.216  1.00 19.13           C  
ANISOU  124  CB  VAL A  17     1926   2996   2345   -262   -455    -41       C  
ATOM    125  CG1 VAL A  17      29.241  -0.922   0.171  1.00 21.67           C  
ANISOU  125  CG1 VAL A  17     2375   3146   2712   -495   -556    -63       C  
ATOM    126  CG2 VAL A  17      30.967  -0.792   2.020  1.00 20.86           C  
ANISOU  126  CG2 VAL A  17     2503   2958   2464     12   -523    253       C  
ATOM    127  N   ARG A  18      29.566   2.126  -1.566  1.00 17.09           N  
ANISOU  127  N   ARG A  18     1712   2936   1844     81   -476    202       N  
ATOM    128  CA  ARG A  18      28.861   3.186  -2.332  1.00 19.59           C  
ANISOU  128  CA  ARG A  18     1943   3089   2409    142   -192    256       C  
ATOM    129  C   ARG A  18      27.347   3.222  -2.062  1.00 20.68           C  
ANISOU  129  C   ARG A  18     2110   3043   2704   -283   -421     87       C  
ATOM    130  O   ARG A  18      26.669   2.207  -2.225  1.00 22.49           O  
ANISOU  130  O   ARG A  18     1961   3902   2680    -27   -344    351       O  
ATOM    131  CB  ARG A  18      29.087   2.963  -3.810  1.00 19.85           C  
ANISOU  131  CB  ARG A  18     2792   3008   1740     16   -520     75       C  
ATOM    132  CG  ARG A  18      28.677   4.189  -4.694  1.00 19.13           C  
ANISOU  132  CG  ARG A  18     2384   3093   1792     38   -241    212       C  
ATOM    133  CD  ARG A  18      29.249   4.001  -6.086  1.00 20.37           C  
ANISOU  133  CD  ARG A  18     2873   3136   1728     32   -262    347       C  
ATOM    134  NE  ARG A  18      29.076   5.084  -7.051  1.00 20.09           N  
ANISOU  134  NE  ARG A  18     2636   2907   2087     -5   -266    187       N  
ATOM    135  CZ  ARG A  18      30.008   5.927  -7.477  1.00 19.92           C  
ANISOU  135  CZ  ARG A  18     2265   2889   2415    -59    -86    480       C  
ATOM    136  NH1 ARG A  18      29.765   6.719  -8.524  1.00 21.95           N1+
ANISOU  136  NH1 ARG A  18     2836   3451   2050    -78   -465    274       N1+
ATOM    137  NH2 ARG A  18      31.211   5.969  -6.921  1.00 20.26           N  
ANISOU  137  NH2 ARG A  18     1749   3548   2400    278    -53    -76       N  
ATOM    138  N   ASN A  19      26.848   4.389  -1.632  1.00 21.96           N  
ANISOU  138  N   ASN A  19     1770   4094   2480    320   -278     81       N  
ATOM    139  CA  ASN A  19      25.425   4.625  -1.276  1.00 23.16           C  
ANISOU  139  CA  ASN A  19     1704   4335   2760    426   -297    258       C  
ATOM    140  C   ASN A  19      24.894   3.791  -0.119  1.00 25.04           C  
ANISOU  140  C   ASN A  19     2274   4451   2789    273     53    114       C  
ATOM    141  O   ASN A  19      23.700   3.768   0.092  1.00 25.36           O  
ANISOU  141  O   ASN A  19     2229   4412   2994    185     22    234       O  
ATOM    142  CB  ASN A  19      24.560   4.654  -2.517  1.00 28.74           C  
ANISOU  142  CB  ASN A  19     3075   4798   3046    495   -355    313       C  
ATOM    143  CG  ASN A  19      24.984   5.808  -3.473  1.00 28.62           C  
ANISOU  143  CG  ASN A  19     3109   3724   4038    252   -328    112       C  
ATOM    144  ND2 ASN A  19      25.350   6.962  -2.887  1.00 29.07           N  
ANISOU  144  ND2 ASN A  19     3141   3769   4135    470   -307    244       N  
ATOM    145  OD1 ASN A  19      25.107   5.623  -4.682  1.00 37.57           O  
ANISOU  145  OD1 ASN A  19     4392   5531   4349    348   -418   -131       O  
ATOM    146  N   GLY A  20      25.769   3.187   0.683  1.00 22.93           N  
ANISOU  146  N   GLY A  20     2078   3908   2723   -190   -125    279       N  
ATOM    147  CA  GLY A  20      25.319   2.436   1.872  1.00 25.07           C  
ANISOU  147  CA  GLY A  20     3143   4018   2365   -180     17     66       C  
ATOM    148  C   GLY A  20      24.680   1.096   1.489  1.00 26.99           C  
ANISOU  148  C   GLY A  20     3282   4116   2855   -158    -26     49       C  
ATOM    149  O   GLY A  20      24.182   0.387   2.376  1.00 32.10           O  
ANISOU  149  O   GLY A  20     3472   4961   3762   -325     39    600       O  
ATOM    150  N   TYR A  21      24.747   0.700   0.208  1.00 23.35           N  
ANISOU  150  N   TYR A  21     1924   3927   3019    -63   -263   -204       N  
ATOM    151  CA  TYR A  21      24.149  -0.577  -0.204  1.00 25.60           C  
ANISOU  151  CA  TYR A  21     3245   3429   3051   -187     28   -101       C  
ATOM    152  C   TYR A  21      24.974  -1.761   0.243  1.00 26.67           C  
ANISOU  152  C   TYR A  21     2633   3878   3622    -48   -220     55       C  
ATOM    153  O   TYR A  21      26.194  -1.702   0.136  1.00 26.86           O  
ANISOU  153  O   TYR A  21     2356   4150   3698    153   -374    517       O  
ATOM    154  CB  TYR A  21      23.896  -0.639  -1.738  1.00 28.16           C  
ANISOU  154  CB  TYR A  21     3015   4411   3274   -190   -380    -56       C  
ATOM    155  CG  TYR A  21      22.827   0.312  -2.237  1.00 33.23           C  
ANISOU  155  CG  TYR A  21     2749   5088   4788    107    -82    -36       C  
ATOM    156  CD1 TYR A  21      21.975   0.985  -1.348  1.00 38.31           C  
ANISOU  156  CD1 TYR A  21     4424   5285   4844    360     25   -156       C  
ATOM    157  CD2 TYR A  21      22.675   0.539  -3.600  1.00 44.12           C  
ANISOU  157  CD2 TYR A  21     5359   6295   5110    200    -52    139       C  
ATOM    158  CE1 TYR A  21      21.000   1.878  -1.827  1.00 37.60           C  
ANISOU  158  CE1 TYR A  21     4226   5357   4700    239   -266    126       C  
ATOM    159  CE2 TYR A  21      21.706   1.413  -4.075  1.00 44.08           C  
ANISOU  159  CE2 TYR A  21     5664   5629   5455    393    139     90       C  
ATOM    160  CZ  TYR A  21      20.887   2.076  -3.191  1.00 39.50           C  
ANISOU  160  CZ  TYR A  21     4824   5283   4899    592   -170    414       C  
ATOM    161  OH  TYR A  21      19.918   2.942  -3.689  1.00 42.00           O  
ANISOU  161  OH  TYR A  21     4708   5985   5263    633   -513    705       O  
ATOM    162  N   ASP A  22      24.344  -2.792   0.812  1.00 27.48           N  
ANISOU  162  N   ASP A  22     2973   3961   3507    -40   -316     93       N  
ATOM    163  CA  ASP A  22      25.034  -4.039   1.125  1.00 25.41           C  
ANISOU  163  CA  ASP A  22     2689   3717   3248     34   -188   -133       C  
ATOM    164  C   ASP A  22      24.876  -5.159   0.134  1.00 23.87           C  
ANISOU  164  C   ASP A  22     2352   3688   3030   -141   -301    129       C  
ATOM    165  O   ASP A  22      25.373  -6.271   0.357  1.00 26.44           O  
ANISOU  165  O   ASP A  22     2536   4363   3144   -183   -551    175       O  
ATOM    166  CB  ASP A  22      24.758  -4.524   2.557  1.00 26.18           C  
ANISOU  166  CB  ASP A  22     2668   3877   3400   -242    189    112       C  
ATOM    167  CG  ASP A  22      23.375  -5.088   2.727  1.00 33.77           C  
ANISOU  167  CG  ASP A  22     3425   5028   4378   -308    128    171       C  
ATOM    168  OD1 ASP A  22      22.585  -4.974   1.796  1.00 35.20           O  
ANISOU  168  OD1 ASP A  22     4002   5204   4167   -308   -157    417       O  
ATOM    169  OD2 ASP A  22      23.062  -5.651   3.796  1.00 36.65           O1-
ANISOU  169  OD2 ASP A  22     4476   5369   4080    -76   -216    519       O1-
ATOM    170  N  ATHR A  23      24.289  -4.826  -1.025  0.61 23.54           N  
ANISOU  170  N  ATHR A  23     1976   3807   3159    -51   -185    159       N  
ATOM    171  N  BTHR A  23      24.177  -4.908  -0.966  0.39 25.96           N  
ANISOU  171  N  BTHR A  23     2866   3714   3280    -26   -265     68       N  
ATOM    172  CA ATHR A  23      24.124  -5.793  -2.069  0.61 22.30           C  
ANISOU  172  CA ATHR A  23     2319   3708   2446     85   -130    240       C  
ATOM    173  CA BTHR A  23      23.942  -5.965  -1.917  0.39 24.47           C  
ANISOU  173  CA BTHR A  23     2969   3571   2755     82     21    119       C  
ATOM    174  C  ATHR A  23      25.484  -6.305  -2.556  0.61 19.49           C  
ANISOU  174  C  ATHR A  23     2022   3423   1960   -209   -291    142       C  
ATOM    175  C  BTHR A  23      25.320  -6.322  -2.525  0.39 24.08           C  
ANISOU  175  C  BTHR A  23     2990   3570   2585     57   -144     23       C  
ATOM    176  O  ATHR A  23      26.453  -5.526  -2.780  0.61 20.16           O  
ANISOU  176  O  ATHR A  23     1514   3771   2374   -244   -497    474       O  
ATOM    177  O  BTHR A  23      26.162  -5.438  -2.720  0.39 25.09           O  
ANISOU  177  O  BTHR A  23     3367   3427   2739   -102   -433    191       O  
ATOM    178  CB ATHR A  23      23.240  -5.267  -3.235  0.61 23.02           C  
ANISOU  178  CB ATHR A  23     2722   3648   2376     65    -10    285       C  
ATOM    179  CB BTHR A  23      22.838  -5.555  -2.935  0.39 26.06           C  
ANISOU  179  CB BTHR A  23     3548   3528   2824    204      1   -143       C  
ATOM    180  CG2ATHR A  23      24.007  -4.455  -4.187  0.61 23.44           C  
ANISOU  180  CG2ATHR A  23     3042   2921   2942   -384   -438    100       C  
ATOM    181  CG2BTHR A  23      22.218  -4.187  -2.567  0.39 17.86           C  
ANISOU  181  CG2BTHR A  23     1895   3214   1676    228   -430     66       C  
ATOM    182  OG1ATHR A  23      22.671  -6.397  -3.911  0.61 31.43           O  
ANISOU  182  OG1ATHR A  23     3937   4453   3550   -165   -435   -248       O  
ATOM    183  OG1BTHR A  23      23.382  -5.507  -4.245  0.39 21.83           O  
ANISOU  183  OG1BTHR A  23     2324   3161   2808     36    317    420       O  
ATOM    184  N   ASP A  24      25.548  -7.619  -2.766  1.00 21.53           N  
ANISOU  184  N   ASP A  24     2295   3506   2377    -51   -797    210       N  
ATOM    185  CA  ASP A  24      26.807  -8.208  -3.235  1.00 20.61           C  
ANISOU  185  CA  ASP A  24     2298   3044   2486    -66   -390    255       C  
ATOM    186  C   ASP A  24      27.271  -7.452  -4.496  1.00 19.54           C  
ANISOU  186  C   ASP A  24     1705   3460   2257   -299   -482     83       C  
ATOM    187  O   ASP A  24      26.457  -7.176  -5.431  1.00 24.27           O  
ANISOU  187  O   ASP A  24     2432   3954   2832   -300   -710    381       O  
ATOM    188  CB  ASP A  24      26.625  -9.680  -3.569  1.00 23.97           C  
ANISOU  188  CB  ASP A  24     2975   2944   3189   -304   -801    615       C  
ATOM    189  CG  ASP A  24      26.547 -10.595  -2.354  1.00 27.29           C  
ANISOU  189  CG  ASP A  24     3999   3160   3209   -397   -144    187       C  
ATOM    190  OD1 ASP A  24      26.974 -10.179  -1.253  1.00 26.46           O  
ANISOU  190  OD1 ASP A  24     2273   4182   3597   -557   -538    542       O  
ATOM    191  OD2 ASP A  24      26.040 -11.744  -2.555  1.00 29.08           O1-
ANISOU  191  OD2 ASP A  24     2817   3530   4699   -577   -906    263       O1-
ATOM    192  N   GLY A  25      28.568  -7.115  -4.524  1.00 19.83           N  
ANISOU  192  N   GLY A  25     1732   3367   2432   -178   -120    196       N  
ATOM    193  CA  GLY A  25      29.131  -6.479  -5.686  1.00 18.14           C  
ANISOU  193  CA  GLY A  25     1764   2835   2290   -188   -395      0       C  
ATOM    194  C   GLY A  25      29.155  -4.973  -5.647  1.00 16.46           C  
ANISOU  194  C   GLY A  25     1296   2577   2380   -278   -320    -18       C  
ATOM    195  O   GLY A  25      29.704  -4.334  -6.564  1.00 19.37           O  
ANISOU  195  O   GLY A  25     1802   3376   2182   -115   -252    -78       O  
ATOM    196  N   THR A  26      28.601  -4.359  -4.596  1.00 18.17           N  
ANISOU  196  N   THR A  26     1434   3150   2317    170   -434    -66       N  
ATOM    197  CA  THR A  26      28.611  -2.898  -4.540  1.00 15.74           C  
ANISOU  197  CA  THR A  26     1159   2850   1968    -22   -137   -264       C  
ATOM    198  C   THR A  26      30.084  -2.398  -4.406  1.00 15.63           C  
ANISOU  198  C   THR A  26     1403   2888   1646    -10   -159    355       C  
ATOM    199  O   THR A  26      30.778  -2.849  -3.507  1.00 17.77           O  
ANISOU  199  O   THR A  26     1855   3060   1836   -112   -424    291       O  
ATOM    200  CB  THR A  26      27.797  -2.400  -3.321  1.00 18.08           C  
ANISOU  200  CB  THR A  26     1326   3093   2450      8   -259      0       C  
ATOM    201  CG2 THR A  26      27.781  -0.930  -3.231  1.00 19.61           C  
ANISOU  201  CG2 THR A  26     1997   3153   2298     84   -157     23       C  
ATOM    202  OG1 THR A  26      26.450  -2.856  -3.464  1.00 19.14           O  
ANISOU  202  OG1 THR A  26     1450   3508   2312   -174    -88    133       O  
ATOM    203  N  APRO A  27      30.489  -1.384  -5.192  0.49 16.15           N  
ANISOU  203  N  APRO A  27     1477   2992   1666    -58   -128     92       N  
ATOM    204  N  BPRO A  27      30.561  -1.545  -5.342  0.51 22.82           N  
ANISOU  204  N  BPRO A  27     2520   3289   2861    -54    -13    318       N  
ATOM    205  CA APRO A  27      31.877  -1.023  -5.156  0.49 15.79           C  
ANISOU  205  CA APRO A  27     1163   2868   1966   -151    -18    -18       C  
ATOM    206  CA BPRO A  27      31.906  -0.959  -5.249  0.51 17.19           C  
ANISOU  206  CA BPRO A  27     1729   2902   1899    -39   -204    127       C  
ATOM    207  C  APRO A  27      32.241  -0.100  -4.010  0.49 15.23           C  
ANISOU  207  C  APRO A  27     1321   2666   1799    204     51     30       C  
ATOM    208  C  BPRO A  27      32.207  -0.284  -3.922  0.51 16.32           C  
ANISOU  208  C  BPRO A  27     1595   2837   1766    -12   -194    152       C  
ATOM    209  O  APRO A  27      31.399   0.720  -3.527  0.49 15.01           O  
ANISOU  209  O  APRO A  27     1145   2368   2189   -102     83    594       O  
ATOM    210  O  BPRO A  27      31.273   0.196  -3.242  0.51 17.13           O  
ANISOU  210  O  BPRO A  27     2279   2771   1458   -406   -178    286       O  
ATOM    211  CB APRO A  27      32.144  -0.349  -6.551  0.49 18.65           C  
ANISOU  211  CB APRO A  27     2007   3259   1817    172   -303    115       C  
ATOM    212  CB BPRO A  27      31.930   0.109  -6.383  0.51 19.04           C  
ANISOU  212  CB BPRO A  27     2358   2776   2098    -99   -179    142       C  
ATOM    213  CG APRO A  27      30.871  -0.570  -7.354  0.49 18.25           C  
ANISOU  213  CG APRO A  27     1332   2777   2824   -237    -67    168       C  
ATOM    214  CG BPRO A  27      30.536   0.246  -6.790  0.51 18.54           C  
ANISOU  214  CG BPRO A  27     2159   2348   2534     70      8    323       C  
ATOM    215  CD APRO A  27      29.787  -0.650  -6.246  0.49 18.83           C  
ANISOU  215  CD APRO A  27     2528   3110   1515    -21    -92    254       C  
ATOM    216  CD BPRO A  27      29.896  -1.116  -6.571  0.51 19.22           C  
ANISOU  216  CD BPRO A  27     2306   2467   2528   -219   -249    211       C  
ATOM    217  N   LEU A  28      33.505  -0.237  -3.597  1.00 16.58           N  
ANISOU  217  N   LEU A  28     1414   2889   1994    104   -225    272       N  
ATOM    218  CA  LEU A  28      33.997   0.657  -2.590  1.00 17.05           C  
ANISOU  218  CA  LEU A  28     1926   2586   1965    360   -593     -3       C  
ATOM    219  C   LEU A  28      34.463   1.968  -3.279  1.00 14.81           C  
ANISOU  219  C   LEU A  28     1517   2098   2011    157   -415    110       C  
ATOM    220  O   LEU A  28      34.995   1.924  -4.423  1.00 16.78           O  
ANISOU  220  O   LEU A  28     1688   2932   1753    -32   -100    167       O  
ATOM    221  CB  LEU A  28      35.221   0.062  -1.861  1.00 16.66           C  
ANISOU  221  CB  LEU A  28     1573   2541   2216    147   -256    401       C  
ATOM    222  CG  LEU A  28      34.885  -1.286  -1.190  1.00 21.69           C  
ANISOU  222  CG  LEU A  28     2014   3067   3161     90   -166    483       C  
ATOM    223  CD1 LEU A  28      36.037  -1.619  -0.184  1.00 21.38           C  
ANISOU  223  CD1 LEU A  28     2250   3535   2335     83   -482    280       C  
ATOM    224  CD2 LEU A  28      33.485  -1.436  -0.617  1.00 21.59           C  
ANISOU  224  CD2 LEU A  28     2213   3767   2222   -278   -464    479       C  
ATOM    225  N   GLN A  29      34.318   3.090  -2.606  1.00 15.60           N  
ANISOU  225  N   GLN A  29     1396   2705   1824   -124   -365    -17       N  
ATOM    226  CA  GLN A  29      34.652   4.423  -3.124  1.00 16.89           C  
ANISOU  226  CA  GLN A  29     1815   2599   2003   -147   -306   -110       C  
ATOM    227  C   GLN A  29      35.286   5.265  -2.023  1.00 15.15           C  
ANISOU  227  C   GLN A  29     1657   2465   1633    361   -202    207       C  
ATOM    228  O   GLN A  29      35.257   4.912  -0.816  1.00 16.67           O  
ANISOU  228  O   GLN A  29     1758   3025   1552     -6   -142    393       O  
ATOM    229  CB  GLN A  29      33.347   5.099  -3.646  1.00 17.55           C  
ANISOU  229  CB  GLN A  29     1662   3276   1728    143   -212   -178       C  
ATOM    230  CG  GLN A  29      32.422   5.446  -2.500  1.00 17.55           C  
ANISOU  230  CG  GLN A  29     1513   3017   2137    305   -172    110       C  
ATOM    231  CD  GLN A  29      31.212   6.216  -2.917  1.00 18.25           C  
ANISOU  231  CD  GLN A  29     1884   3374   1674    323   -424     -2       C  
ATOM    232  NE2 GLN A  29      30.358   6.565  -1.974  1.00 21.05           N  
ANISOU  232  NE2 GLN A  29     2294   3362   2341    135   -253     10       N  
ATOM    233  OE1 GLN A  29      31.056   6.518  -4.114  1.00 20.33           O  
ANISOU  233  OE1 GLN A  29     1734   3854   2137     27   -304    406       O  
ATOM    234  N   LEU A  30      35.775   6.443  -2.386  1.00 15.83           N  
ANISOU  234  N   LEU A  30     1782   2375   1856    179     33    141       N  
ATOM    235  CA  LEU A  30      36.100   7.456  -1.420  1.00 14.94           C  
ANISOU  235  CA  LEU A  30     1436   2623   1614    300   -175    113       C  
ATOM    236  C   LEU A  30      34.882   8.314  -1.123  1.00 15.78           C  
ANISOU  236  C   LEU A  30     1427   2738   1827    316   -111    -77       C  
ATOM    237  O   LEU A  30      34.116   8.665  -2.025  1.00 17.67           O  
ANISOU  237  O   LEU A  30     1694   3213   1806    219   -292    156       O  
ATOM    238  CB  LEU A  30      37.205   8.357  -1.975  1.00 17.56           C  
ANISOU  238  CB  LEU A  30     1480   2699   2490     16    -78    -95       C  
ATOM    239  CG  LEU A  30      38.592   7.780  -2.270  1.00 17.70           C  
ANISOU  239  CG  LEU A  30     1412   2905   2407    487     40    -74       C  
ATOM    240  CD1 LEU A  30      39.442   8.959  -2.816  1.00 20.45           C  
ANISOU  240  CD1 LEU A  30     2103   2983   2682   -225    250   -238       C  
ATOM    241  CD2 LEU A  30      39.146   7.179  -1.006  1.00 21.21           C  
ANISOU  241  CD2 LEU A  30     2284   3386   2386    724   -444   -101       C  
ATOM    242  N   TRP A  31      34.735   8.689   0.155  1.00 15.75           N  
ANISOU  242  N   TRP A  31     1559   2891   1531    332     40    100       N  
ATOM    243  CA  TRP A  31      33.660   9.600   0.532  1.00 15.65           C  
ANISOU  243  CA  TRP A  31     1335   2780   1831    433    -29   -239       C  
ATOM    244  C   TRP A  31      34.115  10.341   1.811  1.00 16.24           C  
ANISOU  244  C   TRP A  31     1728   2746   1697    526     48     53       C  
ATOM    245  O   TRP A  31      34.940   9.776   2.572  1.00 16.70           O  
ANISOU  245  O   TRP A  31     1538   3011   1795    487   -204    222       O  
ATOM    246  CB  TRP A  31      32.385   8.789   0.840  1.00 18.03           C  
ANISOU  246  CB  TRP A  31     1763   2940   2145    398    -48    206       C  
ATOM    247  CG  TRP A  31      31.098   9.553   1.031  1.00 18.26           C  
ANISOU  247  CG  TRP A  31     1803   3319   1816    464   -248     65       C  
ATOM    248  CD1 TRP A  31      30.479   9.839   2.209  1.00 19.37           C  
ANISOU  248  CD1 TRP A  31     2065   3379   1915    335   -306   -210       C  
ATOM    249  CD2 TRP A  31      30.371  10.212   0.021  1.00 19.43           C  
ANISOU  249  CD2 TRP A  31     1951   3341   2090    157   -437    -43       C  
ATOM    250  CE2 TRP A  31      29.248  10.827   0.652  1.00 20.02           C  
ANISOU  250  CE2 TRP A  31     1475   3609   2519    561   -328    108       C  
ATOM    251  CE3 TRP A  31      30.519  10.321  -1.373  1.00 21.63           C  
ANISOU  251  CE3 TRP A  31     2092   3824   2303    481   -511     30       C  
ATOM    252  NE1 TRP A  31      29.317  10.577   1.987  1.00 25.68           N  
ANISOU  252  NE1 TRP A  31     2147   4912   2695    394   -128     18       N  
ATOM    253  CZ2 TRP A  31      28.278  11.540  -0.055  1.00 23.86           C  
ANISOU  253  CZ2 TRP A  31     2681   3819   2566    813   -513     22       C  
ATOM    254  CZ3 TRP A  31      29.558  11.054  -2.060  1.00 24.10           C  
ANISOU  254  CZ3 TRP A  31     2265   4315   2576    881   -367    211       C  
ATOM    255  CH2 TRP A  31      28.473  11.651  -1.395  1.00 25.92           C  
ANISOU  255  CH2 TRP A  31     2496   4660   2691    812   -205    415       C  
ATOM    256  N   PRO A  32      33.632  11.567   2.029  1.00 17.20           N  
ANISOU  256  N   PRO A  32     1682   3008   1842    411    -81    -45       N  
ATOM    257  CA  PRO A  32      34.012  12.240   3.261  1.00 17.89           C  
ANISOU  257  CA  PRO A  32     1858   3156   1782    549     31     48       C  
ATOM    258  C   PRO A  32      33.793  11.404   4.514  1.00 17.35           C  
ANISOU  258  C   PRO A  32     1872   2746   1974    273     62     24       C  
ATOM    259  O   PRO A  32      32.768  10.723   4.625  1.00 17.92           O  
ANISOU  259  O   PRO A  32     1975   2944   1890    164    -76     -5       O  
ATOM    260  CB  PRO A  32      33.144  13.541   3.222  1.00 18.04           C  
ANISOU  260  CB  PRO A  32     2031   2855   1966    181   -100    -95       C  
ATOM    261  CG  PRO A  32      33.012  13.768   1.753  1.00 18.82           C  
ANISOU  261  CG  PRO A  32     2565   2500   2086    661   -141     33       C  
ATOM    262  CD  PRO A  32      32.759  12.414   1.171  1.00 19.18           C  
ANISOU  262  CD  PRO A  32     2444   2731   2110    976   -261      0       C  
ATOM    263  N   CYS A  33      34.733  11.444   5.436  1.00 17.19           N  
ANISOU  263  N   CYS A  33     1777   3006   1747    273   -141    190       N  
ATOM    264  CA  CYS A  33      34.670  10.516   6.573  1.00 16.90           C  
ANISOU  264  CA  CYS A  33      849   3457   2112    599    487    453       C  
ATOM    265  C   CYS A  33      33.498  10.773   7.521  1.00 16.37           C  
ANISOU  265  C   CYS A  33     1768   2820   1632   -247     -4     23       C  
ATOM    266  O   CYS A  33      33.181  11.924   7.780  1.00 21.80           O  
ANISOU  266  O   CYS A  33     2642   3327   2311    225    419   -125       O  
ATOM    267  CB  CYS A  33      35.952  10.517   7.376  1.00 19.40           C  
ANISOU  267  CB  CYS A  33     1615   3645   2109    130     -6     91       C  
ATOM    268  SG  CYS A  33      37.427   9.954   6.458  1.00 21.17           S  
ANISOU  268  SG  CYS A  33     1981   3870   2189     93    -71    198       S  
ATOM    269  N   GLY A  34      32.943   9.690   8.024  1.00 18.45           N  
ANISOU  269  N   GLY A  34     1660   3338   2011     34    154     16       N  
ATOM    270  CA  GLY A  34      31.890   9.787   9.063  1.00 21.03           C  
ANISOU  270  CA  GLY A  34     2183   3571   2235    -18    300    159       C  
ATOM    271  C   GLY A  34      31.769   8.437   9.768  1.00 20.04           C  
ANISOU  271  C   GLY A  34     1990   3644   1978    342    138     35       C  
ATOM    272  O   GLY A  34      32.540   7.517   9.554  1.00 21.55           O  
ANISOU  272  O   GLY A  34     1991   3849   2348    125     73    407       O  
ATOM    273  N   THR A  35      30.702   8.341  10.601  1.00 20.14           N  
ANISOU  273  N   THR A  35     2054   3857   1741   -370    755     48       N  
ATOM    274  CA  THR A  35      30.433   7.220  11.445  1.00 25.40           C  
ANISOU  274  CA  THR A  35     3445   4175   2032   -718   -105    333       C  
ATOM    275  C   THR A  35      29.444   6.228  10.859  1.00 23.43           C  
ANISOU  275  C   THR A  35     2341   3872   2688   -462    -56    121       C  
ATOM    276  O   THR A  35      29.183   5.191  11.452  1.00 22.60           O  
ANISOU  276  O   THR A  35     2530   3973   2083   -333     21   -153       O  
ATOM    277  CB  THR A  35      29.789   7.787  12.846  1.00 23.78           C  
ANISOU  277  CB  THR A  35     3148   3955   1931   -372    -75     67       C  
ATOM    278  CG2 THR A  35      30.757   8.659  13.552  1.00 33.26           C  
ANISOU  278  CG2 THR A  35     4940   4577   3117   -443   -171   -373       C  
ATOM    279  OG1 THR A  35      28.684   8.666  12.511  1.00 31.45           O  
ANISOU  279  OG1 THR A  35     3960   4648   3341   -105    557   -324       O  
ATOM    280  N   GLN A  36      28.979   6.485   9.644  1.00 21.82           N  
ANISOU  280  N   GLN A  36     1806   4123   2359    -21    148   -258       N  
ATOM    281  CA  GLN A  36      27.983   5.595   9.069  1.00 21.34           C  
ANISOU  281  CA  GLN A  36     2275   3805   2026   -243    415    -64       C  
ATOM    282  C   GLN A  36      28.519   4.186   8.926  1.00 18.13           C  
ANISOU  282  C   GLN A  36     1807   3598   1482   -228     22    140       C  
ATOM    283  O   GLN A  36      29.745   4.001   8.713  1.00 19.62           O  
ANISOU  283  O   GLN A  36     1482   4232   1738    301    106     25       O  
ATOM    284  CB  GLN A  36      27.506   6.113   7.700  1.00 21.58           C  
ANISOU  284  CB  GLN A  36     2363   3945   1891    -27    108    -94       C  
ATOM    285  CG  GLN A  36      28.644   6.478   6.666  1.00 20.85           C  
ANISOU  285  CG  GLN A  36     2334   3177   2409    193    354     50       C  
ATOM    286  CD  GLN A  36      28.944   7.966   6.558  1.00 21.57           C  
ANISOU  286  CD  GLN A  36     2082   3378   2736     98    184   -368       C  
ATOM    287  NE2 GLN A  36      29.190   8.576   7.684  1.00 22.76           N  
ANISOU  287  NE2 GLN A  36     2684   3578   2384     74     18    -74       N  
ATOM    288  OE1 GLN A  36      28.976   8.560   5.445  1.00 27.34           O  
ANISOU  288  OE1 GLN A  36     2683   4322   3383    190    219    603       O  
ATOM    289  N   ARG A  37      27.664   3.192   8.998  1.00 19.56           N  
ANISOU  289  N   ARG A  37     1875   3948   1607    -73    114    244       N  
ATOM    290  CA  ARG A  37      28.092   1.798   9.047  1.00 19.30           C  
ANISOU  290  CA  ARG A  37     1772   3736   1823   -109     61    189       C  
ATOM    291  C   ARG A  37      28.857   1.310   7.811  1.00 18.10           C  
ANISOU  291  C   ARG A  37     1821   3340   1717    202    -27     88       C  
ATOM    292  O   ARG A  37      29.689   0.400   7.898  1.00 19.40           O  
ANISOU  292  O   ARG A  37     1736   3425   2209    -69     63    299       O  
ATOM    293  CB  ARG A  37      26.912   0.906   9.398  1.00 23.69           C  
ANISOU  293  CB  ARG A  37     2508   3879   2612   -368   -244     82       C  
ATOM    294  CG  ARG A  37      26.266   1.289  10.795  1.00 28.62           C  
ANISOU  294  CG  ARG A  37     3195   4564   3113   -190    428    391       C  
ATOM    295  CD  ARG A  37      27.317   1.523  11.961  1.00 36.31           C  
ANISOU  295  CD  ARG A  37     4579   5379   3837    418    -49    239       C  
ATOM    296  NE  ARG A  37      27.994   0.281  12.314  1.00 37.90           N  
ANISOU  296  NE  ARG A  37     4422   5446   4531    148   -111    270       N  
ATOM    297  CZ  ARG A  37      29.037   0.223  13.140  1.00 31.79           C  
ANISOU  297  CZ  ARG A  37     3726   4290   4060   -188   -295    213       C  
ATOM    298  NH1 ARG A  37      29.618  -0.938  13.418  1.00 40.32           N1+
ANISOU  298  NH1 ARG A  37     5210   4759   5351     -3     -7    173       N1+
ATOM    299  NH2 ARG A  37      29.476   1.333  13.719  1.00 45.46           N  
ANISOU  299  NH2 ARG A  37     6266   5342   5664   -351   -123    -49       N  
ATOM    300  N   ASN A  38      28.592   1.910   6.652  1.00 18.52           N  
ANISOU  300  N   ASN A  38     1696   3518   1820   -321    -12    397       N  
ATOM    301  CA  ASN A  38      29.249   1.599   5.385  1.00 18.09           C  
ANISOU  301  CA  ASN A  38     1892   3251   1727   -266    -91   -164       C  
ATOM    302  C   ASN A  38      30.662   2.223   5.324  1.00 16.81           C  
ANISOU  302  C   ASN A  38     1820   2914   1651   -127    122    -22       C  
ATOM    303  O   ASN A  38      31.326   2.022   4.301  1.00 18.92           O  
ANISOU  303  O   ASN A  38     1833   3714   1642    143   -105     -6       O  
ATOM    304  CB  ASN A  38      28.369   1.995   4.185  1.00 17.84           C  
ANISOU  304  CB  ASN A  38     1792   3184   1803   -122   -224     -5       C  
ATOM    305  CG  ASN A  38      28.032   3.447   4.173  1.00 20.50           C  
ANISOU  305  CG  ASN A  38     2506   3381   1900    123   -437   -256       C  
ATOM    306  ND2 ASN A  38      28.274   4.124   3.042  1.00 22.50           N  
ANISOU  306  ND2 ASN A  38     2235   4066   2247    104   -296    189       N  
ATOM    307  OD1 ASN A  38      27.504   3.961   5.137  1.00 24.03           O  
ANISOU  307  OD1 ASN A  38     3227   3928   1973    595   -399   -175       O  
ATOM    308  N   GLN A  39      31.100   2.853   6.423  1.00 16.35           N  
ANISOU  308  N   GLN A  39      997   3576   1636    134   -201    -46       N  
ATOM    309  CA  GLN A  39      32.526   3.290   6.514  1.00 15.51           C  
ANISOU  309  CA  GLN A  39     1333   2778   1780    110   -237    508       C  
ATOM    310  C   GLN A  39      33.213   2.626   7.727  1.00 15.02           C  
ANISOU  310  C   GLN A  39     1480   2612   1613   -238   -192    357       C  
ATOM    311  O   GLN A  39      34.365   2.941   8.030  1.00 17.22           O  
ANISOU  311  O   GLN A  39     1190   3661   1690   -108    -50    407       O  
ATOM    312  CB  GLN A  39      32.584   4.806   6.741  1.00 17.02           C  
ANISOU  312  CB  GLN A  39     1549   2895   2022     91    -39    153       C  
ATOM    313  CG  GLN A  39      32.461   5.581   5.391  1.00 17.56           C  
ANISOU  313  CG  GLN A  39     1778   3131   1762    179   -114    135       C  
ATOM    314  CD  GLN A  39      32.804   7.009   5.518  1.00 18.23           C  
ANISOU  314  CD  GLN A  39     1609   3003   2312     45    -83     39       C  
ATOM    315  NE2 GLN A  39      32.319   7.825   4.577  1.00 20.81           N  
ANISOU  315  NE2 GLN A  39     2015   3833   2056    213   -161    164       N  
ATOM    316  OE1 GLN A  39      33.560   7.394   6.435  1.00 19.16           O  
ANISOU  316  OE1 GLN A  39     1959   3132   2190    -70   -194    120       O  
ATOM    317  N   ARG A  40      32.513   1.715   8.407  1.00 17.59           N  
ANISOU  317  N   ARG A  40     1611   3196   1874   -287   -148    704       N  
ATOM    318  CA  ARG A  40      33.063   1.036   9.603  1.00 17.04           C  
ANISOU  318  CA  ARG A  40     1759   2918   1796   -186   -107    601       C  
ATOM    319  C   ARG A  40      33.506  -0.354   9.196  1.00 17.15           C  
ANISOU  319  C   ARG A  40     1702   3003   1808   -288    113    368       C  
ATOM    320  O   ARG A  40      32.690  -1.189   8.699  1.00 19.21           O  
ANISOU  320  O   ARG A  40     1423   3319   2557   -190   -274    253       O  
ATOM    321  CB  ARG A  40      32.021   0.977  10.748  1.00 18.37           C  
ANISOU  321  CB  ARG A  40     1945   3041   1991   -396     59    557       C  
ATOM    322  CG  ARG A  40      31.638   2.387  11.252  1.00 18.64           C  
ANISOU  322  CG  ARG A  40     1803   3147   2132   -281   -142    132       C  
ATOM    323  CD  ARG A  40      32.797   3.135  11.864  1.00 18.31           C  
ANISOU  323  CD  ARG A  40     1807   3205   1943   -187    163    111       C  
ATOM    324  NE  ARG A  40      33.198   2.517  13.119  1.00 18.77           N  
ANISOU  324  NE  ARG A  40     1998   3641   1492   -129   -114    156       N  
ATOM    325  CZ  ARG A  40      34.364   2.775  13.723  1.00 17.63           C  
ANISOU  325  CZ  ARG A  40     1800   2953   1945      4   -129    406       C  
ATOM    326  NH1 ARG A  40      35.246   3.637  13.228  1.00 20.48           N1+
ANISOU  326  NH1 ARG A  40     1914   3861   2004   -443      9    164       N1+
ATOM    327  NH2 ARG A  40      34.600   2.235  14.936  1.00 20.46           N  
ANISOU  327  NH2 ARG A  40     1937   4034   1799    -99   -163    555       N  
ATOM    328  N   TRP A  41      34.830  -0.590   9.332  1.00 15.97           N  
ANISOU  328  N   TRP A  41     1437   2973   1654    -80   -227    413       N  
ATOM    329  CA  TRP A  41      35.442  -1.813   8.837  1.00 17.21           C  
ANISOU  329  CA  TRP A  41     1785   2784   1967   -202   -358    446       C  
ATOM    330  C   TRP A  41      35.958  -2.599  10.024  1.00 17.06           C  
ANISOU  330  C   TRP A  41     1843   2622   2015   -285   -301    507       C  
ATOM    331  O   TRP A  41      36.748  -2.068  10.830  1.00 18.15           O  
ANISOU  331  O   TRP A  41     1950   3001   1946   -427   -456    544       O  
ATOM    332  CB  TRP A  41      36.618  -1.423   7.883  1.00 17.07           C  
ANISOU  332  CB  TRP A  41     1659   3094   1733   -318   -161    634       C  
ATOM    333  CG  TRP A  41      36.056  -0.748   6.629  1.00 15.60           C  
ANISOU  333  CG  TRP A  41     1681   2595   1649    -26   -210    123       C  
ATOM    334  CD1 TRP A  41      35.962   0.597   6.380  1.00 16.59           C  
ANISOU  334  CD1 TRP A  41     1888   2691   1725   -113   -167    378       C  
ATOM    335  CD2 TRP A  41      35.473  -1.440   5.495  1.00 16.08           C  
ANISOU  335  CD2 TRP A  41     1786   2476   1848     78   -271    298       C  
ATOM    336  CE2 TRP A  41      35.021  -0.441   4.574  1.00 15.15           C  
ANISOU  336  CE2 TRP A  41     1490   2599   1667     55   -155    157       C  
ATOM    337  CE3 TRP A  41      35.269  -2.791   5.190  1.00 17.48           C  
ANISOU  337  CE3 TRP A  41     1778   3063   1797   -141   -202      8       C  
ATOM    338  NE1 TRP A  41      35.307   0.795   5.121  1.00 15.86           N  
ANISOU  338  NE1 TRP A  41     1764   2742   1519   -116   -280    196       N  
ATOM    339  CZ2 TRP A  41      34.376  -0.771   3.369  1.00 16.84           C  
ANISOU  339  CZ2 TRP A  41     1667   3112   1616    -51   -305     94       C  
ATOM    340  CZ3 TRP A  41      34.675  -3.130   3.965  1.00 18.02           C  
ANISOU  340  CZ3 TRP A  41     1917   3081   1848   -151      0    211       C  
ATOM    341  CH2 TRP A  41      34.222  -2.114   3.080  1.00 18.49           C  
ANISOU  341  CH2 TRP A  41     1618   3246   2162    -62   -111    250       C  
ATOM    342  N   THR A  42      35.585  -3.879  10.065  1.00 17.41           N  
ANISOU  342  N   THR A  42     1990   2783   1839   -341   -272    581       N  
ATOM    343  CA  THR A  42      35.973  -4.804  11.166  1.00 17.42           C  
ANISOU  343  CA  THR A  42     2135   2801   1681   -432   -199    657       C  
ATOM    344  C   THR A  42      37.082  -5.735  10.678  1.00 20.48           C  
ANISOU  344  C   THR A  42     2893   2741   2148     41   -577    318       C  
ATOM    345  O   THR A  42      36.923  -6.426   9.663  1.00 19.11           O  
ANISOU  345  O   THR A  42     2404   2599   2259   -231   -523    281       O  
ATOM    346  CB  THR A  42      34.768  -5.582  11.632  1.00 19.34           C  
ANISOU  346  CB  THR A  42     2393   2950   2005   -565   -238    663       C  
ATOM    347  CG2 THR A  42      35.116  -6.544  12.791  1.00 20.04           C  
ANISOU  347  CG2 THR A  42     2411   3126   2075   -577   -319    710       C  
ATOM    348  OG1 THR A  42      33.803  -4.646  12.116  1.00 20.75           O  
ANISOU  348  OG1 THR A  42     2214   3648   2020   -390   -205    489       O  
ATOM    349  N   PHE A  43      38.239  -5.689  11.367  1.00 20.25           N  
ANISOU  349  N   PHE A  43     2146   3360   2187    -25   -458    462       N  
ATOM    350  CA  PHE A  43      39.398  -6.495  11.030  1.00 20.96           C  
ANISOU  350  CA  PHE A  43     2167   3179   2617   -100   -349    391       C  
ATOM    351  C   PHE A  43      39.389  -7.686  11.954  1.00 23.70           C  
ANISOU  351  C   PHE A  43     2867   3343   2792    -90    122    197       C  
ATOM    352  O   PHE A  43      39.143  -7.531  13.160  1.00 25.77           O  
ANISOU  352  O   PHE A  43     3706   3526   2559   -239   -375    516       O  
ATOM    353  CB  PHE A  43      40.669  -5.662  11.278  1.00 21.42           C  
ANISOU  353  CB  PHE A  43     2429   3211   2498   -235   -693    463       C  
ATOM    354  CG  PHE A  43      40.787  -4.485  10.307  1.00 19.44           C  
ANISOU  354  CG  PHE A  43     2023   3117   2244   -255   -561    519       C  
ATOM    355  CD1 PHE A  43      41.721  -4.545   9.276  1.00 21.02           C  
ANISOU  355  CD1 PHE A  43     1912   3625   2450   -409   -571    234       C  
ATOM    356  CD2 PHE A  43      39.954  -3.363  10.427  1.00 19.94           C  
ANISOU  356  CD2 PHE A  43     1876   3172   2528    -73   -294    318       C  
ATOM    357  CE1 PHE A  43      41.838  -3.518   8.346  1.00 19.08           C  
ANISOU  357  CE1 PHE A  43     2112   2966   2169    -39   -577     88       C  
ATOM    358  CE2 PHE A  43      40.076  -2.288   9.491  1.00 19.91           C  
ANISOU  358  CE2 PHE A  43     1983   3005   2574   -255   -237    187       C  
ATOM    359  CZ  PHE A  43      41.009  -2.393   8.430  1.00 20.78           C  
ANISOU  359  CZ  PHE A  43     2056   2901   2935   -244   -293     39       C  
ATOM    360  N   ASP A  44      39.614  -8.857  11.352  1.00 28.20           N  
ANISOU  360  N   ASP A  44     4343   2988   3384   -420    170    587       N  
ATOM    361  CA  ASP A  44      39.387 -10.152  12.002  1.00 33.34           C  
ANISOU  361  CA  ASP A  44     4965   3688   4012    -26    113    384       C  
ATOM    362  C   ASP A  44      40.700 -10.943  11.896  1.00 35.01           C  
ANISOU  362  C   ASP A  44     4648   4378   4273    -20   -102    325       C  
ATOM    363  O   ASP A  44      41.560 -10.656  11.028  1.00 30.89           O  
ANISOU  363  O   ASP A  44     4019   3852   3863     98   -422    304       O  
ATOM    364  CB  ASP A  44      38.221 -10.938  11.350  1.00 39.43           C  
ANISOU  364  CB  ASP A  44     5077   4903   5000   -161    -28    279       C  
ATOM    365  CG  ASP A  44      36.966 -10.053  10.979  1.00 42.97           C  
ANISOU  365  CG  ASP A  44     5781   5439   5105    223     31    516       C  
ATOM    366  OD1 ASP A  44      35.992 -10.092  11.797  1.00 45.80           O  
ANISOU  366  OD1 ASP A  44     6112   5766   5523   -133    495    315       O  
ATOM    367  OD2 ASP A  44      36.910  -9.381   9.865  1.00 34.27           O1-
ANISOU  367  OD2 ASP A  44     4720   4411   3889   -246    201    373       O1-
ATOM    368  N  ASER A  45      40.890 -11.934  12.769  0.50 35.07           N  
ANISOU  368  N  ASER A  45     4717   4544   4064      4   -118    246       N  
ATOM    369  N  BSER A  45      40.841 -11.923  12.792  0.50 36.33           N  
ANISOU  369  N  BSER A  45     4922   4642   4239    -38   -104    265       N  
ATOM    370  CA ASER A  45      42.092 -12.768  12.696  0.50 32.71           C  
ANISOU  370  CA ASER A  45     4491   4295   3642    129   -306    424       C  
ATOM    371  CA BSER A  45      41.955 -12.864  12.787  0.50 36.16           C  
ANISOU  371  CA BSER A  45     4774   4672   4291     94   -234    216       C  
ATOM    372  C  ASER A  45      42.158 -13.698  11.476  0.50 32.32           C  
ANISOU  372  C  ASER A  45     4058   4186   4034     54   -230    262       C  
ATOM    373  C  BSER A  45      42.153 -13.589  11.460  0.50 34.55           C  
ANISOU  373  C  BSER A  45     4322   4419   4386    -34   -245    184       C  
ATOM    374  O  ASER A  45      43.206 -14.295  11.198  0.50 32.08           O  
ANISOU  374  O  ASER A  45     3999   4374   3813    248   -543    581       O  
ATOM    375  O  BSER A  45      43.285 -13.933  11.103  0.50 36.30           O  
ANISOU  375  O  BSER A  45     4411   4750   4631      3   -256    363       O  
ATOM    376  CB ASER A  45      42.297 -13.560  14.006  0.50 34.09           C  
ANISOU  376  CB ASER A  45     4661   4497   3795     81   -241    461       C  
ATOM    377  CB BSER A  45      41.771 -13.903  13.911  0.50 37.41           C  
ANISOU  377  CB BSER A  45     4850   4801   4562    -91    -17    261       C  
ATOM    378  OG ASER A  45      42.912 -12.739  14.988  0.50 37.95           O  
ANISOU  378  OG ASER A  45     5075   4676   4667     65    -99     67       O  
ATOM    379  OG BSER A  45      40.539 -14.592  13.769  0.50 39.69           O  
ANISOU  379  OG BSER A  45     5283   5063   4734   -144   -101     23       O  
ATOM    380  N   ASP A  46      41.055 -13.820  10.729  1.00 30.65           N  
ANISOU  380  N   ASP A  46     4155   3966   3521    125   -396    727       N  
ATOM    381  CA  ASP A  46      41.098 -14.545   9.459  1.00 27.50           C  
ANISOU  381  CA  ASP A  46     3727   2944   3778    173   -310    662       C  
ATOM    382  C   ASP A  46      41.534 -13.629   8.272  1.00 26.04           C  
ANISOU  382  C   ASP A  46     3411   3243   3238    202   -205    297       C  
ATOM    383  O   ASP A  46      41.447 -14.053   7.129  1.00 25.98           O  
ANISOU  383  O   ASP A  46     3228   2900   3743    -21   -438     22       O  
ATOM    384  CB  ASP A  46      39.725 -15.164   9.160  1.00 31.42           C  
ANISOU  384  CB  ASP A  46     3722   3783   4430   -114    -71    478       C  
ATOM    385  CG  ASP A  46      38.603 -14.109   9.027  1.00 33.15           C  
ANISOU  385  CG  ASP A  46     4278   3792   4523      0   -271     20       C  
ATOM    386  OD1 ASP A  46      38.899 -12.913   9.087  1.00 27.08           O  
ANISOU  386  OD1 ASP A  46     3056   3983   3246   -278   -514    659       O  
ATOM    387  OD2 ASP A  46      37.401 -14.459   8.891  1.00 33.62           O1-
ANISOU  387  OD2 ASP A  46     3980   4170   4621   -171   -250    506       O1-
ATOM    388  N   ASP A  47      42.024 -12.412   8.561  1.00 23.47           N  
ANISOU  388  N   ASP A  47     2431   3273   3213    219   -390    613       N  
ATOM    389  CA  ASP A  47      42.506 -11.448   7.552  1.00 23.28           C  
ANISOU  389  CA  ASP A  47     2564   3430   2850    235   -492    661       C  
ATOM    390  C   ASP A  47      41.438 -10.899   6.629  1.00 20.06           C  
ANISOU  390  C   ASP A  47     2243   2974   2403    -56   -334    513       C  
ATOM    391  O   ASP A  47      41.744 -10.359   5.565  1.00 20.67           O  
ANISOU  391  O   ASP A  47     2226   2981   2647    -78   -605    649       O  
ATOM    392  CB  ASP A  47      43.638 -12.067   6.721  1.00 24.23           C  
ANISOU  392  CB  ASP A  47     2404   3327   3473     55   -432    298       C  
ATOM    393  CG  ASP A  47      44.818 -12.503   7.583  1.00 32.74           C  
ANISOU  393  CG  ASP A  47     3529   4808   4102    260   -337     33       C  
ATOM    394  OD1 ASP A  47      45.166 -11.779   8.547  1.00 32.48           O  
ANISOU  394  OD1 ASP A  47     3392   4748   4200    256   -706    120       O  
ATOM    395  OD2 ASP A  47      45.377 -13.590   7.298  1.00 44.09           O1-
ANISOU  395  OD2 ASP A  47     5250   5438   6064    669    -44    101       O1-
ATOM    396  N   THR A  48      40.201 -11.022   7.055  1.00 19.96           N  
ANISOU  396  N   THR A  48     2213   2706   2663     17   -457    240       N  
ATOM    397  CA  THR A  48      39.098 -10.344   6.330  1.00 19.43           C  
ANISOU  397  CA  THR A  48     2218   2424   2741   -341   -658    509       C  
ATOM    398  C   THR A  48      38.877  -8.923   6.880  1.00 19.08           C  
ANISOU  398  C   THR A  48     2085   2760   2403    -47   -630    281       C  
ATOM    399  O   THR A  48      39.250  -8.616   8.050  1.00 19.84           O  
ANISOU  399  O   THR A  48     2446   2890   2200    -24   -675    416       O  
ATOM    400  CB  THR A  48      37.760 -11.140   6.403  1.00 20.63           C  
ANISOU  400  CB  THR A  48     2604   2870   2361   -309   -461    544       C  
ATOM    401  CG2 THR A  48      37.940 -12.546   5.747  1.00 22.13           C  
ANISOU  401  CG2 THR A  48     2580   3071   2756    -82   -471    220       C  
ATOM    402  OG1 THR A  48      37.362 -11.246   7.775  1.00 23.17           O  
ANISOU  402  OG1 THR A  48     2601   3567   2635   -160   -191    666       O  
ATOM    403  N   ILE A  49      38.229  -8.087   6.068  1.00 18.59           N  
ANISOU  403  N   ILE A  49     1878   2573   2609     -7   -698    302       N  
ATOM    404  CA  ILE A  49      37.950  -6.721   6.470  1.00 17.99           C  
ANISOU  404  CA  ILE A  49     1541   2953   2338   -122   -270    311       C  
ATOM    405  C   ILE A  49      36.482  -6.581   6.098  1.00 17.13           C  
ANISOU  405  C   ILE A  49     1561   2461   2485    -85   -280     29       C  
ATOM    406  O   ILE A  49      36.162  -6.641   4.902  1.00 19.07           O  
ANISOU  406  O   ILE A  49     2098   2998   2147   -347   -676    251       O  
ATOM    407  CB  ILE A  49      38.835  -5.689   5.753  1.00 17.54           C  
ANISOU  407  CB  ILE A  49     1616   2415   2632   -467   -520    388       C  
ATOM    408  CG1 ILE A  49      40.367  -5.998   5.895  1.00 18.55           C  
ANISOU  408  CG1 ILE A  49     1477   3161   2410   -405   -547    275       C  
ATOM    409  CG2 ILE A  49      38.540  -4.302   6.256  1.00 20.57           C  
ANISOU  409  CG2 ILE A  49     2085   2676   3055    -65   -601     71       C  
ATOM    410  CD1 ILE A  49      41.319  -5.008   5.179  1.00 20.40           C  
ANISOU  410  CD1 ILE A  49     1772   3258   2720   -398   -162    222       C  
ATOM    411  N   ARG A  50      35.617  -6.357   7.071  1.00 18.31           N  
ANISOU  411  N   ARG A  50     1657   2844   2456   -173   -364    369       N  
ATOM    412  CA  ARG A  50      34.165  -6.468   6.881  1.00 19.76           C  
ANISOU  412  CA  ARG A  50     1786   3155   2564   -240   -270    610       C  
ATOM    413  C   ARG A  50      33.397  -5.177   7.154  1.00 18.23           C  
ANISOU  413  C   ARG A  50     2084   2642   2202   -329   -209    141       C  
ATOM    414  O   ARG A  50      33.698  -4.456   8.112  1.00 19.40           O  
ANISOU  414  O   ARG A  50     1792   3256   2323   -369   -558    175       O  
ATOM    415  CB  ARG A  50      33.640  -7.619   7.751  1.00 21.57           C  
ANISOU  415  CB  ARG A  50     2660   2944   2590   -369   -167    254       C  
ATOM    416  CG  ARG A  50      34.308  -8.929   7.444  1.00 24.07           C  
ANISOU  416  CG  ARG A  50     3031   2864   3247   -529   -142    522       C  
ATOM    417  CD  ARG A  50      33.667 -10.069   8.211  1.00 26.94           C  
ANISOU  417  CD  ARG A  50     3385   3266   3581   -469    437    598       C  
ATOM    418  NE  ARG A  50      34.426 -11.308   8.046  1.00 26.29           N  
ANISOU  418  NE  ARG A  50     4004   3042   2940   -396   -219    575       N  
ATOM    419  CZ  ARG A  50      33.909 -12.535   8.185  1.00 26.96           C  
ANISOU  419  CZ  ARG A  50     3114   3579   3549   -259     -1    532       C  
ATOM    420  NH1 ARG A  50      34.709 -13.579   7.983  1.00 30.27           N1+
ANISOU  420  NH1 ARG A  50     3439   3447   4613   -270     -8    392       N1+
ATOM    421  NH2 ARG A  50      32.591 -12.726   8.407  1.00 25.78           N  
ANISOU  421  NH2 ARG A  50     2631   3721   3443   -614   -232    365       N  
ATOM    422  N   SER A  51      32.342  -4.928   6.373  1.00 19.38           N  
ANISOU  422  N   SER A  51     1692   3378   2291   -111   -510    297       N  
ATOM    423  CA  SER A  51      31.408  -3.834   6.664  1.00 19.19           C  
ANISOU  423  CA  SER A  51     1822   2872   2595   -200   -328    289       C  
ATOM    424  C   SER A  51      30.001  -4.358   6.459  1.00 22.75           C  
ANISOU  424  C   SER A  51     2311   3723   2608   -262   -211      0       C  
ATOM    425  O   SER A  51      29.800  -5.089   5.500  1.00 20.95           O  
ANISOU  425  O   SER A  51     1762   3664   2533   -554   -727    239       O  
ATOM    426  CB  SER A  51      31.633  -2.605   5.739  1.00 19.87           C  
ANISOU  426  CB  SER A  51     2177   2987   2385    263   -337    402       C  
ATOM    427  OG  SER A  51      30.717  -1.560   6.021  1.00 20.96           O  
ANISOU  427  OG  SER A  51     2073   3610   2279    198     16    287       O  
ATOM    428  N   MET A  52      29.094  -4.028   7.383  1.00 21.48           N  
ANISOU  428  N   MET A  52     1880   3633   2649   -325   -270    342       N  
ATOM    429  CA  MET A  52      27.690  -4.416   7.264  1.00 23.61           C  
ANISOU  429  CA  MET A  52     2036   4009   2923   -146   -282    197       C  
ATOM    430  C   MET A  52      27.587  -5.943   7.142  1.00 24.84           C  
ANISOU  430  C   MET A  52     2383   3694   3358   -144   -273     17       C  
ATOM    431  O   MET A  52      26.674  -6.446   6.481  1.00 28.17           O  
ANISOU  431  O   MET A  52     2353   4511   3840   -762   -348    128       O  
ATOM    432  CB  MET A  52      27.063  -3.696   6.053  1.00 23.84           C  
ANISOU  432  CB  MET A  52     2033   3932   3090   -167   -179    142       C  
ATOM    433  CG  MET A  52      26.983  -2.188   6.228  1.00 24.02           C  
ANISOU  433  CG  MET A  52     2463   4029   2632   -500   -308    140       C  
ATOM    434  SD  MET A  52      26.324  -1.369   4.802  1.00 27.19           S  
ANISOU  434  SD  MET A  52     2231   4864   3233   -161   -134    513       S  
ATOM    435  CE  MET A  52      27.504  -1.872   3.557  1.00 28.64           C  
ANISOU  435  CE  MET A  52     3035   3919   3926   -180    100    -65       C  
ATOM    436  N   GLY A  53      28.517  -6.683   7.755  1.00 22.50           N  
ANISOU  436  N   GLY A  53     2020   3346   3182   -201     95    -59       N  
ATOM    437  CA  GLY A  53      28.564  -8.127   7.826  1.00 25.42           C  
ANISOU  437  CA  GLY A  53     3006   3473   3179   -512   -231    145       C  
ATOM    438  C   GLY A  53      29.050  -8.826   6.581  1.00 23.21           C  
ANISOU  438  C   GLY A  53     2743   3132   2942   -239   -260    221       C  
ATOM    439  O   GLY A  53      29.070 -10.057   6.511  1.00 28.85           O  
ANISOU  439  O   GLY A  53     4260   3290   3409   -395   -224    108       O  
ATOM    440  N   LYS A  54      29.539  -8.043   5.621  1.00 22.26           N  
ANISOU  440  N   LYS A  54     2372   3310   2773   -425   -365    396       N  
ATOM    441  CA  LYS A  54      30.085  -8.577   4.376  1.00 20.29           C  
ANISOU  441  CA  LYS A  54     1655   3448   2605   -525   -350    141       C  
ATOM    442  C   LYS A  54      31.564  -8.237   4.217  1.00 20.65           C  
ANISOU  442  C   LYS A  54     2031   3289   2525   -225   -440     93       C  
ATOM    443  O   LYS A  54      32.084  -7.439   4.989  1.00 25.83           O  
ANISOU  443  O   LYS A  54     2395   3632   3787   -104   -584   -270       O  
ATOM    444  CB  LYS A  54      29.274  -8.102   3.171  1.00 21.87           C  
ANISOU  444  CB  LYS A  54     2148   3540   2622   -517   -347    196       C  
ATOM    445  CG  LYS A  54      27.800  -8.633   3.272  1.00 23.27           C  
ANISOU  445  CG  LYS A  54     2347   4140   2354   -274   -228    187       C  
ATOM    446  CD  LYS A  54      27.128  -8.422   1.960  1.00 23.96           C  
ANISOU  446  CD  LYS A  54     2004   4097   3003    -91    -48    166       C  
ATOM    447  CE  LYS A  54      25.764  -9.150   1.943  1.00 24.78           C  
ANISOU  447  CE  LYS A  54     1859   4241   3314   -491   -321    558       C  
ATOM    448  NZ  LYS A  54      25.148  -8.903   0.606  1.00 26.29           N1+
ANISOU  448  NZ  LYS A  54     2849   4078   3060   -145   -485    508       N1+
ATOM    449  N   CYS A  55      32.219  -8.856   3.239  1.00 18.98           N  
ANISOU  449  N   CYS A  55     1570   2841   2797   -262   -551    291       N  
ATOM    450  CA  CYS A  55      33.656  -8.741   3.124  1.00 19.04           C  
ANISOU  450  CA  CYS A  55     1767   3102   2363   -130   -414    369       C  
ATOM    451  C   CYS A  55      34.116  -7.763   2.054  1.00 19.31           C  
ANISOU  451  C   CYS A  55     2074   2935   2328   -109   -308    436       C  
ATOM    452  O   CYS A  55      33.637  -7.826   0.910  1.00 20.20           O  
ANISOU  452  O   CYS A  55     1977   3409   2286   -553   -823    328       O  
ATOM    453  CB  CYS A  55      34.286 -10.099   2.787  1.00 19.71           C  
ANISOU  453  CB  CYS A  55     1455   3262   2771   -179   -467    297       C  
ATOM    454  SG  CYS A  55      34.554 -11.143   4.236  1.00 25.45           S  
ANISOU  454  SG  CYS A  55     2600   3759   3308   -569   -946    740       S  
ATOM    455  N   MET A  56      35.166  -7.011   2.349  1.00 17.60           N  
ANISOU  455  N   MET A  56     1530   2920   2233   -405   -353    464       N  
ATOM    456  CA  MET A  56      35.909  -6.334   1.286  1.00 18.34           C  
ANISOU  456  CA  MET A  56     1813   2461   2693    -67   -499    272       C  
ATOM    457  C   MET A  56      36.495  -7.422   0.372  1.00 17.19           C  
ANISOU  457  C   MET A  56     1685   2533   2311    -56   -511    381       C  
ATOM    458  O   MET A  56      37.202  -8.336   0.832  1.00 18.69           O  
ANISOU  458  O   MET A  56     1607   2953   2541    -11   -479    358       O  
ATOM    459  CB  MET A  56      37.100  -5.530   1.907  1.00 18.16           C  
ANISOU  459  CB  MET A  56     1364   2936   2598   -273   -466    135       C  
ATOM    460  CG  MET A  56      37.938  -4.775   0.891  1.00 17.91           C  
ANISOU  460  CG  MET A  56     1492   2787   2524   -296   -205    355       C  
ATOM    461  SD  MET A  56      39.360  -4.001   1.695  1.00 20.25           S  
ANISOU  461  SD  MET A  56     2089   3029   2575   -347   -551    286       S  
ATOM    462  CE  MET A  56      38.515  -2.657   2.619  1.00 22.23           C  
ANISOU  462  CE  MET A  56     2442   2980   3024     64   -429     97       C  
ATOM    463  N   THR A  57      36.152  -7.333  -0.924  1.00 17.98           N  
ANISOU  463  N   THR A  57     1894   2650   2285   -156   -681    252       N  
ATOM    464  CA  THR A  57      36.399  -8.428  -1.880  1.00 19.14           C  
ANISOU  464  CA  THR A  57     1780   3187   2303   -213   -345    206       C  
ATOM    465  C   THR A  57      36.942  -7.904  -3.185  1.00 19.22           C  
ANISOU  465  C   THR A  57     1637   2967   2696   -192   -331    103       C  
ATOM    466  O   THR A  57      36.383  -6.948  -3.746  1.00 20.18           O  
ANISOU  466  O   THR A  57     2305   2684   2677    250   -584    162       O  
ATOM    467  CB  THR A  57      35.087  -9.233  -2.185  1.00 20.35           C  
ANISOU  467  CB  THR A  57     1860   3169   2702   -451   -267    101       C  
ATOM    468  CG2 THR A  57      35.366 -10.406  -3.090  1.00 21.07           C  
ANISOU  468  CG2 THR A  57     2486   2863   2657   -317   -627     92       C  
ATOM    469  OG1 THR A  57      34.538  -9.740  -0.958  1.00 20.36           O  
ANISOU  469  OG1 THR A  57     2223   2784   2726   -312   -553    334       O  
ATOM    470  N   ALA A  58      38.085  -8.432  -3.614  1.00 18.66           N  
ANISOU  470  N   ALA A  58     1694   3269   2126    -28   -399     51       N  
ATOM    471  CA  ALA A  58      38.559  -8.111  -4.958  1.00 17.36           C  
ANISOU  471  CA  ALA A  58     1526   2621   2447    -14   -376    -75       C  
ATOM    472  C   ALA A  58      37.638  -8.790  -5.962  1.00 18.43           C  
ANISOU  472  C   ALA A  58     2151   2517   2335   -338   -469    160       C  
ATOM    473  O   ALA A  58      37.555 -10.012  -5.980  1.00 20.07           O  
ANISOU  473  O   ALA A  58     2406   2676   2544   -244   -655     54       O  
ATOM    474  CB  ALA A  58      39.977  -8.576  -5.119  1.00 19.31           C  
ANISOU  474  CB  ALA A  58     1777   3345   2212     45   -222    -83       C  
ATOM    475  N   ASN A  59      37.058  -8.001  -6.867  1.00 21.12           N  
ANISOU  475  N   ASN A  59     2347   3270   2407   -301   -779     94       N  
ATOM    476  CA  ASN A  59      36.228  -8.580  -7.918  1.00 21.06           C  
ANISOU  476  CA  ASN A  59     2082   3233   2686     37   -344    -82       C  
ATOM    477  C   ASN A  59      37.136  -8.942  -9.065  1.00 19.89           C  
ANISOU  477  C   ASN A  59     1871   3025   2659   -220   -446    170       C  
ATOM    478  O   ASN A  59      37.180  -8.245 -10.085  1.00 25.42           O  
ANISOU  478  O   ASN A  59     2739   4328   2589    -80   -495    450       O  
ATOM    479  CB  ASN A  59      35.171  -7.565  -8.362  1.00 21.18           C  
ANISOU  479  CB  ASN A  59     2055   3255   2735    135   -318   -143       C  
ATOM    480  CG  ASN A  59      34.172  -8.169  -9.315  1.00 23.39           C  
ANISOU  480  CG  ASN A  59     2697   3205   2983     71   -288     -1       C  
ATOM    481  ND2 ASN A  59      33.295  -7.315  -9.881  1.00 23.44           N  
ANISOU  481  ND2 ASN A  59     2354   4029   2522   -127   -813    389       N  
ATOM    482  OD1 ASN A  59      34.206  -9.368  -9.574  1.00 23.37           O  
ANISOU  482  OD1 ASN A  59     2307   3662   2908   -161   -626     31       O  
ATOM    483  N   GLY A  60      37.904 -10.018  -8.891  1.00 23.18           N  
ANISOU  483  N   GLY A  60     2715   3430   2663    195   -619   -134       N  
ATOM    484  CA  GLY A  60      39.038 -10.347  -9.759  1.00 25.37           C  
ANISOU  484  CA  GLY A  60     2551   4114   2974    150   -445    -97       C  
ATOM    485  C   GLY A  60      40.348  -9.884  -9.175  1.00 25.50           C  
ANISOU  485  C   GLY A  60     2839   3837   3010     46   -213   -336       C  
ATOM    486  O   GLY A  60      40.418  -8.984  -8.308  1.00 23.32           O  
ANISOU  486  O   GLY A  60     2386   3720   2753    215   -337   -124       O  
ATOM    487  N   LEU A  61      41.391 -10.559  -9.610  1.00 23.70           N  
ANISOU  487  N   LEU A  61     2645   3438   2921     19   -518   -387       N  
ATOM    488  CA  LEU A  61      42.717 -10.355  -9.039  1.00 24.01           C  
ANISOU  488  CA  LEU A  61     2458   3339   3323     59   -413    124       C  
ATOM    489  C   LEU A  61      43.716  -9.843 -10.087  1.00 25.55           C  
ANISOU  489  C   LEU A  61     3095   3098   3512   -139   -123    -39       C  
ATOM    490  O   LEU A  61      44.863 -10.234 -10.106  1.00 27.49           O  
ANISOU  490  O   LEU A  61     2860   3949   3633    479     14     18       O  
ATOM    491  CB  LEU A  61      43.215 -11.643  -8.407  1.00 24.56           C  
ANISOU  491  CB  LEU A  61     2588   3247   3494    -79   -277   -180       C  
ATOM    492  CG  LEU A  61      42.439 -12.078  -7.171  1.00 25.17           C  
ANISOU  492  CG  LEU A  61     2417   3372   3775    354    -54    203       C  
ATOM    493  CD1 LEU A  61      43.003 -13.391  -6.683  1.00 34.20           C  
ANISOU  493  CD1 LEU A  61     4570   3491   4931    548   -173    104       C  
ATOM    494  CD2 LEU A  61      42.482 -11.086  -6.044  1.00 29.11           C  
ANISOU  494  CD2 LEU A  61     3114   4285   3661    -89   -303    -63       C  
ATOM    495  N   ASN A  62      43.251  -8.983 -10.965  1.00 24.75           N  
ANISOU  495  N   ASN A  62     2366   3664   3374    421    -68     84       N  
ATOM    496  CA  ASN A  62      44.030  -8.421 -12.044  1.00 25.70           C  
ANISOU  496  CA  ASN A  62     3162   3374   3227    103   -213    268       C  
ATOM    497  C   ASN A  62      44.327  -6.943 -11.758  1.00 25.20           C  
ANISOU  497  C   ASN A  62     2942   3454   3177    -14   -250    -13       C  
ATOM    498  O   ASN A  62      43.631  -6.280 -10.961  1.00 24.77           O  
ANISOU  498  O   ASN A  62     2067   3995   3348    256   -426    -11       O  
ATOM    499  CB  ASN A  62      43.172  -8.417 -13.338  1.00 28.81           C  
ANISOU  499  CB  ASN A  62     4044   4128   2774   -142   -346   -507       C  
ATOM    500  CG  ASN A  62      42.475  -9.736 -13.610  1.00 36.60           C  
ANISOU  500  CG  ASN A  62     5052   4204   4649    201     22   -137       C  
ATOM    501  ND2 ASN A  62      43.252 -10.799 -13.684  1.00 32.75           N  
ANISOU  501  ND2 ASN A  62     4829   4144   3469    752   -221   -168       N  
ATOM    502  OD1 ASN A  62      41.232  -9.800 -13.745  1.00 47.51           O  
ANISOU  502  OD1 ASN A  62     5715   6299   6036     21      0    -94       O  
ATOM    503  N   ASN A  63      45.368  -6.409 -12.376  1.00 26.24           N  
ANISOU  503  N   ASN A  63     2836   4067   3067   -111   -283   -133       N  
ATOM    504  CA  ASN A  63      45.621  -4.986 -12.307  1.00 23.01           C  
ANISOU  504  CA  ASN A  63     1939   3865   2937    273   -127   -371       C  
ATOM    505  C   ASN A  63      44.404  -4.206 -12.849  1.00 23.79           C  
ANISOU  505  C   ASN A  63     2155   4275   2606    183   -177    -48       C  
ATOM    506  O   ASN A  63      44.066  -4.308 -14.046  1.00 25.61           O  
ANISOU  506  O   ASN A  63     2885   4602   2240    462   -316   -361       O  
ATOM    507  CB  ASN A  63      46.920  -4.689 -13.086  1.00 23.93           C  
ANISOU  507  CB  ASN A  63     2472   3877   2743     52     23   -272       C  
ATOM    508  CG  ASN A  63      47.365  -3.250 -12.998  1.00 23.45           C  
ANISOU  508  CG  ASN A  63     2264   4021   2622   -168    335   -505       C  
ATOM    509  ND2 ASN A  63      47.826  -2.735 -14.130  1.00 30.97           N  
ANISOU  509  ND2 ASN A  63     3670   4895   3200   -307     48    188       N  
ATOM    510  OD1 ASN A  63      47.417  -2.643 -11.904  1.00 26.35           O  
ANISOU  510  OD1 ASN A  63     2157   5333   2519    -39    -68   -462       O  
ATOM    511  N   GLY A  64      43.820  -3.357 -12.007  1.00 23.03           N  
ANISOU  511  N   GLY A  64     2491   3560   2697    -34   -157   -128       N  
ATOM    512  CA  GLY A  64      42.608  -2.620 -12.367  1.00 22.56           C  
ANISOU  512  CA  GLY A  64     2436   4195   1941   -164   -273     10       C  
ATOM    513  C   GLY A  64      41.304  -3.230 -11.912  1.00 18.73           C  
ANISOU  513  C   GLY A  64     2267   3063   1784     27   -284   -200       C  
ATOM    514  O   GLY A  64      40.257  -2.627 -12.166  1.00 21.84           O  
ANISOU  514  O   GLY A  64     2317   3585   2394    295   -640    -19       O  
ATOM    515  N   SER A  65      41.335  -4.426 -11.290  1.00 20.30           N  
ANISOU  515  N   SER A  65     1812   3594   2306    127   -414     42       N  
ATOM    516  CA  SER A  65      40.128  -5.005 -10.744  1.00 19.11           C  
ANISOU  516  CA  SER A  65     2053   2952   2256   -119   -534   -262       C  
ATOM    517  C   SER A  65      39.484  -4.117  -9.716  1.00 18.13           C  
ANISOU  517  C   SER A  65     1679   3159   2049     95   -519   -288       C  
ATOM    518  O   SER A  65      40.168  -3.520  -8.870  1.00 19.41           O  
ANISOU  518  O   SER A  65     1952   3160   2261    140   -519   -209       O  
ATOM    519  CB  SER A  65      40.341  -6.383 -10.158  1.00 20.92           C  
ANISOU  519  CB  SER A  65     2313   3129   2506   -178   -682   -188       C  
ATOM    520  OG  SER A  65      40.765  -7.321 -11.145  1.00 23.23           O  
ANISOU  520  OG  SER A  65     2470   3682   2674    276   -680   -272       O  
ATOM    521  N   ASN A  66      38.141  -4.080  -9.716  1.00 17.91           N  
ANISOU  521  N   ASN A  66     1359   3070   2373    -26   -465    -29       N  
ATOM    522  CA  ASN A  66      37.427  -3.325  -8.730  1.00 18.02           C  
ANISOU  522  CA  ASN A  66     1508   3086   2251     65   -287    102       C  
ATOM    523  C   ASN A  66      37.362  -4.019  -7.400  1.00 17.57           C  
ANISOU  523  C   ASN A  66     1480   2893   2303   -265   -198    -46       C  
ATOM    524  O   ASN A  66      37.304  -5.261  -7.355  1.00 20.33           O  
ANISOU  524  O   ASN A  66     2785   2771   2168   -108   -409     17       O  
ATOM    525  CB  ASN A  66      35.969  -3.080  -9.198  1.00 20.43           C  
ANISOU  525  CB  ASN A  66     1370   3643   2748    -73   -427     88       C  
ATOM    526  CG  ASN A  66      35.918  -2.062 -10.254  1.00 21.39           C  
ANISOU  526  CG  ASN A  66     2219   3524   2383    -42   -507   -294       C  
ATOM    527  ND2 ASN A  66      36.198  -2.479 -11.491  1.00 22.26           N  
ANISOU  527  ND2 ASN A  66     2252   3550   2657    179   -315   -196       N  
ATOM    528  OD1 ASN A  66      35.632  -0.901  -9.996  1.00 25.65           O  
ANISOU  528  OD1 ASN A  66     2381   3655   3709   -196   -499   -309       O  
ATOM    529  N   ILE A  67      37.348  -3.233  -6.322  1.00 16.68           N  
ANISOU  529  N   ILE A  67     1477   2894   1966   -148   -361    189       N  
ATOM    530  CA  ILE A  67      37.148  -3.789  -4.965  1.00 15.39           C  
ANISOU  530  CA  ILE A  67      824   3138   1886   -100   -529    147       C  
ATOM    531  C   ILE A  67      35.692  -3.511  -4.576  1.00 17.03           C  
ANISOU  531  C   ILE A  67     1931   2754   1783      8   -302    -14       C  
ATOM    532  O   ILE A  67      35.223  -2.368  -4.733  1.00 17.58           O  
ANISOU  532  O   ILE A  67     1682   2799   2198      6   -220    158       O  
ATOM    533  CB  ILE A  67      38.171  -3.163  -3.979  1.00 16.60           C  
ANISOU  533  CB  ILE A  67     1236   3030   2038   -162   -481    273       C  
ATOM    534  CG1 ILE A  67      39.599  -3.446  -4.454  1.00 17.41           C  
ANISOU  534  CG1 ILE A  67     1493   3000   2120   -279   -249    240       C  
ATOM    535  CG2 ILE A  67      37.985  -3.734  -2.550  1.00 18.66           C  
ANISOU  535  CG2 ILE A  67     1731   3382   1977     46   -288    224       C  
ATOM    536  CD1 ILE A  67      40.640  -2.664  -3.754  1.00 22.23           C  
ANISOU  536  CD1 ILE A  67     2255   3706   2483   -283   -435     76       C  
ATOM    537  N   VAL A  68      35.036  -4.525  -4.027  1.00 16.34           N  
ANISOU  537  N   VAL A  68     1486   2844   1875    -18    -79    193       N  
ATOM    538  CA  VAL A  68      33.612  -4.465  -3.762  1.00 16.34           C  
ANISOU  538  CA  VAL A  68     1322   2974   1911   -380   -255     67       C  
ATOM    539  C   VAL A  68      33.283  -5.046  -2.404  1.00 16.75           C  
ANISOU  539  C   VAL A  68     1364   2733   2266     32    -53     82       C  
ATOM    540  O   VAL A  68      34.182  -5.603  -1.768  1.00 19.54           O  
ANISOU  540  O   VAL A  68     1818   3134   2472    -21   -396    555       O  
ATOM    541  CB  VAL A  68      32.767  -5.219  -4.879  1.00 17.18           C  
ANISOU  541  CB  VAL A  68     1695   2674   2155    -25   -242    -69       C  
ATOM    542  CG1 VAL A  68      33.091  -4.681  -6.329  1.00 18.18           C  
ANISOU  542  CG1 VAL A  68     2008   3175   1721   -181   -348     62       C  
ATOM    543  CG2 VAL A  68      32.985  -6.689  -4.773  1.00 20.84           C  
ANISOU  543  CG2 VAL A  68     2435   2872   2610    -70   -510   -113       C  
ATOM    544  N   ILE A  69      32.041  -4.917  -1.989  1.00 16.48           N  
ANISOU  544  N   ILE A  69     1391   2845   2026   -127   -213    297       N  
ATOM    545  CA  ILE A  69      31.540  -5.690  -0.845  1.00 18.90           C  
ANISOU  545  CA  ILE A  69     1787   2999   2395   -272   -475    350       C  
ATOM    546  C   ILE A  69      30.922  -7.016  -1.338  1.00 18.15           C  
ANISOU  546  C   ILE A  69     1695   2662   2539   -340   -272     98       C  
ATOM    547  O   ILE A  69      30.319  -7.055  -2.426  1.00 19.41           O  
ANISOU  547  O   ILE A  69     1970   3048   2355   -430   -742    384       O  
ATOM    548  CB  ILE A  69      30.471  -4.862  -0.030  1.00 20.26           C  
ANISOU  548  CB  ILE A  69     1983   3774   1938   -677    279    -75       C  
ATOM    549  CG1 ILE A  69      30.413  -5.299   1.421  1.00 22.88           C  
ANISOU  549  CG1 ILE A  69     2175   3538   2979     38   -376    529       C  
ATOM    550  CG2 ILE A  69      29.112  -4.811  -0.625  1.00 22.33           C  
ANISOU  550  CG2 ILE A  69     2310   3097   3077    -77   -417     64       C  
ATOM    551  CD1 ILE A  69      31.702  -4.916   2.128  1.00 27.01           C  
ANISOU  551  CD1 ILE A  69     2464   4036   3761   -244   -669     85       C  
ATOM    552  N   PHE A  70      31.110  -8.100  -0.599  1.00 19.51           N  
ANISOU  552  N   PHE A  70     1871   3053   2486   -493   -498    450       N  
ATOM    553  CA  PHE A  70      30.532  -9.385  -1.023  1.00 20.37           C  
ANISOU  553  CA  PHE A  70     2274   2972   2492   -127   -275    430       C  
ATOM    554  C   PHE A  70      30.405 -10.324   0.147  1.00 20.63           C  
ANISOU  554  C   PHE A  70     2508   2750   2580   -467   -433    333       C  
ATOM    555  O   PHE A  70      31.222 -10.306   1.069  1.00 21.60           O  
ANISOU  555  O   PHE A  70     2466   3146   2592    -27   -800    349       O  
ATOM    556  CB  PHE A  70      31.420 -10.030  -2.106  1.00 20.44           C  
ANISOU  556  CB  PHE A  70     2121   3030   2615   -161   -498    -98       C  
ATOM    557  CG  PHE A  70      30.687 -10.913  -3.058  1.00 23.04           C  
ANISOU  557  CG  PHE A  70     2533   3529   2692   -126   -427   -153       C  
ATOM    558  CD1 PHE A  70      30.246 -10.404  -4.281  1.00 23.30           C  
ANISOU  558  CD1 PHE A  70     1968   4192   2692   -559   -660     52       C  
ATOM    559  CD2 PHE A  70      30.528 -12.243  -2.788  1.00 25.87           C  
ANISOU  559  CD2 PHE A  70     2540   3610   3676   -430   -654   -174       C  
ATOM    560  CE1 PHE A  70      29.467 -11.216  -5.125  1.00 26.67           C  
ANISOU  560  CE1 PHE A  70     2650   3909   3574   -142   -673   -229       C  
ATOM    561  CE2 PHE A  70      29.779 -13.081  -3.680  1.00 29.18           C  
ANISOU  561  CE2 PHE A  70     3625   3792   3667   -693   -620     91       C  
ATOM    562  CZ  PHE A  70      29.286 -12.551  -4.848  1.00 27.86           C  
ANISOU  562  CZ  PHE A  70     3239   3861   3483   -650   -478    -65       C  
ATOM    563  N   ASN A  71      29.401 -11.185   0.074  1.00 21.52           N  
ANISOU  563  N   ASN A  71     2324   3100   2752   -539   -428    436       N  
ATOM    564  CA  ASN A  71      29.173 -12.221   1.091  1.00 20.62           C  
ANISOU  564  CA  ASN A  71     1582   3137   3116   -398   -338    374       C  
ATOM    565  C   ASN A  71      30.491 -12.960   1.343  1.00 21.40           C  
ANISOU  565  C   ASN A  71     2550   2807   2774   -386   -351    291       C  
ATOM    566  O   ASN A  71      31.099 -13.470   0.428  1.00 24.80           O  
ANISOU  566  O   ASN A  71     2682   3355   3385   -282   -613     86       O  
ATOM    567  CB  ASN A  71      28.111 -13.168   0.536  1.00 25.01           C  
ANISOU  567  CB  ASN A  71     2646   3494   3363   -512   -656    178       C  
ATOM    568  CG  ASN A  71      27.707 -14.193   1.508  1.00 25.45           C  
ANISOU  568  CG  ASN A  71     2641   3233   3793   -158   -445    378       C  
ATOM    569  ND2 ASN A  71      26.426 -14.181   1.874  1.00 29.42           N  
ANISOU  569  ND2 ASN A  71     3004   4007   4165   -539   -142    560       N  
ATOM    570  OD1 ASN A  71      28.534 -15.028   1.909  1.00 28.75           O  
ANISOU  570  OD1 ASN A  71     2805   3425   4691   -405   -235    765       O  
ATOM    571  N   CYS A  72      30.888 -13.053   2.608  1.00 23.99           N  
ANISOU  571  N   CYS A  72     2666   3272   3174   -135   -575    609       N  
ATOM    572  CA  CYS A  72      32.188 -13.670   2.972  1.00 24.12           C  
ANISOU  572  CA  CYS A  72     2517   3200   3446    -93   -808    292       C  
ATOM    573  C   CYS A  72      32.266 -15.146   2.704  1.00 28.39           C  
ANISOU  573  C   CYS A  72     3492   3387   3908     -2   -252   -164       C  
ATOM    574  O   CYS A  72      33.337 -15.678   2.439  1.00 29.74           O  
ANISOU  574  O   CYS A  72     3545   3408   4345      0   -499     98       O  
ATOM    575  CB  CYS A  72      32.481 -13.444   4.465  1.00 28.87           C  
ANISOU  575  CB  CYS A  72     4001   3572   3394    307   -659    509       C  
ATOM    576  SG  CYS A  72      32.673 -11.656   4.897  1.00 28.00           S  
ANISOU  576  SG  CYS A  72     3117   4128   3391   -189   -888    472       S  
ATOM    577  N   SER A  73      31.138 -15.827   2.829  1.00 28.52           N  
ANISOU  577  N   SER A  73     3462   3623   3752     -1   -520    157       N  
ATOM    578  CA  SER A  73      31.143 -17.276   2.699  1.00 31.71           C  
ANISOU  578  CA  SER A  73     3848   3789   4408     37   -207     86       C  
ATOM    579  C   SER A  73      31.100 -17.708   1.229  1.00 31.24           C  
ANISOU  579  C   SER A  73     3503   3780   4587    -67   -243     96       C  
ATOM    580  O   SER A  73      31.640 -18.762   0.870  1.00 36.47           O  
ANISOU  580  O   SER A  73     4323   4212   5320     77    164     26       O  
ATOM    581  CB  SER A  73      30.021 -17.887   3.558  1.00 37.15           C  
ANISOU  581  CB  SER A  73     4703   4347   5063   -189     50    254       C  
ATOM    582  OG  SER A  73      28.733 -17.540   3.092  1.00 46.18           O  
ANISOU  582  OG  SER A  73     5368   5807   6369   -153     13    194       O  
ATOM    583  N   THR A  74      30.496 -16.891   0.362  1.00 28.06           N  
ANISOU  583  N   THR A  74     3298   3347   4017   -640   -165    236       N  
ATOM    584  CA  THR A  74      30.408 -17.264  -1.059  1.00 30.65           C  
ANISOU  584  CA  THR A  74     3686   3878   4081    -82   -215   -113       C  
ATOM    585  C   THR A  74      31.512 -16.704  -1.945  1.00 29.66           C  
ANISOU  585  C   THR A  74     3711   3579   3978   -313   -317   -157       C  
ATOM    586  O   THR A  74      31.778 -17.255  -3.018  1.00 32.45           O  
ANISOU  586  O   THR A  74     4019   4038   4273   -677   -308   -236       O  
ATOM    587  CB  THR A  74      29.036 -16.924  -1.674  1.00 33.25           C  
ANISOU  587  CB  THR A  74     3853   4590   4190   -121   -252      9       C  
ATOM    588  CG2 THR A  74      27.952 -17.780  -1.061  1.00 40.07           C  
ANISOU  588  CG2 THR A  74     4613   5062   5547   -330    169     98       C  
ATOM    589  OG1 THR A  74      28.747 -15.563  -1.419  1.00 32.97           O  
ANISOU  589  OG1 THR A  74     3725   4863   3936    -45   -477    -68       O  
ATOM    590  N   ALA A  75      32.189 -15.626  -1.494  1.00 28.60           N  
ANISOU  590  N   ALA A  75     3423   3501   3942   -405   -328   -176       N  
ATOM    591  CA  ALA A  75      33.308 -15.063  -2.255  1.00 28.47           C  
ANISOU  591  CA  ALA A  75     3624   3524   3668   -299   -335    -45       C  
ATOM    592  C   ALA A  75      34.476 -16.027  -2.332  1.00 29.02           C  
ANISOU  592  C   ALA A  75     3560   3742   3723   -420   -189   -417       C  
ATOM    593  O   ALA A  75      34.617 -16.902  -1.484  1.00 28.75           O  
ANISOU  593  O   ALA A  75     2785   3780   4357   -376   -191    -55       O  
ATOM    594  CB  ALA A  75      33.775 -13.791  -1.569  1.00 28.66           C  
ANISOU  594  CB  ALA A  75     3455   3363   4072   -772   -405   -139       C  
ATOM    595  N   ALA A  76      35.337 -15.845  -3.332  1.00 28.30           N  
ANISOU  595  N   ALA A  76     3477   3606   3669   -724   -341   -402       N  
ATOM    596  CA  ALA A  76      36.555 -16.651  -3.429  1.00 28.39           C  
ANISOU  596  CA  ALA A  76     3544   3410   3829   -350   -163   -219       C  
ATOM    597  C   ALA A  76      37.479 -16.340  -2.220  1.00 29.07           C  
ANISOU  597  C   ALA A  76     3718   3436   3888   -227   -184   -143       C  
ATOM    598  O   ALA A  76      37.671 -15.171  -1.863  1.00 27.22           O  
ANISOU  598  O   ALA A  76     3222   3094   4024   -132   -477    -30       O  
ATOM    599  CB  ALA A  76      37.253 -16.324  -4.691  1.00 33.24           C  
ANISOU  599  CB  ALA A  76     3933   4490   4205   -323    -24    -67       C  
ATOM    600  N   GLU A  77      38.058 -17.373  -1.608  1.00 31.62           N  
ANISOU  600  N   GLU A  77     3671   3601   4741   -558   -113     28       N  
ATOM    601  CA  GLU A  77      38.864 -17.215  -0.411  1.00 30.21           C  
ANISOU  601  CA  GLU A  77     3599   3612   4264   -295     65    313       C  
ATOM    602  C   GLU A  77      40.042 -16.274  -0.675  1.00 25.93           C  
ANISOU  602  C   GLU A  77     3128   3026   3696     28   -139     41       C  
ATOM    603  O   GLU A  77      40.341 -15.430   0.160  1.00 27.42           O  
ANISOU  603  O   GLU A  77     2836   3700   3881   -157   -782   -127       O  
ATOM    604  CB  GLU A  77      39.418 -18.554   0.066  1.00 35.07           C  
ANISOU  604  CB  GLU A  77     4159   3907   5259   -139     -5     97       C  
ATOM    605  CG  GLU A  77      40.529 -18.404   1.092  1.00 36.57           C  
ANISOU  605  CG  GLU A  77     4881   4550   4462    -79     20    127       C  
ATOM    606  N  AASN A  78      40.663 -16.412  -1.849  0.56 22.96           N  
ANISOU  606  N  AASN A  78     2364   2835   3523    144   -204    204       N  
ATOM    607  N  BASN A  78      40.719 -16.412  -1.802  0.44 24.69           N  
ANISOU  607  N  BASN A  78     2769   3128   3481     51   -179    150       N  
ATOM    608  CA AASN A  78      41.824 -15.587  -2.239  0.56 23.01           C  
ANISOU  608  CA AASN A  78     2723   2657   3361   -239   -389   -101       C  
ATOM    609  CA BASN A  78      41.854 -15.523  -2.009  0.44 23.41           C  
ANISOU  609  CA BASN A  78     2775   2883   3234    -41   -342    -13       C  
ATOM    610  C  AASN A  78      41.490 -14.108  -2.418  0.56 22.67           C  
ANISOU  610  C  AASN A  78     2558   2771   3283    -94   -224     68       C  
ATOM    611  C  BASN A  78      41.439 -14.043  -2.159  0.44 22.55           C  
ANISOU  611  C  BASN A  78     2574   2867   3124     71   -366    101       C  
ATOM    612  O  AASN A  78      42.388 -13.271  -2.441  0.56 22.19           O  
ANISOU  612  O  AASN A  78     2278   3212   2938   -127    -71   -280       O  
ATOM    613  O  BASN A  78      42.216 -13.138  -1.844  0.44 22.30           O  
ANISOU  613  O  BASN A  78     2732   2804   2936    203    -26    259       O  
ATOM    614  CB AASN A  78      42.443 -16.079  -3.538  0.56 29.35           C  
ANISOU  614  CB AASN A  78     3520   3611   4018    -71    -34   -150       C  
ATOM    615  CB BASN A  78      42.768 -15.998  -3.132  0.44 21.91           C  
ANISOU  615  CB BASN A  78     2315   2664   3345    -79   -515   -259       C  
ATOM    616  CG AASN A  78      43.315 -17.293  -3.342  0.56 33.54           C  
ANISOU  616  CG AASN A  78     4166   3981   4596    116   -162    -12       C  
ATOM    617  CG BASN A  78      42.054 -16.167  -4.463  0.44 26.71           C  
ANISOU  617  CG BASN A  78     3745   3636   2768   -144   -189    243       C  
ATOM    618  ND2AASN A  78      43.720 -17.914  -4.447  0.56 36.44           N  
ANISOU  618  ND2AASN A  78     4262   4555   5028    171   -126   -280       N  
ATOM    619  ND2BASN A  78      42.744 -16.785  -5.419  0.44 36.26           N  
ANISOU  619  ND2BASN A  78     4855   4431   4490     94    221   -294       N  
ATOM    620  OD1AASN A  78      43.647 -17.649  -2.221  0.56 34.25           O  
ANISOU  620  OD1AASN A  78     4140   4172   4700      0     16    110       O  
ATOM    621  OD1BASN A  78      40.913 -15.743  -4.641  0.44 31.62           O  
ANISOU  621  OD1BASN A  78     3927   4111   3975    -40   -210    -99       O  
ATOM    622  N   ALA A  79      40.201 -13.811  -2.608  1.00 21.33           N  
ANISOU  622  N   ALA A  79     2302   2732   3067     76   -580   -225       N  
ATOM    623  CA  ALA A  79      39.724 -12.454  -2.876  1.00 22.25           C  
ANISOU  623  CA  ALA A  79     2555   2674   3222   -124   -443    166       C  
ATOM    624  C   ALA A  79      39.324 -11.679  -1.657  1.00 18.86           C  
ANISOU  624  C   ALA A  79     1594   2592   2979   -340   -528    331       C  
ATOM    625  O   ALA A  79      39.079 -10.466  -1.768  1.00 19.20           O  
ANISOU  625  O   ALA A  79     2283   2446   2562   -211   -540    316       O  
ATOM    626  CB  ALA A  79      38.501 -12.489  -3.869  1.00 23.59           C  
ANISOU  626  CB  ALA A  79     2838   3481   2643    -70   -622     -6       C  
ATOM    627  N   ILE A  80      39.220 -12.329  -0.489  1.00 19.15           N  
ANISOU  627  N   ILE A  80     2315   2531   2427   -125   -508    188       N  
ATOM    628  CA  ILE A  80      38.755 -11.700   0.699  1.00 18.23           C  
ANISOU  628  CA  ILE A  80     2127   2595   2203   -486   -589    106       C  
ATOM    629  C   ILE A  80      39.795 -11.519   1.780  1.00 18.90           C  
ANISOU  629  C   ILE A  80     2005   2494   2679   -436   -392    165       C  
ATOM    630  O   ILE A  80      39.492 -11.037   2.857  1.00 21.71           O  
ANISOU  630  O   ILE A  80     2345   2866   3036     43   -599    244       O  
ATOM    631  CB  ILE A  80      37.567 -12.419   1.307  1.00 18.53           C  
ANISOU  631  CB  ILE A  80     1723   2340   2976    -47   -550    176       C  
ATOM    632  CG1 ILE A  80      37.885 -13.848   1.736  1.00 21.94           C  
ANISOU  632  CG1 ILE A  80     2738   2618   2979   -304   -316    178       C  
ATOM    633  CG2 ILE A  80      36.305 -12.314   0.329  1.00 24.23           C  
ANISOU  633  CG2 ILE A  80     2469   3609   3125    -66   -651    239       C  
ATOM    634  CD1 ILE A  80      36.704 -14.507   2.477  1.00 24.21           C  
ANISOU  634  CD1 ILE A  80     3012   3193   2991   -532   -302    526       C  
ATOM    635  N   LYS A  81      41.015 -11.941   1.493  1.00 20.82           N  
ANISOU  635  N   LYS A  81     2122   2911   2876   -124   -591    427       N  
ATOM    636  CA  LYS A  81      42.097 -11.806   2.485  1.00 23.36           C  
ANISOU  636  CA  LYS A  81     2410   3194   3269   -223   -651     51       C  
ATOM    637  C   LYS A  81      42.940 -10.539   2.180  1.00 19.60           C  
ANISOU  637  C   LYS A  81     1844   3333   2268   -225   -811     -6       C  
ATOM    638  O   LYS A  81      43.253 -10.281   1.008  1.00 20.99           O  
ANISOU  638  O   LYS A  81     1817   3515   2643   -383   -581      3       O  
ATOM    639  CB  LYS A  81      42.926 -13.099   2.525  1.00 26.75           C  
ANISOU  639  CB  LYS A  81     2397   4073   3694    210   -804    -39       C  
ATOM    640  CG  LYS A  81      42.089 -14.242   3.133  1.00 30.04           C  
ANISOU  640  CG  LYS A  81     3895   3268   4249   -136   -661   -181       C  
ATOM    641  CD  LYS A  81      42.970 -15.400   3.637  1.00 39.44           C  
ANISOU  641  CD  LYS A  81     5196   4423   5364    284   -225     93       C  
ATOM    642  CE  LYS A  81      42.126 -16.584   4.109  1.00 44.91           C  
ANISOU  642  CE  LYS A  81     6043   4952   6066   -282     55    319       C  
ATOM    643  NZ  LYS A  81      41.068 -16.197   5.116  1.00 54.73           N1+
ANISOU  643  NZ  LYS A  81     7019   6958   6815    -68    292    -68       N1+
ATOM    644  N   TRP A  82      43.302  -9.794   3.235  1.00 17.43           N  
ANISOU  644  N   TRP A  82     1616   2452   2553    -25   -469      9       N  
ATOM    645  CA  TRP A  82      44.020  -8.553   3.097  1.00 18.97           C  
ANISOU  645  CA  TRP A  82     2345   2285   2577    -93   -833     46       C  
ATOM    646  C   TRP A  82      45.042  -8.470   4.223  1.00 18.99           C  
ANISOU  646  C   TRP A  82     2290   2538   2385   -125   -448    293       C  
ATOM    647  O   TRP A  82      44.763  -8.937   5.333  1.00 21.84           O  
ANISOU  647  O   TRP A  82     2100   3674   2525   -308   -563    773       O  
ATOM    648  CB  TRP A  82      43.055  -7.357   3.271  1.00 19.17           C  
ANISOU  648  CB  TRP A  82     1943   2723   2615    191   -904    199       C  
ATOM    649  CG  TRP A  82      41.969  -7.415   2.234  1.00 17.00           C  
ANISOU  649  CG  TRP A  82     1314   2590   2555      4   -515    275       C  
ATOM    650  CD1 TRP A  82      40.721  -8.005   2.340  1.00 19.04           C  
ANISOU  650  CD1 TRP A  82     1688   2683   2861     45   -229    246       C  
ATOM    651  CD2 TRP A  82      42.075  -6.903   0.891  1.00 17.87           C  
ANISOU  651  CD2 TRP A  82     1747   2615   2428      0   -468     83       C  
ATOM    652  CE2 TRP A  82      40.872  -7.200   0.241  1.00 20.50           C  
ANISOU  652  CE2 TRP A  82     1838   3068   2883     60   -575    244       C  
ATOM    653  CE3 TRP A  82      43.048  -6.213   0.193  1.00 17.31           C  
ANISOU  653  CE3 TRP A  82     2144   2171   2262    105   -325     68       C  
ATOM    654  NE1 TRP A  82      40.090  -7.866   1.132  1.00 20.57           N  
ANISOU  654  NE1 TRP A  82     2194   2896   2726   -235   -706    359       N  
ATOM    655  CZ2 TRP A  82      40.638  -6.854  -1.087  1.00 20.40           C  
ANISOU  655  CZ2 TRP A  82     2159   3527   2064    234   -326   -111       C  
ATOM    656  CZ3 TRP A  82      42.803  -5.850  -1.141  1.00 17.88           C  
ANISOU  656  CZ3 TRP A  82     1755   2729   2307     17   -502     82       C  
ATOM    657  CH2 TRP A  82      41.569  -6.124  -1.739  1.00 20.41           C  
ANISOU  657  CH2 TRP A  82     1916   3218   2620    271   -602    146       C  
ATOM    658  N   GLU A  83      46.181  -7.855   3.955  1.00 17.06           N  
ANISOU  658  N   GLU A  83     1842   2414   2225   -281   -464    331       N  
ATOM    659  CA  GLU A  83      47.132  -7.467   5.045  1.00 16.79           C  
ANISOU  659  CA  GLU A  83     1622   2270   2487    249   -488    191       C  
ATOM    660  C   GLU A  83      47.354  -5.979   4.993  1.00 16.32           C  
ANISOU  660  C   GLU A  83     1738   2271   2190     84   -468    112       C  
ATOM    661  O   GLU A  83      47.090  -5.335   3.972  1.00 17.19           O  
ANISOU  661  O   GLU A  83     1717   2503   2309    -12   -345    333       O  
ATOM    662  CB  GLU A  83      48.412  -8.275   4.983  1.00 19.48           C  
ANISOU  662  CB  GLU A  83     2108   2390   2901    238   -563   -203       C  
ATOM    663  CG  GLU A  83      48.080  -9.743   5.352  1.00 22.26           C  
ANISOU  663  CG  GLU A  83     2703   2369   3385    140   -439   -136       C  
ATOM    664  CD  GLU A  83      49.229 -10.652   5.328  1.00 25.72           C  
ANISOU  664  CD  GLU A  83     2863   2776   4132    153   -354    363       C  
ATOM    665  OE1 GLU A  83      50.359 -10.256   5.678  1.00 31.20           O  
ANISOU  665  OE1 GLU A  83     3423   4313   4115     85   -453   -180       O  
ATOM    666  OE2 GLU A  83      48.978 -11.834   4.992  1.00 33.46           O1-
ANISOU  666  OE2 GLU A  83     3838   3399   5476     17   -532    -35       O1-
ATOM    667  N   VAL A  84      47.935  -5.462   6.066  1.00 16.89           N  
ANISOU  667  N   VAL A  84     1653   2501   2263     38   -264   -227       N  
ATOM    668  CA  VAL A  84      48.114  -4.027   6.242  1.00 15.91           C  
ANISOU  668  CA  VAL A  84     1507   2317   2219    140   -135     26       C  
ATOM    669  C   VAL A  84      49.595  -3.733   6.568  1.00 17.70           C  
ANISOU  669  C   VAL A  84     1852   2607   2263    190     24     43       C  
ATOM    670  O   VAL A  84      49.995  -3.644   7.726  1.00 19.00           O  
ANISOU  670  O   VAL A  84     2118   3062   2040    109   -380    150       O  
ATOM    671  CB  VAL A  84      47.168  -3.494   7.327  1.00 18.39           C  
ANISOU  671  CB  VAL A  84     1536   2890   2560    -43     55    138       C  
ATOM    672  CG1 VAL A  84      47.248  -2.023   7.365  1.00 22.94           C  
ANISOU  672  CG1 VAL A  84     2485   3006   3223     48   -101   -164       C  
ATOM    673  CG2 VAL A  84      45.733  -3.886   7.005  1.00 23.01           C  
ANISOU  673  CG2 VAL A  84     1674   3843   3222    -40     65   -199       C  
ATOM    674  N   PRO A  85      50.415  -3.603   5.554  1.00 14.82           N  
ANISOU  674  N   PRO A  85     1291   2295   2044    270   -257     74       N  
ATOM    675  CA  PRO A  85      51.837  -3.332   5.758  1.00 14.34           C  
ANISOU  675  CA  PRO A  85     1327   2107   2015     65   -246     18       C  
ATOM    676  C   PRO A  85      52.028  -2.078   6.584  1.00 15.96           C  
ANISOU  676  C   PRO A  85     1642   2129   2291    182    -79     77       C  
ATOM    677  O   PRO A  85      51.229  -1.107   6.532  1.00 16.99           O  
ANISOU  677  O   PRO A  85     1794   2387   2272    329   -161      0       O  
ATOM    678  CB  PRO A  85      52.340  -3.159   4.336  1.00 17.45           C  
ANISOU  678  CB  PRO A  85     2080   2186   2363   -140   -106   -135       C  
ATOM    679  CG  PRO A  85      51.533  -4.141   3.543  1.00 17.17           C  
ANISOU  679  CG  PRO A  85     1994   2119   2409   -159    198    107       C  
ATOM    680  CD  PRO A  85      50.138  -3.937   4.136  1.00 17.06           C  
ANISOU  680  CD  PRO A  85     1541   2874   2067    122      8      9       C  
ATOM    681  N   ILE A  86      53.176  -2.036   7.282  1.00 16.47           N  
ANISOU  681  N   ILE A  86     1868   2301   2088      8   -439     22       N  
ATOM    682  CA  ILE A  86      53.418  -0.950   8.161  1.00 19.23           C  
ANISOU  682  CA  ILE A  86     2537   2460   2308    255   -739    -56       C  
ATOM    683  C   ILE A  86      53.573   0.363   7.428  1.00 17.37           C  
ANISOU  683  C   ILE A  86     1979   2205   2413    241   -630   -309       C  
ATOM    684  O   ILE A  86      53.278   1.435   8.002  1.00 21.56           O  
ANISOU  684  O   ILE A  86     2671   2407   3114    607   -608   -494       O  
ATOM    685  CB  ILE A  86      54.640  -1.221   9.081  1.00 20.85           C  
ANISOU  685  CB  ILE A  86     3015   2510   2395    -39   -783   -303       C  
ATOM    686  CG1 ILE A  86      55.874  -1.344   8.250  1.00 23.67           C  
ANISOU  686  CG1 ILE A  86     2459   3177   3356    -33   -729   -291       C  
ATOM    687  CG2 ILE A  86      54.395  -2.486   9.969  1.00 25.92           C  
ANISOU  687  CG2 ILE A  86     3711   3187   2949    -24   -771    377       C  
ATOM    688  CD1 ILE A  86      57.141  -1.552   9.102  1.00 26.50           C  
ANISOU  688  CD1 ILE A  86     2686   3112   4269    429   -960   -317       C  
ATOM    689  N   ASP A  87      53.921   0.323   6.124  1.00 16.05           N  
ANISOU  689  N   ASP A  87     1885   2043   2167    139   -718    157       N  
ATOM    690  CA  ASP A  87      54.028   1.571   5.370  1.00 18.71           C  
ANISOU  690  CA  ASP A  87     1670   2242   3194    -23   -594    284       C  
ATOM    691  C   ASP A  87      52.663   2.107   4.890  1.00 19.52           C  
ANISOU  691  C   ASP A  87     2269   1989   3156   -147   -601    264       C  
ATOM    692  O   ASP A  87      52.628   3.181   4.247  1.00 22.01           O  
ANISOU  692  O   ASP A  87     2804   2043   3514     47   -822    484       O  
ATOM    693  CB  ASP A  87      54.966   1.370   4.172  1.00 21.51           C  
ANISOU  693  CB  ASP A  87     2597   2484   3090   -191   -392    553       C  
ATOM    694  CG  ASP A  87      54.370   0.464   3.068  1.00 20.80           C  
ANISOU  694  CG  ASP A  87     2097   2730   3072    227   -421    424       C  
ATOM    695  OD1 ASP A  87      53.147   0.118   3.056  1.00 20.00           O  
ANISOU  695  OD1 ASP A  87     1605   2731   3262    167   -406    200       O  
ATOM    696  OD2 ASP A  87      55.086   0.314   2.067  1.00 33.00           O1-
ANISOU  696  OD2 ASP A  87     3343   4884   4311     48    600     65       O1-
ATOM    697  N   GLY A  88      51.558   1.455   5.246  1.00 18.43           N  
ANISOU  697  N   GLY A  88     2011   2196   2795    341   -513   -174       N  
ATOM    698  CA  GLY A  88      50.204   2.007   4.978  1.00 20.35           C  
ANISOU  698  CA  GLY A  88     2301   2207   3224    515   -707   -224       C  
ATOM    699  C   GLY A  88      49.589   1.476   3.716  1.00 19.78           C  
ANISOU  699  C   GLY A  88     1940   2548   3026    237   -450   -400       C  
ATOM    700  O   GLY A  88      48.514   1.921   3.371  1.00 20.29           O  
ANISOU  700  O   GLY A  88     2002   2734   2972    734   -468    -90       O  
ATOM    701  N   SER A  89      50.165   0.497   3.055  1.00 17.32           N  
ANISOU  701  N   SER A  89     1868   2129   2583     49   -494     59       N  
ATOM    702  CA  SER A  89      49.491  -0.135   1.915  1.00 16.88           C  
ANISOU  702  CA  SER A  89     1773   2192   2449    -42    -71   -180       C  
ATOM    703  C   SER A  89      48.363  -1.026   2.482  1.00 17.06           C  
ANISOU  703  C   SER A  89     1876   2773   1829     37   -462    275       C  
ATOM    704  O   SER A  89      48.374  -1.383   3.668  1.00 17.66           O  
ANISOU  704  O   SER A  89     1785   2677   2247   -317   -395    161       O  
ATOM    705  CB  SER A  89      50.451  -1.054   1.151  1.00 19.90           C  
ANISOU  705  CB  SER A  89     1704   2560   3296    323    -89    -83       C  
ATOM    706  OG  SER A  89      51.547  -0.349   0.687  1.00 21.47           O  
ANISOU  706  OG  SER A  89     1989   2976   3189    -70    196    362       O  
ATOM    707  N   ILE A  90      47.396  -1.355   1.646  1.00 15.80           N  
ANISOU  707  N   ILE A  90     1821   1818   2362    -73   -300    154       N  
ATOM    708  CA  ILE A  90      46.504  -2.450   1.967  1.00 15.15           C  
ANISOU  708  CA  ILE A  90     1226   2330   2200    -81   -221   -188       C  
ATOM    709  C   ILE A  90      46.630  -3.425   0.815  1.00 15.80           C  
ANISOU  709  C   ILE A  90     1690   2435   1877   -181   -283     48       C  
ATOM    710  O   ILE A  90      46.327  -3.060  -0.350  1.00 15.79           O  
ANISOU  710  O   ILE A  90     1537   2289   2172    254   -244    220       O  
ATOM    711  CB  ILE A  90      45.024  -1.974   2.158  1.00 16.20           C  
ANISOU  711  CB  ILE A  90     1536   2468   2149   -103   -292    222       C  
ATOM    712  CG1 ILE A  90      44.960  -1.102   3.429  1.00 15.96           C  
ANISOU  712  CG1 ILE A  90     1331   2638   2094    348    -68   -132       C  
ATOM    713  CG2 ILE A  90      44.042  -3.189   2.306  1.00 19.09           C  
ANISOU  713  CG2 ILE A  90     1868   2560   2825   -415    132    -68       C  
ATOM    714  CD1 ILE A  90      43.610  -0.495   3.696  1.00 19.59           C  
ANISOU  714  CD1 ILE A  90     1960   2806   2677    264    211    -70       C  
ATOM    715  N   ILE A  91      47.113  -4.653   1.114  1.00 15.35           N  
ANISOU  715  N   ILE A  91     1511   1832   2487    -54   -390     25       N  
ATOM    716  CA  ILE A  91      47.495  -5.529   0.045  1.00 15.45           C  
ANISOU  716  CA  ILE A  91     1333   1932   2603   -184   -372   -131       C  
ATOM    717  C   ILE A  91      46.684  -6.817   0.021  1.00 16.58           C  
ANISOU  717  C   ILE A  91     1781   2337   2181    220   -111      2       C  
ATOM    718  O   ILE A  91      46.333  -7.328   1.074  1.00 16.63           O  
ANISOU  718  O   ILE A  91     1943   2164   2212   -171   -333    188       O  
ATOM    719  CB  ILE A  91      49.031  -5.899   0.189  1.00 18.33           C  
ANISOU  719  CB  ILE A  91     1620   3277   2065    385   -209      1       C  
ATOM    720  CG1 ILE A  91      49.564  -6.759  -0.958  1.00 17.21           C  
ANISOU  720  CG1 ILE A  91     1219   3028   2292    106   -375     32       C  
ATOM    721  CG2 ILE A  91      49.314  -6.657   1.500  1.00 19.16           C  
ANISOU  721  CG2 ILE A  91     2276   2687   2316    242   -277    149       C  
ATOM    722  CD1 ILE A  91      51.087  -6.814  -0.971  1.00 19.49           C  
ANISOU  722  CD1 ILE A  91     1317   3513   2573    -10    -74    -38       C  
ATOM    723  N   ASN A  92      46.416  -7.331  -1.162  1.00 16.03           N  
ANISOU  723  N   ASN A  92     1684   2108   2296     85   -427     -9       N  
ATOM    724  CA  ASN A  92      45.805  -8.643  -1.290  1.00 17.49           C  
ANISOU  724  CA  ASN A  92     2079   2078   2488    144   -304     62       C  
ATOM    725  C   ASN A  92      46.950  -9.658  -1.435  1.00 18.01           C  
ANISOU  725  C   ASN A  92     1985   2623   2233    -64   -314    209       C  
ATOM    726  O   ASN A  92      47.684  -9.598  -2.424  1.00 19.58           O  
ANISOU  726  O   ASN A  92     2499   2454   2486    -31   -296     99       O  
ATOM    727  CB  ASN A  92      44.917  -8.653  -2.544  1.00 18.55           C  
ANISOU  727  CB  ASN A  92     2543   2195   2307    256   -660   -178       C  
ATOM    728  CG  ASN A  92      44.455 -10.067  -2.883  1.00 18.89           C  
ANISOU  728  CG  ASN A  92     2340   2392   2446    157   -496    106       C  
ATOM    729  ND2 ASN A  92      43.475 -10.575  -2.119  1.00 24.21           N  
ANISOU  729  ND2 ASN A  92     2375   3140   3683      0      6   -137       N  
ATOM    730  OD1 ASN A  92      44.939 -10.672  -3.828  1.00 22.55           O  
ANISOU  730  OD1 ASN A  92     2669   2888   3010    -64   -633   -169       O  
ATOM    731  N   PRO A  93      47.139 -10.546  -0.445  1.00 18.47           N  
ANISOU  731  N   PRO A  93     1771   2358   2886     64   -393     18       N  
ATOM    732  CA  PRO A  93      48.336 -11.381  -0.485  1.00 18.44           C  
ANISOU  732  CA  PRO A  93     1412   2681   2913    128   -247     43       C  
ATOM    733  C   PRO A  93      48.492 -12.294  -1.693  1.00 21.90           C  
ANISOU  733  C   PRO A  93     2367   3036   2917    192   -189    -65       C  
ATOM    734  O   PRO A  93      49.591 -12.476  -2.212  1.00 23.51           O  
ANISOU  734  O   PRO A  93     2647   2676   3606    226      3   -104       O  
ATOM    735  CB  PRO A  93      48.272 -12.182   0.844  1.00 22.79           C  
ANISOU  735  CB  PRO A  93     2808   2789   3060    369   -290    283       C  
ATOM    736  CG  PRO A  93      47.443 -11.387   1.745  1.00 23.73           C  
ANISOU  736  CG  PRO A  93     2740   3151   3122    801   -440    261       C  
ATOM    737  CD  PRO A  93      46.424 -10.681   0.832  1.00 18.52           C  
ANISOU  737  CD  PRO A  93     2004   2460   2573    167   -228    477       C  
ATOM    738  N   SER A  94      47.379 -12.819  -2.194  1.00 21.29           N  
ANISOU  738  N   SER A  94     2579   2045   3462    258   -463    -77       N  
ATOM    739  CA  SER A  94      47.416 -13.777  -3.290  1.00 23.65           C  
ANISOU  739  CA  SER A  94     3012   2577   3398     15   -354   -314       C  
ATOM    740  C   SER A  94      48.025 -13.141  -4.530  1.00 25.21           C  
ANISOU  740  C   SER A  94     3255   3148   3172    329   -259   -286       C  
ATOM    741  O   SER A  94      48.865 -13.742  -5.220  1.00 27.69           O  
ANISOU  741  O   SER A  94     3756   2899   3863    438   -616   -358       O  
ATOM    742  CB  SER A  94      45.991 -14.204  -3.586  1.00 27.38           C  
ANISOU  742  CB  SER A  94     3282   3171   3949   -589   -351   -720       C  
ATOM    743  OG  SER A  94      45.955 -15.122  -4.683  1.00 32.38           O  
ANISOU  743  OG  SER A  94     5084   3230   3989   -252   -380   -633       O  
ATOM    744  N   SER A  95      47.566 -11.918  -4.829  1.00 22.65           N  
ANISOU  744  N   SER A  95     2699   2528   3377     36   -547    -30       N  
ATOM    745  CA  SER A  95      47.935 -11.219  -6.069  1.00 23.52           C  
ANISOU  745  CA  SER A  95     2945   3053   2938    341   -204   -410       C  
ATOM    746  C   SER A  95      49.120 -10.261  -5.911  1.00 21.85           C  
ANISOU  746  C   SER A  95     3200   2435   2665    217    -16    -24       C  
ATOM    747  O   SER A  95      49.813  -9.969  -6.896  1.00 22.87           O  
ANISOU  747  O   SER A  95     3062   2716   2909    453   -167    -91       O  
ATOM    748  CB  SER A  95      46.726 -10.464  -6.609  1.00 23.54           C  
ANISOU  748  CB  SER A  95     3076   2583   3283    -92   -704   -300       C  
ATOM    749  OG  SER A  95      46.489  -9.346  -5.759  1.00 21.42           O  
ANISOU  749  OG  SER A  95     2279   2716   3144     99   -720   -276       O  
ATOM    750  N   GLY A  96      49.354  -9.777  -4.684  1.00 19.68           N  
ANISOU  750  N   GLY A  96     1870   2773   2834    425   -261   -155       N  
ATOM    751  CA  GLY A  96      50.360  -8.742  -4.440  1.00 21.16           C  
ANISOU  751  CA  GLY A  96     2166   2974   2899    196   -461     77       C  
ATOM    752  C   GLY A  96      49.933  -7.381  -4.877  1.00 19.82           C  
ANISOU  752  C   GLY A  96     1708   2696   3123    -63   -229     86       C  
ATOM    753  O   GLY A  96      50.692  -6.456  -4.759  1.00 20.33           O  
ANISOU  753  O   GLY A  96     2051   3048   2626      9   -356     50       O  
ATOM    754  N   LEU A  97      48.681  -7.252  -5.375  1.00 18.65           N  
ANISOU  754  N   LEU A  97     1812   2479   2792    233   -446   -142       N  
ATOM    755  CA  LEU A  97      48.205  -5.954  -5.783  1.00 17.94           C  
ANISOU  755  CA  LEU A  97     2298   2084   2432    182   -383   -324       C  
ATOM    756  C   LEU A  97      47.695  -5.195  -4.553  1.00 15.98           C  
ANISOU  756  C   LEU A  97     1336   2282   2453     58   -432     -4       C  
ATOM    757  O   LEU A  97      47.332  -5.802  -3.540  1.00 17.51           O  
ANISOU  757  O   LEU A  97     1671   2304   2676     84   -247     28       O  
ATOM    758  CB  LEU A  97      47.063  -6.147  -6.804  1.00 19.26           C  
ANISOU  758  CB  LEU A  97     2042   2772   2500    374   -540    -69       C  
ATOM    759  CG  LEU A  97      47.464  -6.884  -8.092  1.00 20.96           C  
ANISOU  759  CG  LEU A  97     2478   3131   2352    117   -579    -12       C  
ATOM    760  CD1 LEU A  97      46.218  -7.238  -8.853  1.00 22.93           C  
ANISOU  760  CD1 LEU A  97     2849   3314   2548    319   -779   -267       C  
ATOM    761  CD2 LEU A  97      48.407  -6.054  -8.934  1.00 26.11           C  
ANISOU  761  CD2 LEU A  97     3248   3688   2982   -246    311   -315       C  
ATOM    762  N   VAL A  98      47.637  -3.864  -4.665  1.00 15.56           N  
ANISOU  762  N   VAL A  98     1556   2137   2217    283   -183    -46       N  
ATOM    763  CA  VAL A  98      47.260  -3.010  -3.536  1.00 15.63           C  
ANISOU  763  CA  VAL A  98     1153   2527   2258    231   -202    -73       C  
ATOM    764  C   VAL A  98      46.061  -2.129  -3.809  1.00 14.13           C  
ANISOU  764  C   VAL A  98     1150   2268   1949    142      3    -11       C  
ATOM    765  O   VAL A  98      45.861  -1.718  -4.963  1.00 15.87           O  
ANISOU  765  O   VAL A  98     1378   2685   1967    245   -180    153       O  
ATOM    766  CB  VAL A  98      48.510  -2.164  -3.023  1.00 16.47           C  
ANISOU  766  CB  VAL A  98     1112   2824   2318    -98   -311    274       C  
ATOM    767  CG1 VAL A  98      49.662  -3.108  -2.606  1.00 17.98           C  
ANISOU  767  CG1 VAL A  98     1441   2909   2481    412   -356    -67       C  
ATOM    768  CG2 VAL A  98      48.908  -1.162  -4.103  1.00 16.10           C  
ANISOU  768  CG2 VAL A  98     1100   2499   2516     58    -38    274       C  
ATOM    769  N  AMET A  99      45.407  -1.715  -2.736  0.54 13.76           N  
ANISOU  769  N  AMET A  99      874   2170   2184    270   -118      0       N  
ATOM    770  N  BMET A  99      45.248  -1.914  -2.806  0.46 13.51           N  
ANISOU  770  N  BMET A  99     1577   1683   1874    173   -178   -145       N  
ATOM    771  CA AMET A  99      44.254  -0.808  -2.841  0.54 13.35           C  
ANISOU  771  CA AMET A  99     1452   1835   1784    308   -322     56       C  
ATOM    772  CA BMET A  99      44.102  -1.042  -2.967  0.46 13.56           C  
ANISOU  772  CA BMET A  99     1410   2010   1730    221   -184    -62       C  
ATOM    773  C  AMET A  99      44.678   0.552  -3.322  0.54 15.48           C  
ANISOU  773  C  AMET A  99     1847   1714   2319    -68   -496   -138       C  
ATOM    774  C  BMET A  99      44.593   0.379  -3.326  0.46 16.24           C  
ANISOU  774  C  BMET A  99     1617   2182   2371     49   -210    179       C  
ATOM    775  O  AMET A  99      45.600   1.194  -2.763  0.54 13.21           O  
ANISOU  775  O  AMET A  99     1097   2345   1577   -196   -318     85       O  
ATOM    776  O  BMET A  99      45.528   0.865  -2.676  0.46 15.34           O  
ANISOU  776  O  BMET A  99     1651   2045   2131    352   -191    -12       O  
ATOM    777  CB AMET A  99      43.604  -0.633  -1.456  0.54 14.82           C  
ANISOU  777  CB AMET A  99     1165   2312   2154     57      5     11       C  
ATOM    778  CB BMET A  99      43.358  -1.065  -1.625  0.46 12.55           C  
ANISOU  778  CB BMET A  99     1135   2234   1398     22   -522   -219       C  
ATOM    779  CG AMET A  99      42.321   0.270  -1.496  0.54 15.27           C  
ANISOU  779  CG AMET A  99     1287   2811   1704   -158   -114   -104       C  
ATOM    780  CG BMET A  99      42.054  -0.284  -1.730  0.46 15.47           C  
ANISOU  780  CG BMET A  99     1718   2066   2093    212    -49   -375       C  
ATOM    781  SD AMET A  99      41.630   0.516   0.190  0.54 17.50           S  
ANISOU  781  SD AMET A  99     1561   2813   2275     51    155    277       S  
ATOM    782  SD BMET A  99      40.799  -0.654  -0.504  0.46 20.00           S  
ANISOU  782  SD BMET A  99     1811   3021   2767     64     90    222       S  
ATOM    783  CE AMET A  99      40.980  -1.104   0.541  0.54 24.56           C  
ANISOU  783  CE AMET A  99     3468   3076   2787   -293    173    559       C  
ATOM    784  CE BMET A  99      41.467   0.159   0.948  0.46 19.44           C  
ANISOU  784  CE BMET A  99     2114   2442   2829    241     48     54       C  
ATOM    785  N   THR A 100      43.992   1.024  -4.360  1.00 15.11           N  
ANISOU  785  N   THR A 100     1719   2150   1870    113   -194    197       N  
ATOM    786  CA  THR A 100      44.414   2.282  -4.952  1.00 14.89           C  
ANISOU  786  CA  THR A 100     1369   2199   2088    495   -166    267       C  
ATOM    787  C   THR A 100      43.223   3.153  -5.221  1.00 15.32           C  
ANISOU  787  C   THR A 100     1809   2526   1483    312    -88     19       C  
ATOM    788  O   THR A 100      42.141   2.655  -5.689  1.00 16.26           O  
ANISOU  788  O   THR A 100     1428   2548   2199    122   -270    130       O  
ATOM    789  CB  THR A 100      45.048   1.956  -6.355  1.00 16.25           C  
ANISOU  789  CB  THR A 100     1819   2472   1883    374    -93    102       C  
ATOM    790  CG2 THR A 100      45.593   3.194  -7.061  1.00 18.46           C  
ANISOU  790  CG2 THR A 100     2050   2515   2446   -298   -133    513       C  
ATOM    791  OG1 THR A 100      46.114   1.004  -6.142  1.00 16.43           O  
ANISOU  791  OG1 THR A 100     1459   2640   2142    236    -41     66       O  
ATOM    792  N   ALA A 101      43.340   4.460  -4.917  1.00 15.43           N  
ANISOU  792  N   ALA A 101     1691   2310   1862    484    -38   -110       N  
ATOM    793  CA  ALA A 101      42.290   5.480  -5.273  1.00 15.18           C  
ANISOU  793  CA  ALA A 101     1496   2439   1832    276    -10    130       C  
ATOM    794  C   ALA A 101      42.821   6.193  -6.505  1.00 16.59           C  
ANISOU  794  C   ALA A 101     1817   2610   1876    152   -340    160       C  
ATOM    795  O   ALA A 101      43.748   7.014  -6.397  1.00 17.40           O  
ANISOU  795  O   ALA A 101     1925   2517   2165    -16   -174    397       O  
ATOM    796  CB  ALA A 101      42.161   6.462  -4.131  1.00 18.11           C  
ANISOU  796  CB  ALA A 101     2064   2629   2186    301     25     -9       C  
ATOM    797  N   PRO A 102      42.254   5.936  -7.713  1.00 19.56           N  
ANISOU  797  N   PRO A 102     2487   2896   2048    -68   -172    375       N  
ATOM    798  CA  PRO A 102      42.880   6.479  -8.923  1.00 22.75           C  
ANISOU  798  CA  PRO A 102     3559   3104   1977   -187     72    214       C  
ATOM    799  C   PRO A 102      42.734   7.992  -9.096  1.00 21.84           C  
ANISOU  799  C   PRO A 102     2991   3076   2228    121   -158    409       C  
ATOM    800  O   PRO A 102      43.463   8.578  -9.871  1.00 21.89           O  
ANISOU  800  O   PRO A 102     2785   3543   1989    280    164    312       O  
ATOM    801  CB  PRO A 102      42.210   5.731 -10.061  1.00 28.44           C  
ANISOU  801  CB  PRO A 102     4270   3828   2709   -557   -101   -190       C  
ATOM    802  CG  PRO A 102      41.371   4.599  -9.461  1.00 27.69           C  
ANISOU  802  CG  PRO A 102     4314   3951   2255   -455   -323   -130       C  
ATOM    803  CD  PRO A 102      41.202   4.924  -7.988  1.00 21.50           C  
ANISOU  803  CD  PRO A 102     2807   3455   1908    -75   -593    280       C  
ATOM    804  N   ARG A 103      41.729   8.578  -8.474  1.00 19.90           N  
ANISOU  804  N   ARG A 103     2391   3118   2051     17   -188    254       N  
ATOM    805  CA  ARG A 103      41.521  10.032  -8.491  1.00 19.54           C  
ANISOU  805  CA  ARG A 103     1929   2921   2575    121   -146     28       C  
ATOM    806  C   ARG A 103      41.331  10.495  -7.048  1.00 19.45           C  
ANISOU  806  C   ARG A 103     1644   3076   2668    172    -24    253       C  
ATOM    807  O   ARG A 103      41.067   9.677  -6.149  1.00 21.80           O  
ANISOU  807  O   ARG A 103     2255   3539   2487    -67    -71    483       O  
ATOM    808  CB  ARG A 103      40.256  10.393  -9.284  1.00 22.25           C  
ANISOU  808  CB  ARG A 103     2260   3503   2691    237   -432    392       C  
ATOM    809  CG  ARG A 103      40.394  10.079 -10.745  1.00 24.32           C  
ANISOU  809  CG  ARG A 103     3006   4213   2021   -392   -473    524       C  
ATOM    810  CD  ARG A 103      39.098  10.287 -11.578  1.00 32.21           C  
ANISOU  810  CD  ARG A 103     3912   4916   3408    287   -990    326       C  
ATOM    811  NE  ARG A 103      38.387  11.540 -11.315  1.00 45.13           N  
ANISOU  811  NE  ARG A 103     5886   5854   5404    215    -30   -147       N  
ATOM    812  CZ  ARG A 103      37.224  11.655 -10.665  1.00 41.74           C  
ANISOU  812  CZ  ARG A 103     5422   5481   4954    115   -155    -88       C  
ATOM    813  NH1 ARG A 103      36.705  12.858 -10.521  1.00 39.60           N1+
ANISOU  813  NH1 ARG A 103     5021   5481   4543    122   -296    219       N1+
ATOM    814  NH2 ARG A 103      36.589  10.593 -10.143  1.00 38.55           N  
ANISOU  814  NH2 ARG A 103     4844   5237   4566    195   -303   -533       N  
ATOM    815  N   ALA A 104      41.508  11.798  -6.803  1.00 21.37           N  
ANISOU  815  N   ALA A 104     1987   2900   3232    432   -265    110       N  
ATOM    816  CA  ALA A 104      41.294  12.317  -5.426  1.00 23.17           C  
ANISOU  816  CA  ALA A 104     2231   3238   3332    345   -261   -102       C  
ATOM    817  C   ALA A 104      39.791  12.563  -5.036  1.00 24.72           C  
ANISOU  817  C   ALA A 104     2688   3410   3292    142    -65    215       C  
ATOM    818  O   ALA A 104      39.425  12.735  -3.860  1.00 26.93           O  
ANISOU  818  O   ALA A 104     3493   3887   2852    197    -69    219       O  
ATOM    819  CB  ALA A 104      42.107  13.590  -5.255  1.00 29.24           C  
ANISOU  819  CB  ALA A 104     3360   3488   4260    116   -227   -104       C  
ATOM    820  N   ALA A 105      38.929  12.607  -6.009  1.00 21.16           N  
ANISOU  820  N   ALA A 105     2035   2609   3396    280    174     65       N  
ATOM    821  CA  ALA A 105      37.602  13.083  -5.796  1.00 21.82           C  
ANISOU  821  CA  ALA A 105     2290   3121   2878    290    146    420       C  
ATOM    822  C   ALA A 105      36.751  12.124  -4.989  1.00 19.78           C  
ANISOU  822  C   ALA A 105     2058   2879   2579    -69   -346     -5       C  
ATOM    823  O   ALA A 105      36.901  10.905  -5.078  1.00 19.96           O  
ANISOU  823  O   ALA A 105     2218   2913   2451    424    -34    113       O  
ATOM    824  CB  ALA A 105      36.973  13.220  -7.183  1.00 24.65           C  
ANISOU  824  CB  ALA A 105     2976   3810   2579    146    -96    500       C  
ATOM    825  N  ASER A 106      35.836  12.663  -4.176  0.33 18.04           N  
ANISOU  825  N  ASER A 106     2150   2781   1924    174   -343    240       N  
ATOM    826  N  BSER A 106      35.815  12.677  -4.225  0.33 23.83           N  
ANISOU  826  N  BSER A 106     2869   3313   2870    216   -111     48       N  
ATOM    827  N  CSER A 106      35.802  12.701  -4.265  0.33 21.27           N  
ANISOU  827  N  CSER A 106     2450   3012   2619    149   -128     87       N  
ATOM    828  CA ASER A 106      34.744  11.845  -3.625  0.33 16.88           C  
ANISOU  828  CA ASER A 106     1760   2510   2142    238   -271    -95       C  
ATOM    829  CA BSER A 106      34.733  11.883  -3.659  0.33 23.63           C  
ANISOU  829  CA BSER A 106     2784   3137   3055    131   -119      7       C  
ATOM    830  CA CSER A 106      34.682  11.928  -3.799  0.33 17.33           C  
ANISOU  830  CA CSER A 106     1925   2179   2479    408   -164    -35       C  
ATOM    831  C  ASER A 106      34.045  11.139  -4.754  0.33 14.37           C  
ANISOU  831  C  ASER A 106     1093   2991   1374    480    149    199       C  
ATOM    832  C  BSER A 106      34.019  11.140  -4.786  0.33 30.01           C  
ANISOU  832  C  BSER A 106     3602   3859   3942     83    142   -139       C  
ATOM    833  C  CSER A 106      34.198  11.028  -4.910  0.33 24.45           C  
ANISOU  833  C  CSER A 106     3004   3394   2891    156    152    -76       C  
ATOM    834  O  ASER A 106      33.942  11.700  -5.858  0.33 10.68           O  
ANISOU  834  O  ASER A 106      720   2315   1023    554     15    529       O  
ATOM    835  O  BSER A 106      33.842  11.688  -5.888  0.33 26.97           O  
ANISOU  835  O  BSER A 106     3690   3692   2865    265   -144    467       O  
ATOM    836  O  CSER A 106      34.300  11.376  -6.111  0.33 19.28           O  
ANISOU  836  O  CSER A 106     2777   2627   1922    492    119    129       O  
ATOM    837  CB ASER A 106      33.761  12.672  -2.809  0.33 19.02           C  
ANISOU  837  CB ASER A 106     2239   2892   2095    207   -126     47       C  
ATOM    838  CB BSER A 106      33.761  12.787  -2.919  0.33 25.33           C  
ANISOU  838  CB BSER A 106     3156   3380   3085    166    -67    114       C  
ATOM    839  CB CSER A 106      33.540  12.821  -3.346  0.33 21.44           C  
ANISOU  839  CB CSER A 106     2740   2677   2728    389    433   -233       C  
ATOM    840  OG ASER A 106      34.323  13.035  -1.578  0.33 25.15           O  
ANISOU  840  OG ASER A 106     3099   3777   2679   -217   -105   -552       O  
ATOM    841  OG BSER A 106      33.231  13.731  -3.829  0.33 24.78           O  
ANISOU  841  OG BSER A 106     3289   3552   2572    277   -196    235       O  
ATOM    842  OG CSER A 106      32.771  12.090  -2.421  0.33 19.72           O  
ANISOU  842  OG CSER A 106     2575   2618   2299     28   -201    193       O  
ATOM    843  N   ARG A 107      33.643   9.891  -4.507  1.00 18.30           N  
ANISOU  843  N   ARG A 107     2189   2758   2003    420    -55    -22       N  
ATOM    844  CA  ARG A 107      33.032   8.970  -5.438  1.00 18.30           C  
ANISOU  844  CA  ARG A 107     2043   2901   2008    396   -307     71       C  
ATOM    845  C   ARG A 107      33.989   8.250  -6.389  1.00 17.35           C  
ANISOU  845  C   ARG A 107     1830   2839   1920     12    -83     47       C  
ATOM    846  O   ARG A 107      33.548   7.451  -7.243  1.00 20.24           O  
ANISOU  846  O   ARG A 107     1622   3736   2332    186   -537    -66       O  
ATOM    847  CB  ARG A 107      31.831   9.573  -6.220  1.00 20.51           C  
ANISOU  847  CB  ARG A 107     1938   3816   2036    371   -535    381       C  
ATOM    848  CG  ARG A 107      30.740  10.224  -5.416  1.00 25.82           C  
ANISOU  848  CG  ARG A 107     2530   4496   2784    573   -440    -63       C  
ATOM    849  CD  ARG A 107      29.666  10.764  -6.426  1.00 24.84           C  
ANISOU  849  CD  ARG A 107     2526   3842   3068    543   -322     84       C  
ATOM    850  NE  ARG A 107      28.883  11.877  -5.853  1.00 31.26           N  
ANISOU  850  NE  ARG A 107     3463   4700   3711    781   -227     82       N  
ATOM    851  CZ  ARG A 107      27.743  11.664  -5.243  1.00 26.41           C  
ANISOU  851  CZ  ARG A 107     3495   3893   2645    473   -367     76       C  
ATOM    852  NH1 ARG A 107      27.340  10.404  -5.151  1.00 28.41           N1+
ANISOU  852  NH1 ARG A 107     3333   4513   2948   -169   -630    318       N1+
ATOM    853  NH2 ARG A 107      27.006  12.663  -4.733  1.00 30.51           N  
ANISOU  853  NH2 ARG A 107     3614   4370   3608    823   -354   -246       N  
ATOM    854  N  ATHR A 108      35.293   8.497  -6.226  0.50 16.58           N  
ANISOU  854  N  ATHR A 108     1586   3097   1616    136    -72    222       N  
ATOM    855  N  BTHR A 108      35.290   8.498  -6.288  0.50 16.88           N  
ANISOU  855  N  BTHR A 108     1629   2897   1885    183   -161    223       N  
ATOM    856  CA ATHR A 108      36.285   7.632  -6.892  0.50 15.80           C  
ANISOU  856  CA ATHR A 108     2153   2925    925    -15    -93    171       C  
ATOM    857  CA BTHR A 108      36.191   7.634  -7.069  0.50 17.87           C  
ANISOU  857  CA BTHR A 108     1569   2534   2686     30   -107    151       C  
ATOM    858  C  ATHR A 108      36.125   6.173  -6.461  0.50 18.01           C  
ANISOU  858  C  ATHR A 108     2086   2785   1972    132    -54    169       C  
ATOM    859  C  BTHR A 108      36.134   6.221  -6.520  0.50 13.39           C  
ANISOU  859  C  BTHR A 108      752   2684   1651     70   -249    327       C  
ATOM    860  O  ATHR A 108      36.004   5.887  -5.273  0.50 17.26           O  
ANISOU  860  O  ATHR A 108     1827   2899   1829    137    111    258       O  
ATOM    861  O  BTHR A 108      36.141   6.019  -5.310  0.50 15.69           O  
ANISOU  861  O  BTHR A 108     1827   2811   1321    223    -75    306       O  
ATOM    862  CB ATHR A 108      37.713   8.115  -6.682  0.50 17.01           C  
ANISOU  862  CB ATHR A 108     2427   2823   1212    -61   -156     12       C  
ATOM    863  CB BTHR A 108      37.622   8.115  -7.009  0.50 18.44           C  
ANISOU  863  CB BTHR A 108     2062   2768   2176   -264   -552     54       C  
ATOM    864  CG2ATHR A 108      38.677   7.362  -7.598  0.50 13.10           C  
ANISOU  864  CG2ATHR A 108      600   1813   2564   -120     81    -64       C  
ATOM    865  CG2BTHR A 108      37.738   9.437  -7.634  0.50 19.91           C  
ANISOU  865  CG2BTHR A 108     2447   2511   2604    497      4    389       C  
ATOM    866  OG1ATHR A 108      37.795   9.515  -6.970  0.50 17.23           O  
ANISOU  866  OG1ATHR A 108     1784   2818   1941    516     25    123       O  
ATOM    867  OG1BTHR A 108      38.043   8.220  -5.644  0.50 22.40           O  
ANISOU  867  OG1BTHR A 108     3769   2844   1896   -307    218    -73       O  
ATOM    868  N   ILE A 109      36.095   5.256  -7.419  1.00 17.36           N  
ANISOU  868  N   ILE A 109     1678   2795   2121    322   -341    -35       N  
ATOM    869  CA  ILE A 109      35.974   3.826  -7.111  1.00 17.47           C  
ANISOU  869  CA  ILE A 109     1587   2802   2249    249   -197   -281       C  
ATOM    870  C   ILE A 109      37.337   3.203  -6.907  1.00 17.87           C  
ANISOU  870  C   ILE A 109     1639   3227   1923      5    264     52       C  
ATOM    871  O   ILE A 109      38.251   3.468  -7.655  1.00 19.40           O  
ANISOU  871  O   ILE A 109     1743   3593   2034    352    -63    470       O  
ATOM    872  CB  ILE A 109      35.184   3.117  -8.266  1.00 20.32           C  
ANISOU  872  CB  ILE A 109     1479   2904   3338    292   -563   -439       C  
ATOM    873  CG1 ILE A 109      33.719   3.601  -8.198  1.00 22.13           C  
ANISOU  873  CG1 ILE A 109     1219   4124   3064    565  -1614   -310       C  
ATOM    874  CG2 ILE A 109      35.233   1.666  -8.180  1.00 23.11           C  
ANISOU  874  CG2 ILE A 109     2182   3584   3014    -33   -549   -199       C  
ATOM    875  CD1 ILE A 109      32.884   3.059  -9.335  1.00 30.94           C  
ANISOU  875  CD1 ILE A 109     4316   4202   3238   -247   -708   -127       C  
ATOM    876  N   LEU A 110      37.461   2.376  -5.853  1.00 16.32           N  
ANISOU  876  N   LEU A 110     1310   3165   1723     62   -360    115       N  
ATOM    877  CA  LEU A 110      38.782   1.837  -5.523  1.00 14.75           C  
ANISOU  877  CA  LEU A 110     1235   2782   1585    340   -397   -238       C  
ATOM    878  C   LEU A 110      39.116   0.584  -6.334  1.00 17.48           C  
ANISOU  878  C   LEU A 110     1767   3163   1711   -211     17    -64       C  
ATOM    879  O   LEU A 110      38.257  -0.283  -6.550  1.00 17.72           O  
ANISOU  879  O   LEU A 110     1350   3097   2285    -36   -290    201       O  
ATOM    880  CB  LEU A 110      38.790   1.557  -4.026  1.00 17.11           C  
ANISOU  880  CB  LEU A 110     1490   3272   1738     24   -209   -103       C  
ATOM    881  CG  LEU A 110      38.462   2.781  -3.162  1.00 16.50           C  
ANISOU  881  CG  LEU A 110     1731   2866   1672    264   -461     54       C  
ATOM    882  CD1 LEU A 110      38.512   2.443  -1.653  1.00 19.87           C  
ANISOU  882  CD1 LEU A 110     1981   3742   1824     61   -277     29       C  
ATOM    883  CD2 LEU A 110      39.291   3.993  -3.453  1.00 18.28           C  
ANISOU  883  CD2 LEU A 110     1909   2988   2046    155   -501    143       C  
ATOM    884  N   LEU A 111      40.401   0.481  -6.709  1.00 15.69           N  
ANISOU  884  N   LEU A 111     1307   2773   1880    218    -77    140       N  
ATOM    885  CA  LEU A 111      40.876  -0.588  -7.578  1.00 16.64           C  
ANISOU  885  CA  LEU A 111     1819   2457   2046    508   -316   -163       C  
ATOM    886  C   LEU A 111      42.060  -1.285  -6.944  1.00 16.39           C  
ANISOU  886  C   LEU A 111     1470   2524   2232    567   -132    -63       C  
ATOM    887  O   LEU A 111      42.730  -0.696  -6.092  1.00 18.61           O  
ANISOU  887  O   LEU A 111     1886   2873   2311    205   -541   -259       O  
ATOM    888  CB  LEU A 111      41.367  -0.016  -8.942  1.00 19.38           C  
ANISOU  888  CB  LEU A 111     2103   3582   1675    519    -71    137       C  
ATOM    889  CG  LEU A 111      40.332   0.796  -9.749  1.00 18.30           C  
ANISOU  889  CG  LEU A 111     1992   2770   2191    -43   -302    112       C  
ATOM    890  CD1 LEU A 111      40.953   1.174 -11.092  1.00 21.60           C  
ANISOU  890  CD1 LEU A 111     2730   3671   1805    158     71    289       C  
ATOM    891  CD2 LEU A 111      39.006   0.022 -10.005  1.00 20.67           C  
ANISOU  891  CD2 LEU A 111     2197   3375   2280   -132   -309   -274       C  
ATOM    892  N   LEU A 112      42.276  -2.543  -7.315  1.00 15.91           N  
ANISOU  892  N   LEU A 112     1485   2422   2138    342   -190     83       N  
ATOM    893  CA  LEU A 112      43.554  -3.226  -7.056  1.00 17.19           C  
ANISOU  893  CA  LEU A 112     1533   2773   2225    388   -434   -136       C  
ATOM    894  C   LEU A 112      44.476  -2.898  -8.164  1.00 18.12           C  
ANISOU  894  C   LEU A 112     2038   2997   1847    385   -197   -269       C  
ATOM    895  O   LEU A 112      44.130  -3.028  -9.312  1.00 20.89           O  
ANISOU  895  O   LEU A 112     1853   4198   1886    184   -464   -509       O  
ATOM    896  CB  LEU A 112      43.366  -4.714  -7.060  1.00 22.87           C  
ANISOU  896  CB  LEU A 112     3189   3135   2365     39   -314   -329       C  
ATOM    897  CG  LEU A 112      42.941  -5.472  -5.867  1.00 24.52           C  
ANISOU  897  CG  LEU A 112     3121   3145   3050   -286   -466     84       C  
ATOM    898  CD1 LEU A 112      43.029  -6.962  -6.186  1.00 22.75           C  
ANISOU  898  CD1 LEU A 112     2495   3068   3078   -372   -324    -19       C  
ATOM    899  CD2 LEU A 112      43.914  -5.187  -4.702  1.00 22.15           C  
ANISOU  899  CD2 LEU A 112     2244   3672   2496   -180   -738    338       C  
ATOM    900  N   GLU A 113      45.695  -2.460  -7.845  1.00 17.89           N  
ANISOU  900  N   GLU A 113     1483   3068   2244    177   -392   -128       N  
ATOM    901  CA  GLU A 113      46.668  -2.149  -8.892  1.00 18.25           C  
ANISOU  901  CA  GLU A 113     1565   2851   2518    150    -81   -168       C  
ATOM    902  C   GLU A 113      48.048  -2.506  -8.459  1.00 16.52           C  
ANISOU  902  C   GLU A 113     1581   2690   2004    -63   -135   -206       C  
ATOM    903  O   GLU A 113      48.326  -2.715  -7.267  1.00 17.45           O  
ANISOU  903  O   GLU A 113     1505   3058   2065    147   -169      7       O  
ATOM    904  CB  GLU A 113      46.673  -0.655  -9.228  1.00 18.72           C  
ANISOU  904  CB  GLU A 113     1847   2964   2299    147   -116   -220       C  
ATOM    905  CG  GLU A 113      45.411  -0.141  -9.906  1.00 22.93           C  
ANISOU  905  CG  GLU A 113     1774   3574   3363    592    126   -118       C  
ATOM    906  CD  GLU A 113      45.596   1.337 -10.300  1.00 27.08           C  
ANISOU  906  CD  GLU A 113     3445   3485   3356    140   -189    -57       C  
ATOM    907  OE1 GLU A 113      46.761   1.813 -10.477  1.00 30.70           O  
ANISOU  907  OE1 GLU A 113     3790   4206   3667   -102    213    186       O  
ATOM    908  OE2 GLU A 113      44.598   2.050 -10.425  1.00 34.42           O1-
ANISOU  908  OE2 GLU A 113     3690   4701   4684    297    323    163       O1-
ATOM    909  N   ASP A 114      48.953  -2.571  -9.436  1.00 19.13           N  
ANISOU  909  N   ASP A 114     1901   3054   2311    296     -5   -379       N  
ATOM    910  CA  ASP A 114      50.379  -2.786  -9.177  1.00 18.74           C  
ANISOU  910  CA  ASP A 114     1756   3221   2143     68    -33   -376       C  
ATOM    911  C   ASP A 114      50.843  -1.767  -8.164  1.00 17.73           C  
ANISOU  911  C   ASP A 114     1788   2701   2246    134    -61    -83       C  
ATOM    912  O   ASP A 114      50.562  -0.556  -8.278  1.00 17.89           O  
ANISOU  912  O   ASP A 114     1725   2829   2243    276   -105    -98       O  
ATOM    913  CB  ASP A 114      51.154  -2.607 -10.486  1.00 21.43           C  
ANISOU  913  CB  ASP A 114     1932   3652   2556     13    273   -477       C  
ATOM    914  CG  ASP A 114      50.827  -3.680 -11.538  1.00 27.24           C  
ANISOU  914  CG  ASP A 114     3040   3995   3311    479    141   -395       C  
ATOM    915  OD1 ASP A 114      50.395  -4.787 -11.202  1.00 35.32           O  
ANISOU  915  OD1 ASP A 114     4486   4646   4285   -150    399   -725       O  
ATOM    916  OD2 ASP A 114      51.122  -3.398 -12.716  1.00 43.05           O1-
ANISOU  916  OD2 ASP A 114     6055   6094   4205    117    141     83       O1-
ATOM    917  N   ASN A 115      51.619  -2.230  -7.180  1.00 17.78           N  
ANISOU  917  N   ASN A 115     1823   2827   2106    237    -94   -113       N  
ATOM    918  CA  ASN A 115      52.144  -1.353  -6.147  1.00 16.03           C  
ANISOU  918  CA  ASN A 115     1763   2401   1925     81    -18    -35       C  
ATOM    919  C   ASN A 115      53.245  -0.498  -6.718  1.00 17.84           C  
ANISOU  919  C   ASN A 115     1972   2433   2373     -4    147     40       C  
ATOM    920  O   ASN A 115      54.311  -1.043  -7.069  1.00 20.86           O  
ANISOU  920  O   ASN A 115     2211   2754   2959    307    387     72       O  
ATOM    921  CB  ASN A 115      52.657  -2.178  -4.991  1.00 17.02           C  
ANISOU  921  CB  ASN A 115     1859   2297   2309    158   -199     97       C  
ATOM    922  CG  ASN A 115      52.997  -1.360  -3.789  1.00 19.50           C  
ANISOU  922  CG  ASN A 115     1779   2782   2847   -366   -360    129       C  
ATOM    923  ND2 ASN A 115      53.513  -2.041  -2.747  1.00 24.11           N  
ANISOU  923  ND2 ASN A 115     2756   3662   2740    116   -198    167       N  
ATOM    924  OD1 ASN A 115      52.821  -0.138  -3.759  1.00 18.79           O  
ANISOU  924  OD1 ASN A 115     1965   2792   2382   -337   -237    119       O  
ATOM    925  N   ILE A 116      53.075   0.847  -6.713  1.00 17.44           N  
ANISOU  925  N   ILE A 116     1712   2719   2193   -144   -107    -54       N  
ATOM    926  CA  ILE A 116      54.136   1.809  -7.077  1.00 17.14           C  
ANISOU  926  CA  ILE A 116     1767   2426   2317     77    266   -146       C  
ATOM    927  C   ILE A 116      54.437   2.730  -5.895  1.00 17.59           C  
ANISOU  927  C   ILE A 116     2126   2116   2441   -216     97   -143       C  
ATOM    928  O   ILE A 116      55.151   3.746  -6.039  1.00 18.85           O  
ANISOU  928  O   ILE A 116     2154   2146   2860   -126    199    116       O  
ATOM    929  CB  ILE A 116      53.766   2.602  -8.357  1.00 19.70           C  
ANISOU  929  CB  ILE A 116     2509   2864   2109    144    235     33       C  
ATOM    930  CG1 ILE A 116      52.452   3.370  -8.207  1.00 21.03           C  
ANISOU  930  CG1 ILE A 116     2836   2833   2318    292     33    238       C  
ATOM    931  CG2 ILE A 116      53.624   1.649  -9.574  1.00 25.98           C  
ANISOU  931  CG2 ILE A 116     3631   3904   2333     83    333   -283       C  
ATOM    932  CD1 ILE A 116      52.309   4.475  -9.239  1.00 23.39           C  
ANISOU  932  CD1 ILE A 116     3816   3148   1923    163    -26    235       C  
ATOM    933  N   TYR A 117      53.950   2.349  -4.698  1.00 16.33           N  
ANISOU  933  N   TYR A 117     1584   2498   2122     76   -194     32       N  
ATOM    934  CA  TYR A 117      54.178   3.119  -3.476  1.00 16.03           C  
ANISOU  934  CA  TYR A 117     1527   2420   2143    271   -182    129       C  
ATOM    935  C   TYR A 117      53.685   4.546  -3.658  1.00 15.46           C  
ANISOU  935  C   TYR A 117     1514   1931   2426   -165    -18     85       C  
ATOM    936  O   TYR A 117      54.268   5.459  -3.130  1.00 15.24           O  
ANISOU  936  O   TYR A 117     1497   2153   2139    -97   -144    305       O  
ATOM    937  CB  TYR A 117      55.673   3.077  -3.035  1.00 18.52           C  
ANISOU  937  CB  TYR A 117     1633   2172   3230    120   -540    261       C  
ATOM    938  CG  TYR A 117      56.101   1.634  -2.670  1.00 17.73           C  
ANISOU  938  CG  TYR A 117     1651   2149   2936    -43   -335    -17       C  
ATOM    939  CD1 TYR A 117      56.873   0.895  -3.528  1.00 19.72           C  
ANISOU  939  CD1 TYR A 117     1690   2294   3507   -135   -408   -161       C  
ATOM    940  CD2 TYR A 117      55.796   1.105  -1.411  1.00 19.34           C  
ANISOU  940  CD2 TYR A 117     2564   1942   2843   -112   -518    123       C  
ATOM    941  CE1 TYR A 117      57.228  -0.421  -3.221  1.00 18.76           C  
ANISOU  941  CE1 TYR A 117     2413   1984   2730    202     29     72       C  
ATOM    942  CE2 TYR A 117      56.156  -0.234  -1.093  1.00 19.77           C  
ANISOU  942  CE2 TYR A 117     2645   2032   2833     66      5    180       C  
ATOM    943  CZ  TYR A 117      56.951  -0.935  -1.973  1.00 20.18           C  
ANISOU  943  CZ  TYR A 117     2443   2204   3018    240    -77    116       C  
ATOM    944  OH  TYR A 117      57.337  -2.265  -1.694  1.00 23.43           O  
ANISOU  944  OH  TYR A 117     3226   2114   3560    648    188     59       O  
ATOM    945  N   ALA A 118      52.535   4.729  -4.328  1.00 15.27           N  
ANISOU  945  N   ALA A 118     1291   2236   2275    166      8    158       N  
ATOM    946  CA  ALA A 118      52.014   6.057  -4.537  1.00 15.61           C  
ANISOU  946  CA  ALA A 118     2077   2193   1661    183     95    152       C  
ATOM    947  C   ALA A 118      51.270   6.552  -3.302  1.00 15.96           C  
ANISOU  947  C   ALA A 118     1705   2562   1797    267   -105    241       C  
ATOM    948  O   ALA A 118      50.781   5.734  -2.514  1.00 15.91           O  
ANISOU  948  O   ALA A 118     1501   2541   2003    196   -112    294       O  
ATOM    949  CB  ALA A 118      51.022   6.058  -5.745  1.00 15.65           C  
ANISOU  949  CB  ALA A 118     1626   2560   1759    379   -228     25       C  
ATOM    950  N   ALA A 119      51.153   7.869  -3.103  1.00 16.20           N  
ANISOU  950  N   ALA A 119     1709   2359   2087    317      5     11       N  
ATOM    951  CA  ALA A 119      50.276   8.364  -2.041  1.00 14.50           C  
ANISOU  951  CA  ALA A 119     1531   1958   2018    103   -106    -91       C  
ATOM    952  C   ALA A 119      48.809   7.904  -2.264  1.00 15.96           C  
ANISOU  952  C   ALA A 119     2062   2328   1673   -192    -40    159       C  
ATOM    953  O   ALA A 119      48.067   7.757  -1.297  1.00 16.83           O  
ANISOU  953  O   ALA A 119     1800   2761   1832     71     56    158       O  
ATOM    954  CB  ALA A 119      50.381   9.838  -1.843  1.00 16.06           C  
ANISOU  954  CB  ALA A 119     2018   2001   2081    105   -139     14       C  
ATOM    955  N   SER A 120      48.400   7.679  -3.535  1.00 14.88           N  
ANISOU  955  N   SER A 120     1489   2404   1758    194   -181    308       N  
ATOM    956  CA  SER A 120      47.040   7.162  -3.828  1.00 13.62           C  
ANISOU  956  CA  SER A 120     1220   2147   1806     75   -204    167       C  
ATOM    957  C   SER A 120      46.896   5.684  -3.399  1.00 15.35           C  
ANISOU  957  C   SER A 120     1959   2070   1800     30   -154     33       C  
ATOM    958  O   SER A 120      45.811   5.131  -3.519  1.00 16.51           O  
ANISOU  958  O   SER A 120     1527   2581   2166    -16   -286    104       O  
ATOM    959  CB  SER A 120      46.873   7.241  -5.340  1.00 17.99           C  
ANISOU  959  CB  SER A 120     1604   3168   2063    145   -413    128       C  
ATOM    960  OG  SER A 120      47.796   6.394  -5.951  1.00 20.85           O  
ANISOU  960  OG  SER A 120     2114   3667   2139    -93   -160     38       O  
ATOM    961  N   GLN A 121      47.966   5.078  -2.855  1.00 14.30           N  
ANISOU  961  N   GLN A 121     1632   2166   1634    218   -104    165       N  
ATOM    962  CA  GLN A 121      47.976   3.690  -2.361  1.00 14.18           C  
ANISOU  962  CA  GLN A 121     1734   1815   1838    138   -144    -33       C  
ATOM    963  C   GLN A 121      48.311   3.647  -0.858  1.00 13.01           C  
ANISOU  963  C   GLN A 121      932   2168   1841     49     57    -43       C  
ATOM    964  O   GLN A 121      48.545   2.601  -0.299  1.00 15.20           O  
ANISOU  964  O   GLN A 121     1546   2195   2035     19    -46    112       O  
ATOM    965  CB  GLN A 121      49.014   2.885  -3.155  1.00 14.60           C  
ANISOU  965  CB  GLN A 121     1734   2064   1749    190     47   -124       C  
ATOM    966  CG  GLN A 121      48.602   2.835  -4.646  1.00 15.50           C  
ANISOU  966  CG  GLN A 121     1951   2261   1677    -30   -215     -7       C  
ATOM    967  CD  GLN A 121      49.617   2.101  -5.531  1.00 14.09           C  
ANISOU  967  CD  GLN A 121     1318   2259   1775    267    -60    175       C  
ATOM    968  NE2 GLN A 121      49.119   1.288  -6.486  1.00 16.42           N  
ANISOU  968  NE2 GLN A 121     1668   2420   2151     21   -430    -48       N  
ATOM    969  OE1 GLN A 121      50.827   2.262  -5.381  1.00 15.81           O  
ANISOU  969  OE1 GLN A 121     1375   2542   2091    106    -94    -71       O  
ATOM    970  N   GLY A 122      48.249   4.820  -0.214  1.00 13.58           N  
ANISOU  970  N   GLY A 122     1145   2210   1805     68     47     39       N  
ATOM    971  CA  GLY A 122      48.513   4.939   1.216  1.00 13.68           C  
ANISOU  971  CA  GLY A 122     1248   2396   1553    116    125     80       C  
ATOM    972  C   GLY A 122      47.178   5.053   1.958  1.00 13.48           C  
ANISOU  972  C   GLY A 122     1361   1848   1909    139   -187    314       C  
ATOM    973  O   GLY A 122      46.239   5.771   1.557  1.00 13.64           O  
ANISOU  973  O   GLY A 122     1458   1958   1765    235   -106    241       O  
ATOM    974  N   TRP A 123      47.119   4.351   3.116  1.00 13.48           N  
ANISOU  974  N   TRP A 123     1243   2249   1629     72     43    324       N  
ATOM    975  CA  TRP A 123      45.870   4.285   3.893  1.00 12.96           C  
ANISOU  975  CA  TRP A 123     1246   2199   1477   -109     49    242       C  
ATOM    976  C   TRP A 123      46.203   4.220   5.402  1.00 13.99           C  
ANISOU  976  C   TRP A 123     1448   2073   1794   -170    -62    299       C  
ATOM    977  O   TRP A 123      47.334   3.801   5.746  1.00 15.17           O  
ANISOU  977  O   TRP A 123     1324   2484   1954     37   -219    424       O  
ATOM    978  CB  TRP A 123      45.079   2.991   3.603  1.00 14.18           C  
ANISOU  978  CB  TRP A 123     1649   1992   1744   -164    -23    377       C  
ATOM    979  CG  TRP A 123      44.829   2.890   2.123  1.00 14.07           C  
ANISOU  979  CG  TRP A 123     1559   2211   1575    324   -162    244       C  
ATOM    980  CD1 TRP A 123      45.594   2.214   1.200  1.00 14.98           C  
ANISOU  980  CD1 TRP A 123     1470   2165   2057    169   -201    120       C  
ATOM    981  CD2 TRP A 123      43.707   3.423   1.373  1.00 14.68           C  
ANISOU  981  CD2 TRP A 123     1286   2484   1807     38   -268    144       C  
ATOM    982  CE2 TRP A 123      43.904   3.108   0.013  1.00 14.24           C  
ANISOU  982  CE2 TRP A 123     1434   2317   1660      2   -356    214       C  
ATOM    983  CE3 TRP A 123      42.571   4.171   1.712  1.00 15.04           C  
ANISOU  983  CE3 TRP A 123     1096   2683   1932    107   -165    432       C  
ATOM    984  NE1 TRP A 123      45.064   2.371  -0.083  1.00 15.75           N  
ANISOU  984  NE1 TRP A 123     1527   2655   1802    253   -212    111       N  
ATOM    985  CZ2 TRP A 123      43.027   3.535  -0.996  1.00 16.69           C  
ANISOU  985  CZ2 TRP A 123     1736   2789   1814    349   -404     16       C  
ATOM    986  CZ3 TRP A 123      41.726   4.577   0.713  1.00 15.41           C  
ANISOU  986  CZ3 TRP A 123     1414   2708   1731    100   -149    306       C  
ATOM    987  CH2 TRP A 123      41.943   4.226  -0.612  1.00 15.74           C  
ANISOU  987  CH2 TRP A 123     1285   2898   1798    260    -65    190       C  
ATOM    988  N   THR A 124      45.286   4.655   6.244  1.00 13.99           N  
ANISOU  988  N   THR A 124     1499   2477   1337      2    -20    330       N  
ATOM    989  CA  THR A 124      45.501   4.582   7.679  1.00 14.45           C  
ANISOU  989  CA  THR A 124     1622   2516   1351   -236     65    403       C  
ATOM    990  C   THR A 124      44.253   4.027   8.331  1.00 14.40           C  
ANISOU  990  C   THR A 124     1399   2376   1694    220   -143    449       C  
ATOM    991  O   THR A 124      43.150   4.532   8.111  1.00 15.92           O  
ANISOU  991  O   THR A 124     1578   2851   1618    236   -129    451       O  
ATOM    992  CB  THR A 124      45.790   6.000   8.257  1.00 15.11           C  
ANISOU  992  CB  THR A 124     1771   2178   1791     36    -51    155       C  
ATOM    993  CG2 THR A 124      46.121   5.927   9.762  1.00 19.82           C  
ANISOU  993  CG2 THR A 124     2620   3407   1504   -272   -130     88       C  
ATOM    994  OG1 THR A 124      47.006   6.456   7.656  1.00 17.51           O  
ANISOU  994  OG1 THR A 124     1640   2828   2184   -167   -182    256       O  
ATOM    995  N   VAL A 125      44.407   2.921   9.073  1.00 16.03           N  
ANISOU  995  N   VAL A 125     1673   2409   2006   -316    -92    885       N  
ATOM    996  CA  VAL A 125      43.292   2.273   9.775  1.00 16.54           C  
ANISOU  996  CA  VAL A 125     1888   2654   1744   -349    -54    488       C  
ATOM    997  C   VAL A 125      43.168   2.954  11.150  1.00 16.19           C  
ANISOU  997  C   VAL A 125     1814   2577   1761     71    -26    364       C  
ATOM    998  O   VAL A 125      44.082   2.880  11.997  1.00 19.64           O  
ANISOU  998  O   VAL A 125     2020   3063   2379    141   -711    412       O  
ATOM    999  CB  VAL A 125      43.561   0.768   9.903  1.00 17.27           C  
ANISOU  999  CB  VAL A 125     1986   2317   2258   -328   -114    505       C  
ATOM   1000  CG1 VAL A 125      42.471   0.090  10.709  1.00 19.33           C  
ANISOU 1000  CG1 VAL A 125     1876   2714   2753   -380      4    550       C  
ATOM   1001  CG2 VAL A 125      43.739   0.161   8.478  1.00 18.62           C  
ANISOU 1001  CG2 VAL A 125     1460   3205   2406   -252   -243    392       C  
ATOM   1002  N   THR A 126      42.065   3.652  11.401  1.00 17.14           N  
ANISOU 1002  N   THR A 126     1626   3105   1781    144    -35    245       N  
ATOM   1003  CA  THR A 126      41.994   4.534  12.582  1.00 17.30           C  
ANISOU 1003  CA  THR A 126     1767   3091   1714   -258    129    302       C  
ATOM   1004  C   THR A 126      40.572   4.927  12.910  1.00 17.65           C  
ANISOU 1004  C   THR A 126     1700   3067   1936      3    143    236       C  
ATOM   1005  O   THR A 126      39.730   4.958  12.005  1.00 18.57           O  
ANISOU 1005  O   THR A 126     1861   3026   2166   -316   -287    282       O  
ATOM   1006  CB  THR A 126      42.829   5.824  12.349  1.00 18.52           C  
ANISOU 1006  CB  THR A 126     2006   2841   2187   -292   -298    191       C  
ATOM   1007  CG2 THR A 126      42.359   6.601  11.127  1.00 19.98           C  
ANISOU 1007  CG2 THR A 126     2344   3179   2068   -124   -108    695       C  
ATOM   1008  OG1 THR A 126      42.843   6.624  13.528  1.00 20.39           O  
ANISOU 1008  OG1 THR A 126     2123   3481   2143   -224   -216    -19       O  
ATOM   1009  N   ASN A 127      40.296   5.309  14.171  1.00 17.85           N  
ANISOU 1009  N   ASN A 127     1920   2824   2034    -26    143    248       N  
ATOM   1010  CA  ASN A 127      39.017   5.942  14.483  1.00 18.13           C  
ANISOU 1010  CA  ASN A 127     1957   2872   2057    -58     56    102       C  
ATOM   1011  C   ASN A 127      39.070   7.468  14.413  1.00 19.18           C  
ANISOU 1011  C   ASN A 127     2483   2676   2126    -29   -187     25       C  
ATOM   1012  O   ASN A 127      38.027   8.115  14.402  1.00 22.37           O  
ANISOU 1012  O   ASN A 127     2321   3108   3068    -79   -239      3       O  
ATOM   1013  CB  ASN A 127      38.582   5.607  15.889  1.00 20.61           C  
ANISOU 1013  CB  ASN A 127     2269   3432   2129   -353     77      6       C  
ATOM   1014  CG  ASN A 127      37.884   4.270  15.987  1.00 18.91           C  
ANISOU 1014  CG  ASN A 127     1895   2888   2402     75   -178    265       C  
ATOM   1015  ND2 ASN A 127      37.756   3.806  17.217  1.00 23.09           N  
ANISOU 1015  ND2 ASN A 127     2296   3967   2510   -416   -251    720       N  
ATOM   1016  OD1 ASN A 127      37.419   3.687  15.000  1.00 20.98           O  
ANISOU 1016  OD1 ASN A 127     2324   3026   2620   -376   -268    351       O  
ATOM   1017  N   ASN A 128      40.272   8.054  14.361  1.00 20.42           N  
ANISOU 1017  N   ASN A 128     2007   3405   2346   -303   -453    121       N  
ATOM   1018  CA  ASN A 128      40.407   9.514  14.229  1.00 20.65           C  
ANISOU 1018  CA  ASN A 128     2298   3258   2287   -374   -577    109       C  
ATOM   1019  C   ASN A 128      40.418   9.840  12.738  1.00 19.32           C  
ANISOU 1019  C   ASN A 128     2120   2776   2445    131   -158    -37       C  
ATOM   1020  O   ASN A 128      41.439   9.621  12.058  1.00 24.14           O  
ANISOU 1020  O   ASN A 128     2885   2816   3469    -82    549    229       O  
ATOM   1021  CB  ASN A 128      41.715  10.094  14.886  1.00 22.93           C  
ANISOU 1021  CB  ASN A 128     2239   3220   3250   -370   -500   -167       C  
ATOM   1022  CG  ASN A 128      41.776  11.638  14.817  1.00 23.71           C  
ANISOU 1022  CG  ASN A 128     2993   3332   2684   -335   -313    461       C  
ATOM   1023  ND2 ASN A 128      42.791  12.273  15.469  1.00 24.52           N  
ANISOU 1023  ND2 ASN A 128     2904   3740   2669   -360   -361    238       N  
ATOM   1024  OD1 ASN A 128      40.950  12.233  14.135  1.00 24.32           O  
ANISOU 1024  OD1 ASN A 128     3093   3664   2482   -192   -406    302       O  
ATOM   1025  N   VAL A 129      39.347  10.433  12.252  1.00 19.92           N  
ANISOU 1025  N   VAL A 129     2405   2966   2196   -291   -204    175       N  
ATOM   1026  CA  VAL A 129      39.257  10.658  10.799  1.00 19.93           C  
ANISOU 1026  CA  VAL A 129     2768   3117   1686   -343    -10    130       C  
ATOM   1027  C   VAL A 129      39.687  12.057  10.418  1.00 20.08           C  
ANISOU 1027  C   VAL A 129     2470   2966   2190     55    216    -83       C  
ATOM   1028  O   VAL A 129      39.533  12.461   9.247  1.00 22.28           O  
ANISOU 1028  O   VAL A 129     2830   3653   1981   -321    -70    338       O  
ATOM   1029  CB  VAL A 129      37.852  10.400  10.295  1.00 23.18           C  
ANISOU 1029  CB  VAL A 129     2849   3484   2472   -342     26    213       C  
ATOM   1030  CG1 VAL A 129      37.432   8.976  10.547  1.00 25.98           C  
ANISOU 1030  CG1 VAL A 129     3599   3527   2744   -617   -209    203       C  
ATOM   1031  CG2 VAL A 129      36.896  11.395  10.861  1.00 21.58           C  
ANISOU 1031  CG2 VAL A 129     2537   3535   2125   -241   -133    207       C  
ATOM   1032  N   LYS A 130      40.300  12.776  11.349  1.00 19.56           N  
ANISOU 1032  N   LYS A 130     1823   3173   2434   -314    156   -156       N  
ATOM   1033  CA  LYS A 130      40.908  14.061  11.028  1.00 19.44           C  
ANISOU 1033  CA  LYS A 130     1805   2970   2609   -458    112     99       C  
ATOM   1034  C   LYS A 130      42.449  13.969  11.002  1.00 18.29           C  
ANISOU 1034  C   LYS A 130     1981   2756   2212   -304    269    115       C  
ATOM   1035  O   LYS A 130      43.047  13.189  11.769  1.00 23.31           O  
ANISOU 1035  O   LYS A 130     2205   3511   3141   -567   -171    651       O  
ATOM   1036  CB  LYS A 130      40.551  15.119  12.047  1.00 22.33           C  
ANISOU 1036  CB  LYS A 130     2254   3108   3121    142    193    -13       C  
ATOM   1037  CG  LYS A 130      39.078  15.316  12.138  1.00 25.55           C  
ANISOU 1037  CG  LYS A 130     2303   3827   3578    133    545   -350       C  
ATOM   1038  CD  LYS A 130      38.770  16.679  12.765  1.00 33.87           C  
ANISOU 1038  CD  LYS A 130     4416   4039   4414    453    197   -152       C  
ATOM   1039  CE  LYS A 130      37.276  17.005  12.612  1.00 45.63           C  
ANISOU 1039  CE  LYS A 130     4841   6418   6077    216     -5   -101       C  
ATOM   1040  NZ  LYS A 130      37.072  18.481  12.774  1.00 53.83           N1+
ANISOU 1040  NZ  LYS A 130     6666   6581   7203     20    -48     21       N1+
ATOM   1041  N   PRO A 131      43.101  14.706  10.098  1.00 18.76           N  
ANISOU 1041  N   PRO A 131     1580   2842   2706    -56     85    182       N  
ATOM   1042  CA  PRO A 131      44.567  14.647  10.064  1.00 20.47           C  
ANISOU 1042  CA  PRO A 131     1807   3270   2697   -124    -70    -40       C  
ATOM   1043  C   PRO A 131      45.164  14.978  11.427  1.00 19.41           C  
ANISOU 1043  C   PRO A 131     1559   3292   2520   -139    478    141       C  
ATOM   1044  O   PRO A 131      44.624  15.834  12.131  1.00 19.65           O  
ANISOU 1044  O   PRO A 131     2033   3206   2226   -213    189    140       O  
ATOM   1045  CB  PRO A 131      44.922  15.731   9.034  1.00 23.39           C  
ANISOU 1045  CB  PRO A 131     2729   3307   2849   -828    157    235       C  
ATOM   1046  CG  PRO A 131      43.723  15.832   8.133  1.00 26.73           C  
ANISOU 1046  CG  PRO A 131     2873   3538   3745    231    373    367       C  
ATOM   1047  CD  PRO A 131      42.526  15.542   9.036  1.00 20.34           C  
ANISOU 1047  CD  PRO A 131     2658   2635   2433   -246    154    318       C  
ATOM   1048  N   ILE A 132      46.326  14.397  11.754  1.00 22.47           N  
ANISOU 1048  N   ILE A 132     1552   3441   3542   -218     57     35       N  
ATOM   1049  CA  ILE A 132      46.991  14.761  12.983  1.00 21.62           C  
ANISOU 1049  CA  ILE A 132     2338   3101   2776    -70     80    258       C  
ATOM   1050  C   ILE A 132      47.872  15.995  12.706  1.00 18.33           C  
ANISOU 1050  C   ILE A 132     2147   2449   2367   -324     64    250       C  
ATOM   1051  O   ILE A 132      48.584  15.984  11.733  1.00 19.27           O  
ANISOU 1051  O   ILE A 132     2788   2531   2001   -235    343    -46       O  
ATOM   1052  CB  ILE A 132      47.874  13.598  13.447  1.00 24.30           C  
ANISOU 1052  CB  ILE A 132     2760   2974   3495    -82   -172    480       C  
ATOM   1053  CG1 ILE A 132      46.942  12.429  13.808  1.00 30.51           C  
ANISOU 1053  CG1 ILE A 132     3709   3509   4375   -571   -406    473       C  
ATOM   1054  CG2 ILE A 132      48.720  14.071  14.618  1.00 26.67           C  
ANISOU 1054  CG2 ILE A 132     2995   3553   3583   -174   -447    467       C  
ATOM   1055  CD1 ILE A 132      47.637  11.115  14.051  1.00 37.72           C  
ANISOU 1055  CD1 ILE A 132     5152   4090   5088     97    -99    338       C  
ATOM   1056  N   VAL A 133      47.832  17.044  13.528  1.00 17.86           N  
ANISOU 1056  N   VAL A 133     1876   2814   2094   -171    339    104       N  
ATOM   1057  CA  VAL A 133      48.611  18.254  13.282  1.00 18.73           C  
ANISOU 1057  CA  VAL A 133     2359   2645   2109    -70    -39     47       C  
ATOM   1058  C   VAL A 133      49.746  18.364  14.295  1.00 16.98           C  
ANISOU 1058  C   VAL A 133     2310   2512   1629     54    319    294       C  
ATOM   1059  O   VAL A 133      49.554  18.322  15.505  1.00 19.79           O  
ANISOU 1059  O   VAL A 133     2273   3541   1703   -122    407    106       O  
ATOM   1060  CB  VAL A 133      47.737  19.526  13.317  1.00 20.37           C  
ANISOU 1060  CB  VAL A 133     2445   2890   2403    143    183     25       C  
ATOM   1061  CG1 VAL A 133      48.536  20.793  12.958  1.00 23.12           C  
ANISOU 1061  CG1 VAL A 133     2995   2836   2952   -233    137    -80       C  
ATOM   1062  CG2 VAL A 133      46.500  19.408  12.408  1.00 23.69           C  
ANISOU 1062  CG2 VAL A 133     2415   3809   2775    247     36    273       C  
ATOM   1063  N   ALA A 134      50.981  18.418  13.792  1.00 16.70           N  
ANISOU 1063  N   ALA A 134     1977   2364   2003   -114    355     65       N  
ATOM   1064  CA  ALA A 134      52.175  18.298  14.593  1.00 15.24           C  
ANISOU 1064  CA  ALA A 134     1837   1921   2033   -193    248     61       C  
ATOM   1065  C   ALA A 134      53.326  19.110  14.078  1.00 13.55           C  
ANISOU 1065  C   ALA A 134     1861   1670   1614   -106    110    -95       C  
ATOM   1066  O   ALA A 134      53.380  19.418  12.868  1.00 15.27           O  
ANISOU 1066  O   ALA A 134     2123   2163   1516    -75    278    260       O  
ATOM   1067  CB  ALA A 134      52.580  16.832  14.677  1.00 17.63           C  
ANISOU 1067  CB  ALA A 134     2486   2051   2160   -117    322    178       C  
ATOM   1068  N  ASER A 135      54.269  19.444  14.955  0.37 15.75           N  
ANISOU 1068  N  ASER A 135     1955   1875   2154    157      3     13       N  
ATOM   1069  N  BSER A 135      54.252  19.441  14.980  0.63 15.32           N  
ANISOU 1069  N  BSER A 135     1817   1802   2201    243    137    -51       N  
ATOM   1070  CA ASER A 135      55.581  19.881  14.506  0.37 16.77           C  
ANISOU 1070  CA ASER A 135     1903   2340   2127    206     71    -82       C  
ATOM   1071  CA BSER A 135      55.586  19.846  14.585  0.63 15.96           C  
ANISOU 1071  CA BSER A 135     1576   2264   2222    272     57    -61       C  
ATOM   1072  C  ASER A 135      56.479  18.669  14.370  0.37 14.65           C  
ANISOU 1072  C  ASER A 135     2182   1690   1694    -60     62    167       C  
ATOM   1073  C  BSER A 135      56.354  18.586  14.225  0.63 15.15           C  
ANISOU 1073  C  BSER A 135     1840   1619   2297   -172     49    270       C  
ATOM   1074  O  ASER A 135      56.349  17.677  15.100  0.37 13.87           O  
ANISOU 1074  O  ASER A 135     1901   1530   1838    -78   -134    206       O  
ATOM   1075  O  BSER A 135      56.015  17.470  14.659  0.63 14.55           O  
ANISOU 1075  O  BSER A 135     1992   1930   1603   -212     22    110       O  
ATOM   1076  CB ASER A 135      56.205  20.862  15.492  0.37 20.27           C  
ANISOU 1076  CB ASER A 135     2815   2525   2362     83     -9      8       C  
ATOM   1077  CB BSER A 135      56.296  20.567  15.746  0.63 17.36           C  
ANISOU 1077  CB BSER A 135     2236   1941   2417    371    -26     74       C  
ATOM   1078  OG ASER A 135      56.117  20.359  16.806  0.37 22.43           O  
ANISOU 1078  OG ASER A 135     3491   2655   2374   -111   -272   -126       O  
ATOM   1079  OG BSER A 135      55.569  21.722  16.181  0.63 19.02           O  
ANISOU 1079  OG BSER A 135     2246   1916   3062     66   -108   -260       O  
ATOM   1080  N   ILE A 136      57.397  18.750  13.414  1.00 14.91           N  
ANISOU 1080  N   ILE A 136     1727   1861   2076    -24    145     98       N  
ATOM   1081  CA  ILE A 136      58.337  17.676  13.135  1.00 14.45           C  
ANISOU 1081  CA  ILE A 136     1730   1976   1782     53     39    152       C  
ATOM   1082  C   ILE A 136      59.726  18.174  13.567  1.00 15.19           C  
ANISOU 1082  C   ILE A 136     1996   1904   1869    198    -27     67       C  
ATOM   1083  O   ILE A 136      60.264  19.114  12.947  1.00 16.92           O  
ANISOU 1083  O   ILE A 136     2182   2082   2164    -87     71    300       O  
ATOM   1084  CB  ILE A 136      58.261  17.309  11.624  1.00 17.04           C  
ANISOU 1084  CB  ILE A 136     1797   2362   2311     79     31    -86       C  
ATOM   1085  CG1 ILE A 136      56.885  16.717  11.316  1.00 16.94           C  
ANISOU 1085  CG1 ILE A 136     2355   2017   2061   -213   -183    280       C  
ATOM   1086  CG2 ILE A 136      59.410  16.295  11.309  1.00 18.24           C  
ANISOU 1086  CG2 ILE A 136     2730   1860   2337    374    -48   -303       C  
ATOM   1087  CD1 ILE A 136      56.714  16.471   9.856  1.00 18.50           C  
ANISOU 1087  CD1 ILE A 136     1978   2693   2355     49   -247   -125       C  
ATOM   1088  N   VAL A 137      60.220  17.627  14.677  1.00 15.26           N  
ANISOU 1088  N   VAL A 137     1974   1858   1964    -53      0    143       N  
ATOM   1089  CA  VAL A 137      61.445  18.083  15.284  1.00 14.57           C  
ANISOU 1089  CA  VAL A 137     1857   1664   2015    257   -188     13       C  
ATOM   1090  C   VAL A 137      62.573  17.139  14.864  1.00 14.88           C  
ANISOU 1090  C   VAL A 137     2282   1577   1794     96    -88     18       C  
ATOM   1091  O   VAL A 137      62.438  15.892  14.899  1.00 16.57           O  
ANISOU 1091  O   VAL A 137     2312   1639   2345    -46    184   -250       O  
ATOM   1092  CB  VAL A 137      61.302  18.090  16.826  1.00 16.00           C  
ANISOU 1092  CB  VAL A 137     2678   1861   1540    160   -167    -26       C  
ATOM   1093  CG1 VAL A 137      62.561  18.582  17.501  1.00 19.07           C  
ANISOU 1093  CG1 VAL A 137     2792   2613   1838   -106   -156   -130       C  
ATOM   1094  CG2 VAL A 137      60.069  18.918  17.222  1.00 20.76           C  
ANISOU 1094  CG2 VAL A 137     3222   2369   2294    745    568   -215       C  
ATOM   1095  N   GLY A 138      63.709  17.702  14.433  1.00 16.01           N  
ANISOU 1095  N   GLY A 138     2168   2022   1892    -87    -14   -280       N  
ATOM   1096  CA  GLY A 138      64.837  16.867  13.964  1.00 16.19           C  
ANISOU 1096  CA  GLY A 138     1722   2186   2243    153   -136   -415       C  
ATOM   1097  C   GLY A 138      66.159  17.382  14.460  1.00 15.16           C  
ANISOU 1097  C   GLY A 138     2116   1628   2016     92     89   -284       C  
ATOM   1098  O   GLY A 138      66.280  17.767  15.649  1.00 17.57           O  
ANISOU 1098  O   GLY A 138     2317   2350   2007     95     14   -599       O  
ATOM   1099  N   TYR A 139      67.128  17.416  13.560  1.00 16.68           N  
ANISOU 1099  N   TYR A 139     1674   2411   2251   -175    258   -554       N  
ATOM   1100  CA  TYR A 139      68.520  17.693  13.888  1.00 15.95           C  
ANISOU 1100  CA  TYR A 139     2090   1976   1992     35    -20   -434       C  
ATOM   1101  C   TYR A 139      68.642  18.944  14.728  1.00 17.41           C  
ANISOU 1101  C   TYR A 139     2179   2277   2157    204      2   -524       C  
ATOM   1102  O   TYR A 139      68.030  19.968  14.398  1.00 17.78           O  
ANISOU 1102  O   TYR A 139     2324   2397   2035    187      5   -473       O  
ATOM   1103  CB  TYR A 139      69.261  17.818  12.556  1.00 16.87           C  
ANISOU 1103  CB  TYR A 139     1822   2291   2295    -26    227   -428       C  
ATOM   1104  CG  TYR A 139      70.760  17.944  12.671  1.00 18.01           C  
ANISOU 1104  CG  TYR A 139     2077   2332   2432   -128    -89   -645       C  
ATOM   1105  CD1 TYR A 139      71.497  17.023  13.382  1.00 20.01           C  
ANISOU 1105  CD1 TYR A 139     2029   2956   2615    243    -12   -460       C  
ATOM   1106  CD2 TYR A 139      71.430  19.046  12.103  1.00 19.88           C  
ANISOU 1106  CD2 TYR A 139     2020   2707   2823   -168    117   -365       C  
ATOM   1107  CE1 TYR A 139      72.882  17.172  13.528  1.00 20.06           C  
ANISOU 1107  CE1 TYR A 139     2233   2783   2605   -310    -84   -709       C  
ATOM   1108  CE2 TYR A 139      72.813  19.179  12.190  1.00 22.66           C  
ANISOU 1108  CE2 TYR A 139     1890   3502   3216   -478     34     29       C  
ATOM   1109  CZ  TYR A 139      73.520  18.273  12.929  1.00 20.63           C  
ANISOU 1109  CZ  TYR A 139     1842   2964   3032   -202    211   -205       C  
ATOM   1110  OH  TYR A 139      74.915  18.483  13.018  1.00 26.91           O  
ANISOU 1110  OH  TYR A 139     2003   4262   3958   -273     60   -516       O  
ATOM   1111  N   LYS A 140      69.462  18.874  15.797  1.00 18.88           N  
ANISOU 1111  N   LYS A 140     2257   2698   2219     80   -175   -660       N  
ATOM   1112  CA  LYS A 140      69.750  20.002  16.677  1.00 19.98           C  
ANISOU 1112  CA  LYS A 140     2614   2383   2595     60    -56   -758       C  
ATOM   1113  C   LYS A 140      68.508  20.500  17.366  1.00 17.98           C  
ANISOU 1113  C   LYS A 140     2130   2460   2241   -111    -27   -626       C  
ATOM   1114  O   LYS A 140      68.480  21.639  17.873  1.00 20.49           O  
ANISOU 1114  O   LYS A 140     2754   2364   2664    -68     80   -870       O  
ATOM   1115  CB  LYS A 140      70.492  21.106  15.924  1.00 21.62           C  
ANISOU 1115  CB  LYS A 140     2711   2601   2901     46    108   -641       C  
ATOM   1116  CG  LYS A 140      71.924  20.701  15.521  1.00 25.94           C  
ANISOU 1116  CG  LYS A 140     2658   3571   3626    -98    352   -543       C  
ATOM   1117  CD  LYS A 140      72.698  21.870  14.933  1.00 31.86           C  
ANISOU 1117  CD  LYS A 140     4056   3756   4293   -305    159   -330       C  
ATOM   1118  CE  LYS A 140      74.171  21.505  14.779  1.00 40.88           C  
ANISOU 1118  CE  LYS A 140     4601   5486   5445    -75    222   -210       C  
ATOM   1119  NZ  LYS A 140      74.726  20.896  16.032  1.00 48.50           N1+
ANISOU 1119  NZ  LYS A 140     6156   6202   6069     26    -41    204       N1+
ATOM   1120  N   GLU A 141      67.498  19.652  17.467  1.00 17.37           N  
ANISOU 1120  N   GLU A 141     2054   2507   2039    112   -354   -172       N  
ATOM   1121  CA  GLU A 141      66.201  20.013  18.045  1.00 16.80           C  
ANISOU 1121  CA  GLU A 141     2528   2102   1751    272     47    -98       C  
ATOM   1122  C   GLU A 141      65.503  21.168  17.335  1.00 15.17           C  
ANISOU 1122  C   GLU A 141     2190   1801   1770      6     93   -410       C  
ATOM   1123  O   GLU A 141      64.671  21.866  17.907  1.00 18.21           O  
ANISOU 1123  O   GLU A 141     2679   2219   2019    279    470   -341       O  
ATOM   1124  CB  GLU A 141      66.292  20.256  19.559  1.00 20.49           C  
ANISOU 1124  CB  GLU A 141     3120   3029   1636    112   -481   -424       C  
ATOM   1125  CG  GLU A 141      66.889  19.055  20.358  1.00 24.53           C  
ANISOU 1125  CG  GLU A 141     3981   3009   2327    180   -405   -168       C  
ATOM   1126  CD  GLU A 141      66.339  17.675  19.987  1.00 30.52           C  
ANISOU 1126  CD  GLU A 141     4142   3724   3728   -227   -205    114       C  
ATOM   1127  OE1 GLU A 141      65.094  17.490  20.080  1.00 32.52           O  
ANISOU 1127  OE1 GLU A 141     4299   4158   3898    233   -157    197       O  
ATOM   1128  OE2 GLU A 141      67.175  16.778  19.598  1.00 39.94           O1-
ANISOU 1128  OE2 GLU A 141     4870   4973   5333    323    -47    -98       O1-
ATOM   1129  N  AMET A 142      65.745  21.236  16.036  0.38 15.88           N  
ANISOU 1129  N  AMET A 142     2319   2140   1575    133      9    -60       N  
ATOM   1130  N  BMET A 142      65.804  21.331  16.045  0.62 15.26           N  
ANISOU 1130  N  BMET A 142     2420   1924   1454      2    -51   -116       N  
ATOM   1131  CA AMET A 142      65.111  22.221  15.191  0.38 16.75           C  
ANISOU 1131  CA AMET A 142     2320   2108   1936   -148    -57     34       C  
ATOM   1132  CA BMET A 142      65.118  22.347  15.231  0.62 16.94           C  
ANISOU 1132  CA BMET A 142     2406   2197   1832   -180     72      0       C  
ATOM   1133  C  AMET A 142      63.774  21.694  14.688  0.38 13.62           C  
ANISOU 1133  C  AMET A 142     1965   1466   1741   -198    174     10       C  
ATOM   1134  C  BMET A 142      63.896  21.722  14.555  0.62 15.17           C  
ANISOU 1134  C  BMET A 142     1882   1857   2025    152    275   -163       C  
ATOM   1135  O  AMET A 142      63.463  20.510  14.879  0.38 12.25           O  
ANISOU 1135  O  AMET A 142     1958   1172   1523   -386    248    -50       O  
ATOM   1136  O  BMET A 142      63.797  20.494  14.499  0.62 17.01           O  
ANISOU 1136  O  BMET A 142     2283   1653   2525    158    407   -292       O  
ATOM   1137  CB AMET A 142      66.053  22.530  14.034  0.38 18.27           C  
ANISOU 1137  CB AMET A 142     2584   2537   1819    -13     94   -170       C  
ATOM   1138  CB BMET A 142      66.084  22.961  14.199  0.62 16.55           C  
ANISOU 1138  CB BMET A 142     2029   1969   2289   -428    308   -226       C  
ATOM   1139  CG AMET A 142      67.348  23.060  14.533  0.38 22.68           C  
ANISOU 1139  CG AMET A 142     2544   2950   3120     69    136    -45       C  
ATOM   1140  CG BMET A 142      67.259  23.584  14.875  0.62 16.69           C  
ANISOU 1140  CG BMET A 142     2615   1703   2021    -23    150   -381       C  
ATOM   1141  SD AMET A 142      67.172  24.825  14.773  0.38 25.15           S  
ANISOU 1141  SD AMET A 142     3118   3022   3416    161    154   -619       S  
ATOM   1142  SD BMET A 142      68.448  24.217  13.717  0.62 21.08           S  
ANISOU 1142  SD BMET A 142     2527   2777   2704   -421    404   -437       S  
ATOM   1143  CE AMET A 142      67.509  25.237  13.076  0.38 18.54           C  
ANISOU 1143  CE AMET A 142     2182   1830   3030   -204    -53    -31       C  
ATOM   1144  CE BMET A 142      67.550  25.572  13.056  0.62 23.46           C  
ANISOU 1144  CE BMET A 142     2878   3268   2768   -127    299    -59       C  
ATOM   1145  N   CYS A 143      63.006  22.544  14.023  1.00 16.04           N  
ANISOU 1145  N   CYS A 143     2155   2052   1887     20     12     84       N  
ATOM   1146  CA  CYS A 143      61.737  22.133  13.459  1.00 15.84           C  
ANISOU 1146  CA  CYS A 143     2143   1965   1907    108   -280    149       C  
ATOM   1147  C   CYS A 143      61.767  22.227  11.932  1.00 15.15           C  
ANISOU 1147  C   CYS A 143     2227   1678   1848   -107   -137     58       C  
ATOM   1148  O   CYS A 143      62.245  23.216  11.366  1.00 17.63           O  
ANISOU 1148  O   CYS A 143     2575   2004   2116   -318    224    149       O  
ATOM   1149  CB  CYS A 143      60.571  23.024  13.996  1.00 18.64           C  
ANISOU 1149  CB  CYS A 143     2748   2402   1930    105    492    -27       C  
ATOM   1150  SG  CYS A 143      59.944  22.500  15.609  1.00 20.01           S  
ANISOU 1150  SG  CYS A 143     2955   2051   2596    -15    435   -109       S  
ATOM   1151  N   LEU A 144      61.161  21.228  11.290  1.00 14.88           N  
ANISOU 1151  N   LEU A 144     2228   1773   1650   -155    102    -27       N  
ATOM   1152  CA  LEU A 144      60.970  21.250   9.859  1.00 14.87           C  
ANISOU 1152  CA  LEU A 144     2139   1648   1862     35    246     84       C  
ATOM   1153  C   LEU A 144      60.012  22.384   9.541  1.00 15.79           C  
ANISOU 1153  C   LEU A 144     1920   2098   1979     -9     55    346       C  
ATOM   1154  O   LEU A 144      58.944  22.496  10.154  1.00 16.71           O  
ANISOU 1154  O   LEU A 144     1992   2209   2146    100    283    480       O  
ATOM   1155  CB  LEU A 144      60.432  19.890   9.354  1.00 16.15           C  
ANISOU 1155  CB  LEU A 144     2443   1935   1757   -107    -62   -195       C  
ATOM   1156  CG  LEU A 144      60.392  19.699   7.843  1.00 17.32           C  
ANISOU 1156  CG  LEU A 144     2291   2182   2105   -145    -30    152       C  
ATOM   1157  CD1 LEU A 144      61.809  19.643   7.305  1.00 22.08           C  
ANISOU 1157  CD1 LEU A 144     2656   3033   2700    274     72    -44       C  
ATOM   1158  CD2 LEU A 144      59.682  18.371   7.497  1.00 22.39           C  
ANISOU 1158  CD2 LEU A 144     3438   2540   2527   -512   -279   -234       C  
ATOM   1159  N   GLN A 145      60.324  23.157   8.493  1.00 17.99           N  
ANISOU 1159  N   GLN A 145     2307   2336   2191    220    173    667       N  
ATOM   1160  CA  GLN A 145      59.470  24.311   8.178  1.00 18.72           C  
ANISOU 1160  CA  GLN A 145     2700   2256   2153    110    157    607       C  
ATOM   1161  C   GLN A 145      59.217  24.422   6.688  1.00 18.52           C  
ANISOU 1161  C   GLN A 145     2376   2396   2263      9    327    380       C  
ATOM   1162  O   GLN A 145      60.143  24.213   5.874  1.00 19.49           O  
ANISOU 1162  O   GLN A 145     2577   2436   2392    170    498    602       O  
ATOM   1163  CB  GLN A 145      60.153  25.585   8.657  1.00 21.56           C  
ANISOU 1163  CB  GLN A 145     3018   2376   2797    330    221    539       C  
ATOM   1164  CG  GLN A 145      59.329  26.852   8.504  1.00 22.74           C  
ANISOU 1164  CG  GLN A 145     3534   2380   2726    284     61    260       C  
ATOM   1165  CD  GLN A 145      60.114  27.970   9.017  1.00 25.45           C  
ANISOU 1165  CD  GLN A 145     3764   2577   3327    -37    262    324       C  
ATOM   1166  NE2 GLN A 145      60.781  28.699   8.081  1.00 29.55           N  
ANISOU 1166  NE2 GLN A 145     4887   2840   3498   -386    570     40       N  
ATOM   1167  OE1 GLN A 145      60.201  28.179  10.239  1.00 24.37           O  
ANISOU 1167  OE1 GLN A 145     3513   1895   3851     25     20    350       O  
ATOM   1168  N  ASER A 146      57.986  24.834   6.378  0.42 19.95           N  
ANISOU 1168  N  ASER A 146     2539   2635   2403     60    144    254       N  
ATOM   1169  N  BSER A 146      57.964  24.674   6.284  0.58 19.74           N  
ANISOU 1169  N  BSER A 146     2543   2775   2181     -3    194    549       N  
ATOM   1170  CA ASER A 146      57.595  25.154   5.036  0.42 19.29           C  
ANISOU 1170  CA ASER A 146     2640   2274   2415    -86    -14    408       C  
ATOM   1171  CA BSER A 146      57.710  24.919   4.861  0.58 17.19           C  
ANISOU 1171  CA BSER A 146     2015   2228   2289    236    157    638       C  
ATOM   1172  C  ASER A 146      58.069  26.549   4.661  0.42 14.17           C  
ANISOU 1172  C  ASER A 146     1924   1633   1826    425     53    204       C  
ATOM   1173  C  BSER A 146      57.907  26.432   4.576  0.58 18.61           C  
ANISOU 1173  C  BSER A 146     2741   2208   2122    186    199    426       C  
ATOM   1174  O  ASER A 146      58.145  27.450   5.515  0.42 15.94           O  
ANISOU 1174  O  ASER A 146     1638   2449   1970   -173    161    414       O  
ATOM   1175  O  BSER A 146      57.641  27.284   5.401  0.58 20.94           O  
ANISOU 1175  O  BSER A 146     3048   2528   2378    -74    258    427       O  
ATOM   1176  CB ASER A 146      56.082  25.183   4.935  0.42 17.95           C  
ANISOU 1176  CB ASER A 146     2582   1995   2243    193     56    236       C  
ATOM   1177  CB BSER A 146      56.284  24.496   4.452  0.58 20.13           C  
ANISOU 1177  CB BSER A 146     2584   2245   2818    240   -214     31       C  
ATOM   1178  OG ASER A 146      55.711  25.686   3.658  0.42 17.58           O  
ANISOU 1178  OG ASER A 146     2509   2141   2027    233   -164    601       O  
ATOM   1179  OG BSER A 146      55.295  25.150   5.271  0.58 22.46           O  
ANISOU 1179  OG BSER A 146     2947   2773   2812    314    214    227       O  
ATOM   1180  N   ASN A 147      58.350  26.721   3.365  1.00 21.57           N  
ANISOU 1180  N   ASN A 147     3832   1904   2458    279    574    194       N  
ATOM   1181  CA  ASN A 147      58.702  28.061   2.924  1.00 20.42           C  
ANISOU 1181  CA  ASN A 147     3191   1675   2889    -53    -20    168       C  
ATOM   1182  C   ASN A 147      57.971  28.358   1.613  1.00 21.03           C  
ANISOU 1182  C   ASN A 147     3292   1957   2740    396    307    249       C  
ATOM   1183  O   ASN A 147      58.479  29.113   0.792  1.00 23.42           O  
ANISOU 1183  O   ASN A 147     3948   2310   2638    157    590    425       O  
ATOM   1184  CB  ASN A 147      60.203  28.060   2.726  1.00 21.39           C  
ANISOU 1184  CB  ASN A 147     3279   1791   3054   -131     45    483       C  
ATOM   1185  CG  ASN A 147      60.882  27.776   4.016  1.00 25.95           C  
ANISOU 1185  CG  ASN A 147     4235   3179   2445    114    441    212       C  
ATOM   1186  ND2 ASN A 147      61.472  26.599   4.127  1.00 29.96           N  
ANISOU 1186  ND2 ASN A 147     4606   2986   3789    517    292    529       N  
ATOM   1187  OD1 ASN A 147      60.743  28.541   4.966  1.00 26.66           O  
ANISOU 1187  OD1 ASN A 147     3690   3060   3380   -126    767   -272       O  
ATOM   1188  N   GLY A 148      56.769  27.795   1.461  1.00 22.87           N  
ANISOU 1188  N   GLY A 148     3691   1882   3113    275    259    204       N  
ATOM   1189  CA  GLY A 148      55.920  28.060   0.349  1.00 26.20           C  
ANISOU 1189  CA  GLY A 148     4014   2352   3589    591    152   -151       C  
ATOM   1190  C   GLY A 148      56.009  27.034  -0.757  1.00 23.03           C  
ANISOU 1190  C   GLY A 148     3704   1784   3259    392     90    239       C  
ATOM   1191  O   GLY A 148      56.976  26.278  -0.892  1.00 21.13           O  
ANISOU 1191  O   GLY A 148     3612   1841   2572    561    504    559       O  
ATOM   1192  N   GLU A 149      54.958  26.998  -1.561  1.00 22.35           N  
ANISOU 1192  N   GLU A 149     3308   1951   3233    115    382    599       N  
ATOM   1193  CA  GLU A 149      54.913  26.164  -2.731  1.00 21.83           C  
ANISOU 1193  CA  GLU A 149     2877   2523   2894    -72     41    575       C  
ATOM   1194  C   GLU A 149      56.146  26.382  -3.630  1.00 21.67           C  
ANISOU 1194  C   GLU A 149     2940   2410   2881    165    223    316       C  
ATOM   1195  O   GLU A 149      56.607  27.513  -3.832  1.00 24.45           O  
ANISOU 1195  O   GLU A 149     3769   2276   3245    135    184   1028       O  
ATOM   1196  CB  GLU A 149      53.571  26.389  -3.451  1.00 23.50           C  
ANISOU 1196  CB  GLU A 149     2953   3038   2937     86     14    420       C  
ATOM   1197  CG  GLU A 149      53.265  25.470  -4.513  1.00 24.97           C  
ANISOU 1197  CG  GLU A 149     3175   3326   2984   -312    168    474       C  
ATOM   1198  CD  GLU A 149      51.920  25.789  -5.143  1.00 29.65           C  
ANISOU 1198  CD  GLU A 149     3626   3474   4164     85    201    551       C  
ATOM   1199  OE1 GLU A 149      51.222  26.743  -4.688  1.00 33.68           O  
ANISOU 1199  OE1 GLU A 149     4534   3399   4862    255     66    361       O  
ATOM   1200  OE2 GLU A 149      51.546  25.094  -6.083  1.00 33.31           O1-
ANISOU 1200  OE2 GLU A 149     4564   3695   4394    380   -270    613       O1-
ATOM   1201  N   ASN A 150      56.695  25.273  -4.120  1.00 20.35           N  
ANISOU 1201  N   ASN A 150     3686   2094   1950    337    486    861       N  
ATOM   1202  CA  ASN A 150      57.822  25.197  -5.064  1.00 20.61           C  
ANISOU 1202  CA  ASN A 150     3120   2728   1981    270    375    439       C  
ATOM   1203  C   ASN A 150      59.150  25.483  -4.443  1.00 21.66           C  
ANISOU 1203  C   ASN A 150     3365   2704   2158    323    196    161       C  
ATOM   1204  O   ASN A 150      60.160  25.453  -5.141  1.00 27.14           O  
ANISOU 1204  O   ASN A 150     3431   4680   2200    339    175    286       O  
ATOM   1205  CB  ASN A 150      57.605  26.081  -6.311  1.00 25.99           C  
ANISOU 1205  CB  ASN A 150     3535   3373   2966    -59    -80    842       C  
ATOM   1206  CG  ASN A 150      56.331  25.679  -7.102  1.00 25.86           C  
ANISOU 1206  CG  ASN A 150     3284   3711   2830     15    126    764       C  
ATOM   1207  ND2 ASN A 150      55.395  26.610  -7.230  1.00 30.31           N  
ANISOU 1207  ND2 ASN A 150     4096   4190   3228    271    370   1355       N  
ATOM   1208  OD1 ASN A 150      56.185  24.557  -7.516  1.00 34.32           O  
ANISOU 1208  OD1 ASN A 150     4562   4781   3696    157   -661    352       O  
ATOM   1209  N  AASN A 151      59.154  25.604  -3.121  0.48 17.47           N  
ANISOU 1209  N  AASN A 151     3123   1769   1743      5    253    566       N  
ATOM   1210  N  BASN A 151      59.191  25.771  -3.125  0.52 16.57           N  
ANISOU 1210  N  BASN A 151     2835   1585   1874    269    238    358       N  
ATOM   1211  CA AASN A 151      60.327  25.982  -2.397  0.48 19.74           C  
ANISOU 1211  CA AASN A 151     3065   2013   2422    206    -28    427       C  
ATOM   1212  CA BASN A 151      60.462  26.039  -2.450  0.52 17.45           C  
ANISOU 1212  CA BASN A 151     2794   1634   2201    140     11    534       C  
ATOM   1213  C  AASN A 151      60.831  24.870  -1.460  0.48 16.63           C  
ANISOU 1213  C  AASN A 151     2566   2009   1740    -47    -23    217       C  
ATOM   1214  C  BASN A 151      60.870  24.835  -1.603  0.52 18.04           C  
ANISOU 1214  C  BASN A 151     2664   1984   2206     55     91    365       C  
ATOM   1215  O  AASN A 151      60.032  24.111  -0.928  0.48 17.86           O  
ANISOU 1215  O  AASN A 151     2703   1700   2380    314    361     65       O  
ATOM   1216  O  BASN A 151      60.050  23.969  -1.314  0.52 19.20           O  
ANISOU 1216  O  BASN A 151     2666   2519   2107    192    628     50       O  
ATOM   1217  CB AASN A 151      59.968  27.165  -1.539  0.48 21.71           C  
ANISOU 1217  CB AASN A 151     3199   2071   2978   -175     -3    139       C  
ATOM   1218  CB BASN A 151      60.376  27.285  -1.544  0.52 18.38           C  
ANISOU 1218  CB BASN A 151     2691   1933   2356   -218   -279    107       C  
ATOM   1219  CG AASN A 151      61.112  28.030  -1.314  0.48 23.79           C  
ANISOU 1219  CG AASN A 151     3018   2875   3143   -184   -163    190       C  
ATOM   1220  CG BASN A 151      60.061  28.545  -2.326  0.52 16.62           C  
ANISOU 1220  CG BASN A 151     2397   1881   2034   -183    235    -54       C  
ATOM   1221  ND2AASN A 151      60.853  29.192  -0.758  0.48 24.66           N  
ANISOU 1221  ND2AASN A 151     3692   2700   2976   -258    212    -50       N  
ATOM   1222  ND2BASN A 151      60.572  28.603  -3.494  0.52 16.71           N  
ANISOU 1222  ND2BASN A 151     2795   1857   1697    239    360    375       N  
ATOM   1223  OD1AASN A 151      62.249  27.684  -1.669  0.48 25.46           O  
ANISOU 1223  OD1AASN A 151     3518   2869   3285    275    227    511       O  
ATOM   1224  OD1BASN A 151      59.322  29.428  -1.880  0.52 20.09           O  
ANISOU 1224  OD1BASN A 151     3500   2076   2056    121    601     56       O  
ATOM   1225  N   GLY A 152      62.141  24.816  -1.223  1.00 18.00           N  
ANISOU 1225  N   GLY A 152     2625   2058   2153      3    143    319       N  
ATOM   1226  CA  GLY A 152      62.667  23.769  -0.283  1.00 17.45           C  
ANISOU 1226  CA  GLY A 152     2801   1968   1861    -77     78    325       C  
ATOM   1227  C   GLY A 152      62.140  23.892   1.106  1.00 17.96           C  
ANISOU 1227  C   GLY A 152     3011   1332   2481    410    302    -41       C  
ATOM   1228  O   GLY A 152      61.895  25.002   1.559  1.00 26.28           O  
ANISOU 1228  O   GLY A 152     5254   2251   2478    614    540    333       O  
ATOM   1229  N   VAL A 153      61.909  22.766   1.767  1.00 16.96           N  
ANISOU 1229  N   VAL A 153     2239   2182   2022     88    176    546       N  
ATOM   1230  CA  VAL A 153      61.690  22.797   3.214  1.00 16.94           C  
ANISOU 1230  CA  VAL A 153     2239   2461   1734    206    376    232       C  
ATOM   1231  C   VAL A 153      63.059  22.992   3.899  1.00 17.68           C  
ANISOU 1231  C   VAL A 153     2368   2279   2068    355    332    259       C  
ATOM   1232  O   VAL A 153      64.092  22.619   3.355  1.00 19.92           O  
ANISOU 1232  O   VAL A 153     2347   2937   2283    304    372    124       O  
ATOM   1233  CB  VAL A 153      61.007  21.530   3.678  1.00 19.20           C  
ANISOU 1233  CB  VAL A 153     1863   2603   2828    232    280    364       C  
ATOM   1234  CG1 VAL A 153      59.626  21.451   3.059  1.00 18.65           C  
ANISOU 1234  CG1 VAL A 153     1937   2551   2596   -260     97    480       C  
ATOM   1235  CG2 VAL A 153      61.805  20.281   3.407  1.00 19.72           C  
ANISOU 1235  CG2 VAL A 153     2902   2404   2185    152    452    162       C  
ATOM   1236  N   TRP A 154      63.105  23.429   5.158  1.00 19.16           N  
ANISOU 1236  N   TRP A 154     2507   2885   1886    -88    331    199       N  
ATOM   1237  CA  TRP A 154      64.396  23.495   5.857  1.00 20.41           C  
ANISOU 1237  CA  TRP A 154     2511   2961   2282   -254    210    288       C  
ATOM   1238  C   TRP A 154      64.134  23.574   7.362  1.00 17.12           C  
ANISOU 1238  C   TRP A 154     2780   1558   2163   -212    -31    114       C  
ATOM   1239  O   TRP A 154      62.979  23.582   7.781  1.00 19.66           O  
ANISOU 1239  O   TRP A 154     2264   2933   2270    -51    342     34       O  
ATOM   1240  CB  TRP A 154      65.378  24.530   5.329  1.00 24.41           C  
ANISOU 1240  CB  TRP A 154     3148   3024   3103   -333    485     35       C  
ATOM   1241  CG  TRP A 154      64.858  25.886   5.221  1.00 26.13           C  
ANISOU 1241  CG  TRP A 154     2710   3244   3972   -242    127     83       C  
ATOM   1242  CD1 TRP A 154      64.688  26.761   6.230  1.00 30.27           C  
ANISOU 1242  CD1 TRP A 154     3761   3157   4580    259    161    213       C  
ATOM   1243  CD2 TRP A 154      64.512  26.573   4.009  1.00 32.52           C  
ANISOU 1243  CD2 TRP A 154     4072   4294   3988    274    157     41       C  
ATOM   1244  CE2 TRP A 154      64.110  27.873   4.379  1.00 34.04           C  
ANISOU 1244  CE2 TRP A 154     4495   3821   4615    -37    159    435       C  
ATOM   1245  CE3 TRP A 154      64.469  26.209   2.658  1.00 35.27           C  
ANISOU 1245  CE3 TRP A 154     4600   4476   4326     59    -36    206       C  
ATOM   1246  NE1 TRP A 154      64.238  27.972   5.741  1.00 29.82           N  
ANISOU 1246  NE1 TRP A 154     3714   2699   4918   -131     -9    335       N  
ATOM   1247  CZ2 TRP A 154      63.684  28.819   3.445  1.00 35.77           C  
ANISOU 1247  CZ2 TRP A 154     5080   4026   4484    216    153    312       C  
ATOM   1248  CZ3 TRP A 154      64.040  27.164   1.722  1.00 35.72           C  
ANISOU 1248  CZ3 TRP A 154     4721   4310   4541     41    307    358       C  
ATOM   1249  CH2 TRP A 154      63.644  28.433   2.124  1.00 34.31           C  
ANISOU 1249  CH2 TRP A 154     5015   3859   4160   -319    142    532       C  
ATOM   1250  N   MET A 155      65.206  23.555   8.128  1.00 18.10           N  
ANISOU 1250  N   MET A 155     2384   2410   2083   -127     53    -25       N  
ATOM   1251  CA  MET A 155      65.131  23.552   9.594  1.00 17.22           C  
ANISOU 1251  CA  MET A 155     3029   1629   1885    146    219   -126       C  
ATOM   1252  C   MET A 155      65.184  24.963  10.122  1.00 19.46           C  
ANISOU 1252  C   MET A 155     2720   1981   2691   -195    266   -149       C  
ATOM   1253  O   MET A 155      65.922  25.780   9.586  1.00 22.34           O  
ANISOU 1253  O   MET A 155     2881   2473   3132   -273    418    -60       O  
ATOM   1254  CB  MET A 155      66.352  22.778  10.171  1.00 19.43           C  
ANISOU 1254  CB  MET A 155     2714   2049   2616    321    280    128       C  
ATOM   1255  CG  MET A 155      66.527  21.299   9.751  1.00 19.36           C  
ANISOU 1255  CG  MET A 155     2439   2110   2806    -89    279   -401       C  
ATOM   1256  SD  MET A 155      64.988  20.371   9.877  1.00 20.98           S  
ANISOU 1256  SD  MET A 155     3217   2182   2572    -70    187   -182       S  
ATOM   1257  CE  MET A 155      64.931  20.295  11.570  1.00 19.58           C  
ANISOU 1257  CE  MET A 155     3371   2292   1774      6    281   -518       C  
ATOM   1258  N  AGLU A 156      64.423  25.202  11.194  0.58 16.74           N  
ANISOU 1258  N  AGLU A 156     2454   1462   2441   -165    267    -66       N  
ATOM   1259  N  BGLU A 156      64.366  25.265  11.142  0.42 18.82           N  
ANISOU 1259  N  BGLU A 156     2539   2022   2590     -7    255    -15       N  
ATOM   1260  CA AGLU A 156      64.457  26.473  11.873  0.58 16.71           C  
ANISOU 1260  CA AGLU A 156     2417   1459   2471    160    258      6       C  
ATOM   1261  CA BGLU A 156      64.421  26.557  11.844  0.42 19.78           C  
ANISOU 1261  CA BGLU A 156     2763   2117   2633     -2    187     35       C  
ATOM   1262  C  AGLU A 156      64.251  26.244  13.393  0.58 17.12           C  
ANISOU 1262  C  AGLU A 156     2519   1834   2152      4    162   -380       C  
ATOM   1263  C  BGLU A 156      64.117  26.332  13.339  0.42 18.10           C  
ANISOU 1263  C  BGLU A 156     2576   1972   2329     -2     31   -233       C  
ATOM   1264  O  AGLU A 156      63.797  25.186  13.830  0.58 16.64           O  
ANISOU 1264  O  AGLU A 156     2308   1404   2607     60   -137   -121       O  
ATOM   1265  O  BGLU A 156      63.448  25.352  13.689  0.42 19.52           O  
ANISOU 1265  O  BGLU A 156     2310   1773   3334    -53     11   -231       O  
ATOM   1266  CB AGLU A 156      63.322  27.335  11.343  0.58 17.78           C  
ANISOU 1266  CB AGLU A 156     2685   1536   2533    172     96    120       C  
ATOM   1267  CB BGLU A 156      63.379  27.529  11.293  0.42 22.25           C  
ANISOU 1267  CB BGLU A 156     2915   2656   2880    195     82     65       C  
ATOM   1268  CG AGLU A 156      63.285  28.770  11.923  0.58 17.39           C  
ANISOU 1268  CG AGLU A 156     2524   1620   2461    -51   -118     29       C  
ATOM   1269  CG BGLU A 156      63.544  27.957   9.836  0.42 22.35           C  
ANISOU 1269  CG BGLU A 156     2545   3239   2708    198     -6      3       C  
ATOM   1270  CD AGLU A 156      64.589  29.535  11.775  0.58 18.46           C  
ANISOU 1270  CD AGLU A 156     2918   1752   2341   -106    -84   -296       C  
ATOM   1271  CD BGLU A 156      64.766  28.848   9.556  0.42 26.96           C  
ANISOU 1271  CD BGLU A 156     3413   3229   3600      6    215   -115       C  
ATOM   1272  OE1AGLU A 156      65.457  29.452  12.724  0.58 17.84           O  
ANISOU 1272  OE1AGLU A 156     2854   1628   2295   -107      2    136       O  
ATOM   1273  OE1BGLU A 156      65.153  28.956   8.375  0.42 30.37           O  
ANISOU 1273  OE1BGLU A 156     4300   3495   3745   -161    114    265       O  
ATOM   1274  OE2AGLU A 156      64.738  30.201  10.710  0.58 25.76           O1-
ANISOU 1274  OE2AGLU A 156     3715   2965   3108    -41    147    266       O1-
ATOM   1275  OE2BGLU A 156      65.337  29.446  10.479  0.42 31.35           O1-
ANISOU 1275  OE2BGLU A 156     3690   4187   4035     69     67    -61       O1-
ATOM   1276  N   ASP A 157      64.597  27.225  14.213  1.00 18.47           N  
ANISOU 1276  N   ASP A 157     2753   1893   2371     74     79   -267       N  
ATOM   1277  CA  ASP A 157      64.353  27.135  15.654  1.00 17.32           C  
ANISOU 1277  CA  ASP A 157     2374   1739   2465   -159    117   -351       C  
ATOM   1278  C   ASP A 157      62.842  26.931  15.853  1.00 18.98           C  
ANISOU 1278  C   ASP A 157     2431   1995   2782    314    143   -145       C  
ATOM   1279  O   ASP A 157      62.037  27.624  15.252  1.00 20.63           O  
ANISOU 1279  O   ASP A 157     2870   1576   3390    -54     27    134       O  
ATOM   1280  CB  ASP A 157      64.801  28.453  16.330  1.00 20.86           C  
ANISOU 1280  CB  ASP A 157     2892   1821   3211   -317     -4   -460       C  
ATOM   1281  CG  ASP A 157      66.290  28.606  16.389  1.00 25.37           C  
ANISOU 1281  CG  ASP A 157     3185   2931   3523   -159    147    -63       C  
ATOM   1282  OD1 ASP A 157      67.035  27.622  16.322  1.00 26.66           O  
ANISOU 1282  OD1 ASP A 157     3494   3054   3579   -632    202   -368       O  
ATOM   1283  OD2 ASP A 157      66.714  29.791  16.537  1.00 32.68           O1-
ANISOU 1283  OD2 ASP A 157     4078   2955   5382   -825   -226   -188       O1-
ATOM   1284  N   CYS A 158      62.441  25.976  16.695  1.00 17.88           N  
ANISOU 1284  N   CYS A 158     2481   2022   2288    -22    155    -76       N  
ATOM   1285  CA  CYS A 158      61.002  25.758  16.887  1.00 18.21           C  
ANISOU 1285  CA  CYS A 158     2533    994   3392    507     95   -138       C  
ATOM   1286  C   CYS A 158      60.345  26.898  17.565  1.00 21.34           C  
ANISOU 1286  C   CYS A 158     2572   2295   3239    125   -324   -173       C  
ATOM   1287  O   CYS A 158      60.903  27.495  18.494  1.00 24.75           O  
ANISOU 1287  O   CYS A 158     3302   2976   3126    322   -103   -757       O  
ATOM   1288  CB  CYS A 158      60.813  24.541  17.796  1.00 17.76           C  
ANISOU 1288  CB  CYS A 158     2585   1426   2738   -147     25   -195       C  
ATOM   1289  SG  CYS A 158      61.415  22.971  17.071  1.00 20.90           S  
ANISOU 1289  SG  CYS A 158     3216   2033   2689    149    267     27       S  
ATOM   1290  N   GLU A 159      59.104  27.132  17.159  1.00 22.18           N  
ANISOU 1290  N   GLU A 159     2345   1808   4273    178    184   -409       N  
ATOM   1291  CA  GLU A 159      58.337  28.173  17.826  1.00 27.00           C  
ANISOU 1291  CA  GLU A 159     2745   2539   4972    459    170   -351       C  
ATOM   1292  C   GLU A 159      56.853  27.844  17.683  1.00 23.08           C  
ANISOU 1292  C   GLU A 159     2809   1928   4031    229    -46    -36       C  
ATOM   1293  O   GLU A 159      56.318  27.597  16.539  1.00 26.11           O  
ANISOU 1293  O   GLU A 159     3280   2236   4402    459    379   -306       O  
ATOM   1294  CB  GLU A 159      58.672  29.597  17.327  1.00 31.34           C  
ANISOU 1294  CB  GLU A 159     3915   3002   4991    235    232   -301       C  
ATOM   1295  CG  GLU A 159      58.308  29.793  15.897  1.00 34.91           C  
ANISOU 1295  CG  GLU A 159     4234   4135   4894    -81    116    276       C  
ATOM   1296  CD  GLU A 159      58.157  31.252  15.470  1.00 42.48           C  
ANISOU 1296  CD  GLU A 159     5382   4657   6100    400     53     24       C  
ATOM   1297  OE1 GLU A 159      57.125  31.894  15.838  1.00 31.88           O  
ANISOU 1297  OE1 GLU A 159     4934   2537   4640   -173   -298  -1015       O  
ATOM   1298  OE2 GLU A 159      59.065  31.744  14.756  1.00 46.00           O1-
ANISOU 1298  OE2 GLU A 159     5861   5518   6097    -14    184     50       O1-
ATOM   1299  N   ALA A 160      56.202  27.846  18.837  1.00 23.98           N  
ANISOU 1299  N   ALA A 160     3041   1180   4886    108    444   -606       N  
ATOM   1300  CA  ALA A 160      54.845  27.336  18.906  1.00 28.46           C  
ANISOU 1300  CA  ALA A 160     3010   2904   4899     48    175   -343       C  
ATOM   1301  C   ALA A 160      53.875  28.004  17.952  1.00 27.07           C  
ANISOU 1301  C   ALA A 160     3032   2780   4470    180    155   -799       C  
ATOM   1302  O   ALA A 160      52.930  27.344  17.509  1.00 27.76           O  
ANISOU 1302  O   ALA A 160     3207   2795   4545    120    453   -856       O  
ATOM   1303  CB  ALA A 160      54.364  27.424  20.280  1.00 31.10           C  
ANISOU 1303  CB  ALA A 160     3876   3380   4560    -63    113   -118       C  
ATOM   1304  N   THR A 161      54.102  29.317  17.711  1.00 28.40           N  
ANISOU 1304  N   THR A 161     3653   2713   4424    308    373   -554       N  
ATOM   1305  CA  THR A 161      53.342  30.223  16.806  1.00 28.40           C  
ANISOU 1305  CA  THR A 161     3949   2476   4366    737    354   -773       C  
ATOM   1306  C   THR A 161      53.574  30.135  15.308  1.00 30.36           C  
ANISOU 1306  C   THR A 161     3777   3540   4218    353   -213   -132       C  
ATOM   1307  O   THR A 161      52.765  30.727  14.599  1.00 29.71           O  
ANISOU 1307  O   THR A 161     4151   2873   4265    576   -270  -1002       O  
ATOM   1308  CB  THR A 161      53.537  31.844  17.151  1.00 28.04           C  
ANISOU 1308  CB  THR A 161     3485   2679   4489    446     40   -190       C  
ATOM   1309  CG2 THR A 161      53.382  32.077  18.540  1.00 32.94           C  
ANISOU 1309  CG2 THR A 161     4534   3750   4230   -193   -315     80       C  
ATOM   1310  OG1 THR A 161      54.866  32.286  16.805  1.00 34.50           O  
ANISOU 1310  OG1 THR A 161     4895   3452   4758   -151     47   -401       O  
ATOM   1311  N   SER A 162      54.675  29.468  14.827  1.00 23.55           N  
ANISOU 1311  N   SER A 162     2907   1582   4457    248      8   -689       N  
ATOM   1312  CA  SER A 162      54.977  29.434  13.374  1.00 25.28           C  
ANISOU 1312  CA  SER A 162     2986   2163   4456    367     17     47       C  
ATOM   1313  C   SER A 162      54.027  28.512  12.678  1.00 22.53           C  
ANISOU 1313  C   SER A 162     3010   2366   3182     36    174    335       C  
ATOM   1314  O   SER A 162      54.137  27.310  12.863  1.00 20.92           O  
ANISOU 1314  O   SER A 162     2607   1402   3938    301    199    234       O  
ATOM   1315  CB  SER A 162      56.422  28.997  13.021  1.00 21.50           C  
ANISOU 1315  CB  SER A 162     2704   2279   3185      0    -89    -58       C  
ATOM   1316  OG  SER A 162      56.572  28.866  11.618  1.00 27.65           O  
ANISOU 1316  OG  SER A 162     3071   3696   3738    -90    -36    331       O  
ATOM   1317  N   LEU A 163      53.107  29.008  11.837  1.00 21.67           N  
ANISOU 1317  N   LEU A 163     3177   2010   3047    323    384    858       N  
ATOM   1318  CA  LEU A 163      52.203  28.096  11.162  1.00 24.38           C  
ANISOU 1318  CA  LEU A 163     3058   2762   3440    369     94    613       C  
ATOM   1319  C   LEU A 163      52.940  27.278  10.125  1.00 21.69           C  
ANISOU 1319  C   LEU A 163     2483   2597   3159   -132     62     60       C  
ATOM   1320  O   LEU A 163      52.490  26.205   9.799  1.00 22.52           O  
ANISOU 1320  O   LEU A 163     2440   3258   2855    338    103    605       O  
ATOM   1321  CB  LEU A 163      51.042  28.810  10.470  1.00 28.63           C  
ANISOU 1321  CB  LEU A 163     3222   3605   4048    348     84    516       C  
ATOM   1322  CG  LEU A 163      50.097  29.668  11.344  1.00 33.01           C  
ANISOU 1322  CG  LEU A 163     4258   3870   4414    835    142    302       C  
ATOM   1323  CD1 LEU A 163      48.839  29.968  10.541  1.00 38.85           C  
ANISOU 1323  CD1 LEU A 163     4608   5228   4922    257   -218     17       C  
ATOM   1324  CD2 LEU A 163      49.681  29.031  12.600  1.00 31.36           C  
ANISOU 1324  CD2 LEU A 163     3383   3839   4694     62    350     93       C  
ATOM   1325  N   GLN A 164      54.067  27.820   9.582  1.00 24.88           N  
ANISOU 1325  N   GLN A 164     3043   2822   3587    642    371    878       N  
ATOM   1326  CA  GLN A 164      54.781  27.056   8.569  1.00 24.53           C  
ANISOU 1326  CA  GLN A 164     3017   2760   3543    388    470    697       C  
ATOM   1327  C   GLN A 164      55.569  25.911   9.203  1.00 19.86           C  
ANISOU 1327  C   GLN A 164     2381   2512   2652    617    479    398       C  
ATOM   1328  O   GLN A 164      56.086  25.086   8.464  1.00 21.52           O  
ANISOU 1328  O   GLN A 164     2708   3054   2411    737    622    751       O  
ATOM   1329  CB  GLN A 164      55.694  27.907   7.715  1.00 27.84           C  
ANISOU 1329  CB  GLN A 164     3588   2859   4129    368    396    801       C  
ATOM   1330  CG  GLN A 164      54.876  28.787   6.696  1.00 30.39           C  
ANISOU 1330  CG  GLN A 164     4435   3241   3869    424    441    764       C  
ATOM   1331  CD  GLN A 164      55.727  29.566   5.684  1.00 29.13           C  
ANISOU 1331  CD  GLN A 164     4400   3338   3330    -89    227    535       C  
ATOM   1332  NE2 GLN A 164      55.335  29.474   4.388  1.00 33.68           N  
ANISOU 1332  NE2 GLN A 164     4746   4477   3571   -493      1    -15       N  
ATOM   1333  OE1 GLN A 164      56.699  30.286   6.047  1.00 38.55           O  
ANISOU 1333  OE1 GLN A 164     5456   3199   5990   -430    302      8       O  
ATOM   1334  N   GLN A 165      55.587  25.817  10.560  1.00 18.75           N  
ANISOU 1334  N   GLN A 165     2525   2000   2599      1    351    680       N  
ATOM   1335  CA  GLN A 165      56.136  24.628  11.229  1.00 16.88           C  
ANISOU 1335  CA  GLN A 165     2193   1715   2503     37    195    322       C  
ATOM   1336  C   GLN A 165      55.051  23.617  11.602  1.00 15.62           C  
ANISOU 1336  C   GLN A 165     2048   2130   1755   -133    309    156       C  
ATOM   1337  O   GLN A 165      55.358  22.636  12.270  1.00 16.35           O  
ANISOU 1337  O   GLN A 165     2146   1904   2162    -48    190    363       O  
ATOM   1338  CB  GLN A 165      56.906  25.024  12.514  1.00 17.18           C  
ANISOU 1338  CB  GLN A 165     2105   1705   2716     -4   -122    235       C  
ATOM   1339  CG  GLN A 165      58.183  25.778  12.149  1.00 18.99           C  
ANISOU 1339  CG  GLN A 165     2309   1959   2947    -90     22    370       C  
ATOM   1340  CD  GLN A 165      58.938  26.256  13.360  1.00 18.75           C  
ANISOU 1340  CD  GLN A 165     2472   1562   3089      5    -10    153       C  
ATOM   1341  NE2 GLN A 165      59.928  27.110  13.131  1.00 20.16           N  
ANISOU 1341  NE2 GLN A 165     2583   1895   3179   -397    284     50       N  
ATOM   1342  OE1 GLN A 165      58.627  25.900  14.494  1.00 19.50           O  
ANISOU 1342  OE1 GLN A 165     2789   1658   2961   -255    119    -60       O  
ATOM   1343  N   GLN A 166      53.793  23.813  11.150  1.00 17.41           N  
ANISOU 1343  N   GLN A 166     2174   2573   1865    -18    168    145       N  
ATOM   1344  CA  GLN A 166      52.676  22.957  11.518  1.00 16.46           C  
ANISOU 1344  CA  GLN A 166     1885   2184   2182    194    184   -197       C  
ATOM   1345  C   GLN A 166      52.294  22.107  10.342  1.00 15.09           C  
ANISOU 1345  C   GLN A 166     1974   1851   1907    196    263    293       C  
ATOM   1346  O   GLN A 166      52.067  22.611   9.224  1.00 16.33           O  
ANISOU 1346  O   GLN A 166     2251   2043   1910    201     63    291       O  
ATOM   1347  CB  GLN A 166      51.510  23.813  11.990  1.00 18.67           C  
ANISOU 1347  CB  GLN A 166     2476   2268   2348    421    221     47       C  
ATOM   1348  CG  GLN A 166      51.919  24.804  13.076  1.00 18.66           C  
ANISOU 1348  CG  GLN A 166     2578   2052   2459    340    289   -147       C  
ATOM   1349  CD  GLN A 166      50.808  25.568  13.670  1.00 22.27           C  
ANISOU 1349  CD  GLN A 166     2927   3236   2297    410     64    158       C  
ATOM   1350  NE2 GLN A 166      51.084  26.149  14.835  1.00 21.28           N  
ANISOU 1350  NE2 GLN A 166     3166   2221   2698    282     90     48       N  
ATOM   1351  OE1 GLN A 166      49.718  25.662  13.103  1.00 23.70           O  
ANISOU 1351  OE1 GLN A 166     2917   3330   2755    636    238     33       O  
ATOM   1352  N   TRP A 167      52.331  20.788  10.553  1.00 15.04           N  
ANISOU 1352  N   TRP A 167     1943   1723   2045     91    200    140       N  
ATOM   1353  CA  TRP A 167      52.146  19.763   9.484  1.00 16.22           C  
ANISOU 1353  CA  TRP A 167     1657   2375   2129    -80    250   -144       C  
ATOM   1354  C   TRP A 167      50.903  18.926   9.747  1.00 15.44           C  
ANISOU 1354  C   TRP A 167     1695   2280   1889     14     54    -44       C  
ATOM   1355  O   TRP A 167      50.699  18.532  10.900  1.00 17.86           O  
ANISOU 1355  O   TRP A 167     2181   2785   1817   -211    251    179       O  
ATOM   1356  CB  TRP A 167      53.401  18.877   9.449  1.00 15.39           C  
ANISOU 1356  CB  TRP A 167     1309   2418   2120    105    229    -46       C  
ATOM   1357  CG  TRP A 167      54.630  19.610   9.196  1.00 14.82           C  
ANISOU 1357  CG  TRP A 167     1545   1997   2089     64    384    243       C  
ATOM   1358  CD1 TRP A 167      55.546  20.023  10.101  1.00 17.55           C  
ANISOU 1358  CD1 TRP A 167     2269   2121   2276    146    179    159       C  
ATOM   1359  CD2 TRP A 167      55.059  20.113   7.915  1.00 14.72           C  
ANISOU 1359  CD2 TRP A 167     2106   1587   1899    -61    115     -6       C  
ATOM   1360  CE2 TRP A 167      56.286  20.796   8.126  1.00 15.89           C  
ANISOU 1360  CE2 TRP A 167     2209   2181   1647   -193    140    372       C  
ATOM   1361  CE3 TRP A 167      54.520  20.070   6.627  1.00 15.82           C  
ANISOU 1361  CE3 TRP A 167     2137   1993   1881    347    299    323       C  
ATOM   1362  NE1 TRP A 167      56.577  20.716   9.470  1.00 16.39           N  
ANISOU 1362  NE1 TRP A 167     1906   2290   2031    108    163    117       N  
ATOM   1363  CZ2 TRP A 167      56.979  21.406   7.076  1.00 17.53           C  
ANISOU 1363  CZ2 TRP A 167     2046   2494   2117     28    203    355       C  
ATOM   1364  CZ3 TRP A 167      55.207  20.692   5.584  1.00 17.96           C  
ANISOU 1364  CZ3 TRP A 167     2283   2336   2205      9   -134    473       C  
ATOM   1365  CH2 TRP A 167      56.441  21.309   5.822  1.00 18.46           C  
ANISOU 1365  CH2 TRP A 167     2623   2583   1804   -163    271    270       C  
ATOM   1366  N   ALA A 168      50.104  18.711   8.730  1.00 15.81           N  
ANISOU 1366  N   ALA A 168     1666   2265   2073    -42     20     96       N  
ATOM   1367  CA  ALA A 168      48.929  17.862   8.822  1.00 15.85           C  
ANISOU 1367  CA  ALA A 168     1732   2413   1877    -45    202    129       C  
ATOM   1368  C   ALA A 168      49.339  16.480   8.306  1.00 15.36           C  
ANISOU 1368  C   ALA A 168     1568   2149   2117    230    168    303       C  
ATOM   1369  O   ALA A 168      49.683  16.344   7.109  1.00 16.45           O  
ANISOU 1369  O   ALA A 168     1941   2460   1847     41    339     66       O  
ATOM   1370  CB  ALA A 168      47.705  18.414   8.000  1.00 17.54           C  
ANISOU 1370  CB  ALA A 168     1838   2498   2328    573   -272     78       C  
ATOM   1371  N   LEU A 169      49.295  15.454   9.158  1.00 15.95           N  
ANISOU 1371  N   LEU A 169     1862   1906   2293     -1    -62    465       N  
ATOM   1372  CA  LEU A 169      49.673  14.109   8.796  1.00 15.23           C  
ANISOU 1372  CA  LEU A 169     1685   2299   1802     26   -166    426       C  
ATOM   1373  C   LEU A 169      48.427  13.369   8.322  1.00 15.48           C  
ANISOU 1373  C   LEU A 169     1307   2621   1951    212    178    123       C  
ATOM   1374  O   LEU A 169      47.564  12.974   9.119  1.00 17.55           O  
ANISOU 1374  O   LEU A 169     1956   2629   2081   -291    182    179       O  
ATOM   1375  CB  LEU A 169      50.362  13.430   9.981  1.00 18.47           C  
ANISOU 1375  CB  LEU A 169     2441   2426   2149   -177   -271    199       C  
ATOM   1376  CG  LEU A 169      51.517  14.224  10.604  1.00 18.41           C  
ANISOU 1376  CG  LEU A 169     2134   2818   2042   -319   -256     49       C  
ATOM   1377  CD1 LEU A 169      52.040  13.405  11.816  1.00 25.52           C  
ANISOU 1377  CD1 LEU A 169     3258   3712   2725     33   -900    460       C  
ATOM   1378  CD2 LEU A 169      52.625  14.528   9.591  1.00 21.93           C  
ANISOU 1378  CD2 LEU A 169     1789   3322   3221    -70    409    304       C  
ATOM   1379  N   TYR A 170      48.302  13.247   6.986  1.00 14.90           N  
ANISOU 1379  N   TYR A 170     1735   2148   1776     68      4    229       N  
ATOM   1380  CA  TYR A 170      47.043  12.794   6.394  1.00 14.89           C  
ANISOU 1380  CA  TYR A 170     1372   2206   2076   -117    -98    431       C  
ATOM   1381  C   TYR A 170      47.012  11.258   6.326  1.00 15.39           C  
ANISOU 1381  C   TYR A 170     1779   2311   1757    -15    345    159       C  
ATOM   1382  O   TYR A 170      48.072  10.574   6.297  1.00 16.00           O  
ANISOU 1382  O   TYR A 170     1695   2570   1814     33    322    122       O  
ATOM   1383  CB  TYR A 170      46.903  13.340   4.979  1.00 16.06           C  
ANISOU 1383  CB  TYR A 170     1725   2586   1791    161     92    222       C  
ATOM   1384  CG  TYR A 170      46.069  14.580   4.869  1.00 16.27           C  
ANISOU 1384  CG  TYR A 170     1648   2619   1913    266    179    314       C  
ATOM   1385  CD1 TYR A 170      46.364  15.759   5.566  1.00 18.52           C  
ANISOU 1385  CD1 TYR A 170     2233   2409   2394    327    177    329       C  
ATOM   1386  CD2 TYR A 170      44.887  14.566   4.117  1.00 18.92           C  
ANISOU 1386  CD2 TYR A 170     2035   2485   2668   -158   -205    310       C  
ATOM   1387  CE1 TYR A 170      45.576  16.887   5.477  1.00 18.29           C  
ANISOU 1387  CE1 TYR A 170     1951   2785   2212    249   -139     67       C  
ATOM   1388  CE2 TYR A 170      44.094  15.715   4.050  1.00 21.37           C  
ANISOU 1388  CE2 TYR A 170     2625   2545   2946    101   -610     85       C  
ATOM   1389  CZ  TYR A 170      44.407  16.839   4.713  1.00 19.86           C  
ANISOU 1389  CZ  TYR A 170     2134   2445   2964     77   -134    262       C  
ATOM   1390  OH  TYR A 170      43.592  17.948   4.634  1.00 23.86           O  
ANISOU 1390  OH  TYR A 170     2574   2898   3590    440    -27    598       O  
ATOM   1391  N   GLY A 171      45.822  10.685   6.216  1.00 15.52           N  
ANISOU 1391  N   GLY A 171     1966   2025   1903   -270     65    250       N  
ATOM   1392  CA  GLY A 171      45.734   9.236   6.231  1.00 15.03           C  
ANISOU 1392  CA  GLY A 171     1718   2046   1945   -170    182    103       C  
ATOM   1393  C   GLY A 171      46.347   8.548   5.032  1.00 14.44           C  
ANISOU 1393  C   GLY A 171     1382   2447   1655   -201    -19    358       C  
ATOM   1394  O   GLY A 171      46.644   7.323   5.111  1.00 15.99           O  
ANISOU 1394  O   GLY A 171     1870   2218   1985    -20    -24    266       O  
ATOM   1395  N   ASP A 172      46.473   9.265   3.911  1.00 14.58           N  
ANISOU 1395  N   ASP A 172     1227   2378   1933    -55   -117    431       N  
ATOM   1396  CA  ASP A 172      47.137   8.690   2.721  1.00 15.06           C  
ANISOU 1396  CA  ASP A 172     1306   2859   1557     59     67    171       C  
ATOM   1397  C   ASP A 172      48.678   8.755   2.840  1.00 14.30           C  
ANISOU 1397  C   ASP A 172     1757   1693   1984    209     23    234       C  
ATOM   1398  O   ASP A 172      49.355   8.501   1.825  1.00 16.26           O  
ANISOU 1398  O   ASP A 172     1759   2285   2134     35    -52    158       O  
ATOM   1399  CB  ASP A 172      46.736   9.454   1.435  1.00 16.11           C  
ANISOU 1399  CB  ASP A 172     1789   2432   1897     48   -108    373       C  
ATOM   1400  CG  ASP A 172      46.954  10.962   1.532  1.00 15.22           C  
ANISOU 1400  CG  ASP A 172     1476   2428   1879    280    -27    139       C  
ATOM   1401  OD1 ASP A 172      47.599  11.420   2.528  1.00 15.82           O  
ANISOU 1401  OD1 ASP A 172     1710   2247   2055     74    -44    233       O  
ATOM   1402  OD2 ASP A 172      46.531  11.648   0.559  1.00 17.20           O1-
ANISOU 1402  OD2 ASP A 172     1682   2907   1944    158   -214    481       O1-
ATOM   1403  N   ARG A 173      49.221   9.059   4.066  1.00 13.37           N  
ANISOU 1403  N   ARG A 173     1431   1873   1774    -55   -252    256       N  
ATOM   1404  CA  ARG A 173      50.660   9.013   4.278  1.00 13.51           C  
ANISOU 1404  CA  ARG A 173     1195   1629   2308    -72     74    183       C  
ATOM   1405  C   ARG A 173      51.357  10.190   3.610  1.00 13.83           C  
ANISOU 1405  C   ARG A 173     1385   1957   1912    281    320    240       C  
ATOM   1406  O   ARG A 173      52.577  10.108   3.392  1.00 15.31           O  
ANISOU 1406  O   ARG A 173     1187   2224   2406    395    436    482       O  
ATOM   1407  CB  ARG A 173      51.240   7.641   3.881  1.00 16.14           C  
ANISOU 1407  CB  ARG A 173     1419   1884   2829     41     60    121       C  
ATOM   1408  CG  ARG A 173      50.527   6.419   4.546  1.00 16.60           C  
ANISOU 1408  CG  ARG A 173     2107   1885   2316   -132   -235     62       C  
ATOM   1409  CD  ARG A 173      50.566   6.455   6.039  1.00 18.07           C  
ANISOU 1409  CD  ARG A 173     2450   2009   2404   -386   -200    343       C  
ATOM   1410  NE  ARG A 173      49.821   5.333   6.589  1.00 17.55           N  
ANISOU 1410  NE  ARG A 173     1784   2017   2867      7   -139    578       N  
ATOM   1411  CZ  ARG A 173      50.182   4.574   7.574  1.00 19.10           C  
ANISOU 1411  CZ  ARG A 173     1887   2568   2802   -508   -373    578       C  
ATOM   1412  NH1 ARG A 173      49.350   3.586   7.962  1.00 20.39           N1+
ANISOU 1412  NH1 ARG A 173     2508   2530   2710   -487   -507    722       N1+
ATOM   1413  NH2 ARG A 173      51.404   4.723   8.113  1.00 24.87           N  
ANISOU 1413  NH2 ARG A 173     2427   3457   3563   -829   -813    782       N  
ATOM   1414  N   THR A 174      50.625  11.270   3.367  1.00 13.38           N  
ANISOU 1414  N   THR A 174     1653   1488   1940    221     30    164       N  
ATOM   1415  CA  THR A 174      51.215  12.508   2.966  1.00 15.04           C  
ANISOU 1415  CA  THR A 174     1784   1832   2098    154     43    264       C  
ATOM   1416  C   THR A 174      51.454  13.431   4.167  1.00 13.47           C  
ANISOU 1416  C   THR A 174     1368   1982   1768    115    137    217       C  
ATOM   1417  O   THR A 174      50.822  13.269   5.231  1.00 14.58           O  
ANISOU 1417  O   THR A 174     1670   2073   1796    -83    390    329       O  
ATOM   1418  CB  THR A 174      50.380  13.227   1.907  1.00 14.95           C  
ANISOU 1418  CB  THR A 174     1233   2690   1757    354     57    311       C  
ATOM   1419  CG2 THR A 174      50.193  12.397   0.621  1.00 16.14           C  
ANISOU 1419  CG2 THR A 174     1477   2930   1722    333      9     15       C  
ATOM   1420  OG1 THR A 174      49.082  13.526   2.433  1.00 14.34           O  
ANISOU 1420  OG1 THR A 174     1527   1931   1989     85    115    323       O  
ATOM   1421  N   ILE A 175      52.403  14.352   4.012  1.00 14.31           N  
ANISOU 1421  N   ILE A 175     1386   2197   1852   -150    211    139       N  
ATOM   1422  CA  ILE A 175      52.709  15.297   5.067  1.00 14.09           C  
ANISOU 1422  CA  ILE A 175     1416   1755   2183     66    105    130       C  
ATOM   1423  C   ILE A 175      52.397  16.662   4.468  1.00 14.42           C  
ANISOU 1423  C   ILE A 175     1833   1850   1794    160    402    230       C  
ATOM   1424  O   ILE A 175      53.048  17.087   3.505  1.00 15.32           O  
ANISOU 1424  O   ILE A 175     1796   2297   1727     21    285    319       O  
ATOM   1425  CB  ILE A 175      54.214  15.218   5.496  1.00 13.55           C  
ANISOU 1425  CB  ILE A 175     1492   1769   1887   -120    227     -3       C  
ATOM   1426  CG1 ILE A 175      54.592  13.797   5.997  1.00 15.07           C  
ANISOU 1426  CG1 ILE A 175     1892   1603   2227     17      5     48       C  
ATOM   1427  CG2 ILE A 175      54.527  16.309   6.549  1.00 15.85           C  
ANISOU 1427  CG2 ILE A 175     2122   2057   1842      8    -27     61       C  
ATOM   1428  CD1 ILE A 175      56.084  13.657   6.220  1.00 16.41           C  
ANISOU 1428  CD1 ILE A 175     1635   2467   2132     99   -110     99       C  
ATOM   1429  N   ARG A 176      51.301  17.261   4.943  1.00 14.86           N  
ANISOU 1429  N   ARG A 176     1912   1995   1738    447     10    284       N  
ATOM   1430  CA  ARG A 176      50.798  18.465   4.288  1.00 15.25           C  
ANISOU 1430  CA  ARG A 176     1736   2131   1927    151     -9    291       C  
ATOM   1431  C   ARG A 176      51.002  19.745   5.064  1.00 14.70           C  
ANISOU 1431  C   ARG A 176     1458   2201   1924     42     58    298       C  
ATOM   1432  O   ARG A 176      51.094  19.707   6.299  1.00 15.71           O  
ANISOU 1432  O   ARG A 176     2038   2148   1782    339    187    475       O  
ATOM   1433  CB  ARG A 176      49.318  18.282   3.987  1.00 15.12           C  
ANISOU 1433  CB  ARG A 176     1679   1953   2111     93    -87    317       C  
ATOM   1434  CG  ARG A 176      49.093  16.981   3.236  1.00 16.04           C  
ANISOU 1434  CG  ARG A 176     1626   2151   2314   -278   -273    214       C  
ATOM   1435  CD  ARG A 176      47.822  17.038   2.419  1.00 18.35           C  
ANISOU 1435  CD  ARG A 176     2150   2791   2030   -180    -11    149       C  
ATOM   1436  NE  ARG A 176      47.570  15.784   1.707  1.00 16.12           N  
ANISOU 1436  NE  ARG A 176     1895   2431   1798    -33   -198    -21       N  
ATOM   1437  CZ  ARG A 176      46.649  15.698   0.726  1.00 17.73           C  
ANISOU 1437  CZ  ARG A 176     2321   2638   1776    166    -72    214       C  
ATOM   1438  NH1 ARG A 176      46.425  14.556   0.089  1.00 17.72           N1+
ANISOU 1438  NH1 ARG A 176     1967   2821   1943    165     28    222       N1+
ATOM   1439  NH2 ARG A 176      45.950  16.796   0.375  1.00 18.62           N  
ANISOU 1439  NH2 ARG A 176     2311   2634   2129    420   -231    544       N  
ATOM   1440  N   VAL A 177      51.076  20.871   4.363  1.00 16.08           N  
ANISOU 1440  N   VAL A 177     1942   1827   2341    109     27    501       N  
ATOM   1441  CA  VAL A 177      51.205  22.163   5.011  1.00 17.34           C  
ANISOU 1441  CA  VAL A 177     1881   1977   2728    -88    326    538       C  
ATOM   1442  C   VAL A 177      49.894  22.441   5.744  1.00 15.64           C  
ANISOU 1442  C   VAL A 177     1857   1986   2098    -26      8    515       C  
ATOM   1443  O   VAL A 177      48.801  22.424   5.126  1.00 18.11           O  
ANISOU 1443  O   VAL A 177     2103   2442   2334    502     89    293       O  
ATOM   1444  CB  VAL A 177      51.439  23.228   3.920  1.00 18.12           C  
ANISOU 1444  CB  VAL A 177     2564   1447   2871    240    158    514       C  
ATOM   1445  CG1 VAL A 177      51.503  24.613   4.504  1.00 21.01           C  
ANISOU 1445  CG1 VAL A 177     2802   1649   3532    351    494    538       C  
ATOM   1446  CG2 VAL A 177      52.803  23.007   3.220  1.00 18.75           C  
ANISOU 1446  CG2 VAL A 177     2062   2421   2641    338    294    554       C  
ATOM   1447  N   ASN A 178      49.897  22.564   7.084  1.00 18.17           N  
ANISOU 1447  N   ASN A 178     2210   2452   2242    480    390    569       N  
ATOM   1448  CA  ASN A 178      48.612  22.568   7.766  1.00 17.87           C  
ANISOU 1448  CA  ASN A 178     2243   2462   2082    477    -27    349       C  
ATOM   1449  C   ASN A 178      47.704  23.697   7.328  1.00 21.17           C  
ANISOU 1449  C   ASN A 178     2716   2976   2351    325      7    104       C  
ATOM   1450  O   ASN A 178      46.485  23.520   7.242  1.00 22.67           O  
ANISOU 1450  O   ASN A 178     2845   3336   2430    885    278    175       O  
ATOM   1451  CB  ASN A 178      48.768  22.683   9.262  1.00 18.03           C  
ANISOU 1451  CB  ASN A 178     1923   2591   2336    519    496     12       C  
ATOM   1452  CG  ASN A 178      47.421  22.501   9.918  1.00 21.62           C  
ANISOU 1452  CG  ASN A 178     2690   3230   2293    210   -105    -75       C  
ATOM   1453  ND2 ASN A 178      46.975  23.546  10.628  1.00 21.98           N  
ANISOU 1453  ND2 ASN A 178     2796   2709   2845    488    168    266       N  
ATOM   1454  OD1 ASN A 178      46.774  21.448   9.738  1.00 21.93           O  
ANISOU 1454  OD1 ASN A 178     2377   3421   2532    386    299    118       O  
ATOM   1455  N   SER A 179      48.286  24.865   7.065  1.00 21.00           N  
ANISOU 1455  N   SER A 179     2658   2673   2646    787    127    276       N  
ATOM   1456  CA  SER A 179      47.476  26.053   6.688  1.00 24.75           C  
ANISOU 1456  CA  SER A 179     3505   3297   2601    724    150    557       C  
ATOM   1457  C   SER A 179      47.085  26.041   5.212  1.00 25.64           C  
ANISOU 1457  C   SER A 179     3463   3337   2941    924    -72    106       C  
ATOM   1458  O   SER A 179      46.253  26.823   4.788  1.00 26.95           O  
ANISOU 1458  O   SER A 179     3687   3388   3161   1288    -65    483       O  
ATOM   1459  CB  SER A 179      48.239  27.324   7.064  1.00 28.67           C  
ANISOU 1459  CB  SER A 179     3999   2653   4241   1019    313    531       C  
ATOM   1460  OG  SER A 179      49.371  27.455   6.242  1.00 34.02           O  
ANISOU 1460  OG  SER A 179     4970   3066   4889    272    525    443       O  
ATOM   1461  N   THR A 180      47.664  25.138   4.426  1.00 20.90           N  
ANISOU 1461  N   THR A 180     2692   2711   2536    740    226    246       N  
ATOM   1462  CA  THR A 180      47.384  25.071   2.988  1.00 18.43           C  
ANISOU 1462  CA  THR A 180     2486   1828   2689    711    168    324       C  
ATOM   1463  C   THR A 180      47.369  23.558   2.566  1.00 17.71           C  
ANISOU 1463  C   THR A 180     2297   2068   2362    487     53    452       C  
ATOM   1464  O   THR A 180      48.370  23.026   2.019  1.00 19.00           O  
ANISOU 1464  O   THR A 180     1927   2774   2517    590    133    434       O  
ATOM   1465  CB  THR A 180      48.418  25.865   2.177  1.00 22.79           C  
ANISOU 1465  CB  THR A 180     3641   2218   2800     94    226    365       C  
ATOM   1466  CG2 THR A 180      47.933  26.041   0.736  1.00 23.99           C  
ANISOU 1466  CG2 THR A 180     3276   2840   2998    440    101    364       C  
ATOM   1467  OG1 THR A 180      48.541  27.179   2.724  1.00 26.95           O  
ANISOU 1467  OG1 THR A 180     3758   2605   3873    -43    301     46       O  
ATOM   1468  N   ARG A 181      46.277  22.870   2.849  1.00 19.61           N  
ANISOU 1468  N   ARG A 181     2596   2189   2666    206    221    413       N  
ATOM   1469  CA  ARG A 181      46.297  21.407   2.811  1.00 18.30           C  
ANISOU 1469  CA  ARG A 181     2005   2283   2664    189    237    347       C  
ATOM   1470  C   ARG A 181      46.285  20.802   1.446  1.00 18.41           C  
ANISOU 1470  C   ARG A 181     2264   2219   2511    507    129    414       C  
ATOM   1471  O   ARG A 181      46.299  19.553   1.343  1.00 20.19           O  
ANISOU 1471  O   ARG A 181     2735   2343   2592    367    -93    299       O  
ATOM   1472  CB  ARG A 181      45.171  20.876   3.694  1.00 21.08           C  
ANISOU 1472  CB  ARG A 181     2638   2594   2776    347    320    336       C  
ATOM   1473  CG  ARG A 181      45.495  21.071   5.219  1.00 22.49           C  
ANISOU 1473  CG  ARG A 181     2281   3177   3085    192    236    195       C  
ATOM   1474  CD  ARG A 181      44.233  20.844   6.051  1.00 23.72           C  
ANISOU 1474  CD  ARG A 181     2630   3363   3016    123    205    151       C  
ATOM   1475  NE  ARG A 181      44.638  20.807   7.438  1.00 22.44           N  
ANISOU 1475  NE  ARG A 181     2847   2838   2841    579     85    316       N  
ATOM   1476  CZ  ARG A 181      43.932  20.182   8.376  1.00 25.05           C  
ANISOU 1476  CZ  ARG A 181     2382   3727   3405     76    179    327       C  
ATOM   1477  NH1 ARG A 181      44.327  20.201   9.629  1.00 25.77           N1+
ANISOU 1477  NH1 ARG A 181     2811   3922   3057    307    405      8       N1+
ATOM   1478  NH2 ARG A 181      42.794  19.574   8.066  1.00 25.75           N  
ANISOU 1478  NH2 ARG A 181     2697   3754   3333   -131    101    450       N  
ATOM   1479  N   GLY A 182      46.256  21.622   0.381  1.00 17.64           N  
ANISOU 1479  N   GLY A 182     1801   2775   2126    372    205    457       N  
ATOM   1480  CA  GLY A 182      46.527  21.093  -0.948  1.00 18.31           C  
ANISOU 1480  CA  GLY A 182     1717   2735   2504     96     -1    275       C  
ATOM   1481  C   GLY A 182      47.999  20.942  -1.271  1.00 17.84           C  
ANISOU 1481  C   GLY A 182     1952   2789   2035    445     32    501       C  
ATOM   1482  O   GLY A 182      48.279  20.553  -2.413  1.00 20.85           O  
ANISOU 1482  O   GLY A 182     2150   3461   2308    708      1    265       O  
ATOM   1483  N   LEU A 183      48.896  21.301  -0.344  1.00 17.65           N  
ANISOU 1483  N   LEU A 183     1875   2471   2360    737    121    575       N  
ATOM   1484  CA  LEU A 183      50.352  21.273  -0.578  1.00 17.50           C  
ANISOU 1484  CA  LEU A 183     1961   2417   2268    525    159    425       C  
ATOM   1485  C   LEU A 183      50.992  20.169   0.270  1.00 16.86           C  
ANISOU 1485  C   LEU A 183     2162   2347   1894    457    122    596       C  
ATOM   1486  O   LEU A 183      50.646  20.032   1.440  1.00 17.39           O  
ANISOU 1486  O   LEU A 183     2112   2598   1894    444     66    372       O  
ATOM   1487  CB  LEU A 183      50.947  22.650  -0.240  1.00 18.25           C  
ANISOU 1487  CB  LEU A 183     2416   2256   2262    611    179    659       C  
ATOM   1488  CG  LEU A 183      50.465  23.860  -1.062  1.00 18.54           C  
ANISOU 1488  CG  LEU A 183     2589   2023   2432    751    265    646       C  
ATOM   1489  CD1 LEU A 183      51.133  25.128  -0.590  1.00 21.96           C  
ANISOU 1489  CD1 LEU A 183     3120   2336   2885    292    154    514       C  
ATOM   1490  CD2 LEU A 183      50.731  23.627  -2.545  1.00 22.40           C  
ANISOU 1490  CD2 LEU A 183     3790   2369   2351    775    122    453       C  
ATOM   1491  N   CYS A 184      51.960  19.472  -0.316  1.00 17.38           N  
ANISOU 1491  N   CYS A 184     1638   2776   2190    807    410    534       N  
ATOM   1492  CA  CYS A 184      52.542  18.133   0.164  1.00 18.58           C  
ANISOU 1492  CA  CYS A 184     1825   2829   2405   1030   -220    474       C  
ATOM   1493  C   CYS A 184      54.071  18.323   0.234  1.00 17.22           C  
ANISOU 1493  C   CYS A 184     1881   2691   1967    654    250    672       C  
ATOM   1494  O   CYS A 184      54.651  18.832  -0.722  1.00 16.66           O  
ANISOU 1494  O   CYS A 184     1918   2374   2034    449    392    571       O  
ATOM   1495  CB  CYS A 184      52.190  16.794  -0.953  1.00 13.76           C  
ANISOU 1495  CB  CYS A 184      899   2298   2028    530     33    686       C  
ATOM   1496  SG  CYS A 184      50.586  16.270  -0.415  1.00 25.49           S  
ANISOU 1496  SG  CYS A 184     2833   3894   2957    398    -67    657       S  
ATOM   1497  N   VAL A 185      54.690  17.756   1.249  1.00 14.88           N  
ANISOU 1497  N   VAL A 185     1381   2218   2054    185     69    365       N  
ATOM   1498  CA  VAL A 185      56.112  17.498   1.229  1.00 14.58           C  
ANISOU 1498  CA  VAL A 185     1500   2169   1870    230     30    254       C  
ATOM   1499  C   VAL A 185      56.408  16.490   0.120  1.00 15.19           C  
ANISOU 1499  C   VAL A 185     1733   2081   1956     91    206    326       C  
ATOM   1500  O   VAL A 185      55.889  15.379   0.119  1.00 15.28           O  
ANISOU 1500  O   VAL A 185     1866   2000   1939    224    321    525       O  
ATOM   1501  CB  VAL A 185      56.578  16.948   2.597  1.00 14.08           C  
ANISOU 1501  CB  VAL A 185     1233   2119   1996    356     41    249       C  
ATOM   1502  CG1 VAL A 185      58.038  16.613   2.560  1.00 17.16           C  
ANISOU 1502  CG1 VAL A 185     1831   2907   1782    167   -178    417       C  
ATOM   1503  CG2 VAL A 185      56.353  18.012   3.639  1.00 16.54           C  
ANISOU 1503  CG2 VAL A 185     1967   2277   2038    108    357    193       C  
ATOM   1504  N   THR A 186      57.358  16.843  -0.751  1.00 14.59           N  
ANISOU 1504  N   THR A 186     1682   1893   1966   -101    237    366       N  
ATOM   1505  CA  THR A 186      57.582  16.125  -2.004  1.00 14.32           C  
ANISOU 1505  CA  THR A 186     1417   1986   2037    125   -106    240       C  
ATOM   1506  C   THR A 186      59.078  16.029  -2.279  1.00 14.94           C  
ANISOU 1506  C   THR A 186     1691   2038   1946     66    166    143       C  
ATOM   1507  O   THR A 186      59.791  17.034  -2.225  1.00 17.29           O  
ANISOU 1507  O   THR A 186     2051   2336   2182    -34    381    110       O  
ATOM   1508  CB  THR A 186      56.958  16.892  -3.175  1.00 15.50           C  
ANISOU 1508  CB  THR A 186     1615   2483   1788    410     36    464       C  
ATOM   1509  CG2 THR A 186      57.063  16.190  -4.486  1.00 16.37           C  
ANISOU 1509  CG2 THR A 186     2055   2498   1664    213    150    463       C  
ATOM   1510  OG1 THR A 186      55.561  17.110  -2.917  1.00 15.67           O  
ANISOU 1510  OG1 THR A 186     1539   2296   2118     97     18    489       O  
ATOM   1511  N   THR A 187      59.570  14.822  -2.557  1.00 15.84           N  
ANISOU 1511  N   THR A 187     1764   2371   1882    200    303    167       N  
ATOM   1512  CA  THR A 187      60.997  14.742  -2.985  1.00 15.36           C  
ANISOU 1512  CA  THR A 187     1624   2273   1936    474    481    345       C  
ATOM   1513  C   THR A 187      61.047  15.050  -4.487  1.00 16.93           C  
ANISOU 1513  C   THR A 187     1663   2316   2451     63     73    215       C  
ATOM   1514  O   THR A 187      60.177  14.570  -5.237  1.00 19.57           O  
ANISOU 1514  O   THR A 187     1929   3083   2422   -131    373     27       O  
ATOM   1515  CB  THR A 187      61.625  13.405  -2.642  1.00 16.12           C  
ANISOU 1515  CB  THR A 187     1451   1880   2792    195    377    229       C  
ATOM   1516  CG2 THR A 187      60.882  12.211  -3.177  1.00 21.38           C  
ANISOU 1516  CG2 THR A 187     1803   1987   4332      9    631   -129       C  
ATOM   1517  OG1 THR A 187      62.977  13.398  -3.096  1.00 19.09           O  
ANISOU 1517  OG1 THR A 187     1589   2990   2673    190    248     33       O  
ATOM   1518  N   ASN A 188      62.064  15.817  -4.915  1.00 16.91           N  
ANISOU 1518  N   ASN A 188     1679   2687   2058   -194    365    148       N  
ATOM   1519  CA  ASN A 188      62.144  16.215  -6.321  1.00 18.88           C  
ANISOU 1519  CA  ASN A 188     2467   2707   1999   -201    424    -21       C  
ATOM   1520  C   ASN A 188      62.962  15.175  -7.051  1.00 20.89           C  
ANISOU 1520  C   ASN A 188     3115   2830   1992   -142    503     29       C  
ATOM   1521  O   ASN A 188      64.040  15.501  -7.567  1.00 31.51           O  
ANISOU 1521  O   ASN A 188     3404   4251   4318   -296   1074    599       O  
ATOM   1522  CB  ASN A 188      62.904  17.560  -6.391  1.00 24.66           C  
ANISOU 1522  CB  ASN A 188     3062   3681   2624   -579    -83    544       C  
ATOM   1523  CG  ASN A 188      62.756  18.247  -7.704  1.00 35.51           C  
ANISOU 1523  CG  ASN A 188     4858   4873   3762     96   -218    508       C  
ATOM   1524  ND2 ASN A 188      61.653  17.991  -8.379  1.00 34.53           N  
ANISOU 1524  ND2 ASN A 188     5053   4903   3164   -122    115    579       N  
ATOM   1525  OD1 ASN A 188      63.627  19.010  -8.105  1.00 49.25           O  
ANISOU 1525  OD1 ASN A 188     6295   5934   6481   -477    192    291       O  
ATOM   1526  N   GLY A 189      62.626  13.913  -6.915  1.00 23.25           N  
ANISOU 1526  N   GLY A 189     3092   2944   2795   -237    689   -118       N  
ATOM   1527  CA  GLY A 189      63.199  12.783  -7.603  1.00 21.00           C  
ANISOU 1527  CA  GLY A 189     2484   3405   2090     98     23   -126       C  
ATOM   1528  C   GLY A 189      63.440  11.688  -6.606  1.00 18.99           C  
ANISOU 1528  C   GLY A 189     2214   3117   1883   -152    383    -36       C  
ATOM   1529  O   GLY A 189      63.214  11.848  -5.380  1.00 19.98           O  
ANISOU 1529  O   GLY A 189     2516   2938   2136    221    501    -83       O  
ATOM   1530  N   TYR A 190      63.877  10.539  -7.081  1.00 18.61           N  
ANISOU 1530  N   TYR A 190     2061   2830   2180    272    147    -94       N  
ATOM   1531  CA  TYR A 190      64.010   9.329  -6.250  1.00 19.08           C  
ANISOU 1531  CA  TYR A 190     1961   2895   2394     50    282   -236       C  
ATOM   1532  C   TYR A 190      65.471   8.953  -6.014  1.00 18.32           C  
ANISOU 1532  C   TYR A 190     2006   3009   1946     83    400   -275       C  
ATOM   1533  O   TYR A 190      65.738   7.826  -5.519  1.00 21.46           O  
ANISOU 1533  O   TYR A 190     2156   3272   2725    323    405    215       O  
ATOM   1534  CB  TYR A 190      63.222   8.165  -6.834  1.00 18.33           C  
ANISOU 1534  CB  TYR A 190     2280   2458   2224     23    119   -307       C  
ATOM   1535  CG  TYR A 190      61.780   8.498  -7.021  1.00 20.18           C  
ANISOU 1535  CG  TYR A 190     2294   3007   2366     35     36   -295       C  
ATOM   1536  CD1 TYR A 190      61.222   8.665  -8.297  1.00 24.12           C  
ANISOU 1536  CD1 TYR A 190     2362   4286   2515   -282     89    -17       C  
ATOM   1537  CD2 TYR A 190      60.932   8.654  -5.938  1.00 19.11           C  
ANISOU 1537  CD2 TYR A 190     2136   2462   2662    -63    263   -240       C  
ATOM   1538  CE1 TYR A 190      59.858   9.034  -8.457  1.00 24.56           C  
ANISOU 1538  CE1 TYR A 190     2426   4219   2685   -186    206   -393       C  
ATOM   1539  CE2 TYR A 190      59.581   8.952  -6.106  1.00 20.10           C  
ANISOU 1539  CE2 TYR A 190     2087   2918   2629     46    127    100       C  
ATOM   1540  CZ  TYR A 190      59.074   9.158  -7.369  1.00 19.77           C  
ANISOU 1540  CZ  TYR A 190     1807   3498   2207   -167    223    -15       C  
ATOM   1541  OH  TYR A 190      57.722   9.499  -7.506  1.00 21.58           O  
ANISOU 1541  OH  TYR A 190     2173   3570   2453     14    190    266       O  
ATOM   1542  N   ASN A 191      66.419   9.850  -6.327  1.00 20.11           N  
ANISOU 1542  N   ASN A 191     2161   3503   1975    286    295   -179       N  
ATOM   1543  CA  ASN A 191      67.854   9.580  -6.186  1.00 19.61           C  
ANISOU 1543  CA  ASN A 191     1604   3718   2128     76    328   -251       C  
ATOM   1544  C   ASN A 191      68.405  10.224  -4.954  1.00 18.52           C  
ANISOU 1544  C   ASN A 191     1513   3149   2372    159    206   -160       C  
ATOM   1545  O   ASN A 191      67.928  11.282  -4.520  1.00 19.06           O  
ANISOU 1545  O   ASN A 191     2016   2806   2419    101    331   -142       O  
ATOM   1546  CB  ASN A 191      68.636  10.099  -7.408  1.00 22.91           C  
ANISOU 1546  CB  ASN A 191     2795   3621   2286    155    468   -119       C  
ATOM   1547  CG  ASN A 191      68.299   9.354  -8.651  1.00 24.29           C  
ANISOU 1547  CG  ASN A 191     2759   3610   2861    212    459   -241       C  
ATOM   1548  ND2 ASN A 191      68.093  10.068  -9.734  1.00 33.12           N  
ANISOU 1548  ND2 ASN A 191     4206   4880   3497    160   -244    179       N  
ATOM   1549  OD1 ASN A 191      68.168   8.136  -8.627  1.00 32.68           O  
ANISOU 1549  OD1 ASN A 191     5177   4072   3166     90    676   -601       O  
ATOM   1550  N  ASER A 192      69.428   9.610  -4.365  0.42 22.18           N  
ANISOU 1550  N  ASER A 192     2348   3203   2874    182    -37    -79       N  
ATOM   1551  N  BSER A 192      69.528   9.691  -4.501  0.58 18.76           N  
ANISOU 1551  N  BSER A 192     1459   3275   2392     38    135    115       N  
ATOM   1552  CA ASER A 192      70.108  10.225  -3.225  0.42 21.55           C  
ANISOU 1552  CA ASER A 192     2189   3072   2928    196    -98    -24       C  
ATOM   1553  CA BSER A 192      70.193  10.224  -3.344  0.58 17.68           C  
ANISOU 1553  CA BSER A 192     1376   2907   2434    290    229   -140       C  
ATOM   1554  C  ASER A 192      70.503  11.649  -3.610  0.42 21.78           C  
ANISOU 1554  C  ASER A 192     2491   3026   2757     49     38   -190       C  
ATOM   1555  C  BSER A 192      70.563  11.678  -3.634  0.58 18.84           C  
ANISOU 1555  C  BSER A 192     1946   2936   2275     18     13   -110       C  
ATOM   1556  O  ASER A 192      70.879  11.925  -4.766  0.42 25.77           O  
ANISOU 1556  O  ASER A 192     3514   3423   2853    -26    139     59       O  
ATOM   1557  O  BSER A 192      70.990  12.010  -4.767  0.58 18.29           O  
ANISOU 1557  O  BSER A 192     1739   3141   2068    -51    262     96       O  
ATOM   1558  CB ASER A 192      71.325   9.409  -2.752  0.42 21.70           C  
ANISOU 1558  CB ASER A 192     2171   3280   2793    192     85   -188       C  
ATOM   1559  CB BSER A 192      71.414   9.369  -3.007  0.58 19.67           C  
ANISOU 1559  CB BSER A 192     1520   3238   2713    324    236   -141       C  
ATOM   1560  OG ASER A 192      72.339   9.379  -3.739  0.42 24.78           O  
ANISOU 1560  OG ASER A 192     2420   3638   3357   -194    398     31       O  
ATOM   1561  OG BSER A 192      71.972   9.766  -1.793  0.58 21.31           O  
ANISOU 1561  OG BSER A 192     2357   3280   2459    282    275   -237       O  
ATOM   1562  N   LYS A 193      70.383  12.543  -2.640  1.00 18.66           N  
ANISOU 1562  N   LYS A 193     1724   2785   2578    367    162   -151       N  
ATOM   1563  CA  LYS A 193      70.659  13.976  -2.776  1.00 19.52           C  
ANISOU 1563  CA  LYS A 193     2023   2803   2590    513    543     13       C  
ATOM   1564  C   LYS A 193      69.560  14.813  -3.458  1.00 19.94           C  
ANISOU 1564  C   LYS A 193     2104   2975   2497     20    237     97       C  
ATOM   1565  O   LYS A 193      69.689  16.029  -3.528  1.00 21.60           O  
ANISOU 1565  O   LYS A 193     2267   2915   3024    -87     70    102       O  
ATOM   1566  CB  LYS A 193      72.065  14.274  -3.351  1.00 23.78           C  
ANISOU 1566  CB  LYS A 193     1851   3835   3347      9    397    125       C  
ATOM   1567  CG  LYS A 193      72.966  15.067  -2.396  1.00 30.46           C  
ANISOU 1567  CG  LYS A 193     3333   4213   4024   -284    526   -495       C  
ATOM   1568  CD  LYS A 193      74.434  15.239  -2.970  1.00 29.98           C  
ANISOU 1568  CD  LYS A 193     2513   4412   4465   -456     60    105       C  
ATOM   1569  CE  LYS A 193      74.446  15.994  -4.279  1.00 36.05           C  
ANISOU 1569  CE  LYS A 193     3972   4814   4909   -122    295    177       C  
ATOM   1570  NZ  LYS A 193      75.864  16.163  -4.773  1.00 32.52           N1+
ANISOU 1570  NZ  LYS A 193     3367   3787   5200    111    412     10       N1+
ATOM   1571  N   ASP A 194      68.463  14.199  -3.898  1.00 17.89           N  
ANISOU 1571  N   ASP A 194     1983   2503   2309     22    480     55       N  
ATOM   1572  CA  ASP A 194      67.358  14.971  -4.427  1.00 19.29           C  
ANISOU 1572  CA  ASP A 194     2021   2846   2461    319    167   -303       C  
ATOM   1573  C   ASP A 194      66.730  15.791  -3.305  1.00 17.84           C  
ANISOU 1573  C   ASP A 194     2312   2560   1905    -60    258     66       C  
ATOM   1574  O   ASP A 194      66.692  15.364  -2.110  1.00 17.77           O  
ANISOU 1574  O   ASP A 194     2049   2515   2186    124    216    121       O  
ATOM   1575  CB  ASP A 194      66.362  14.080  -5.134  1.00 20.79           C  
ANISOU 1575  CB  ASP A 194     2263   3338   2298   -213    110   -266       C  
ATOM   1576  CG  ASP A 194      66.842  13.623  -6.531  1.00 21.97           C  
ANISOU 1576  CG  ASP A 194     2751   3326   2270     62    275     26       C  
ATOM   1577  OD1 ASP A 194      67.815  14.196  -7.111  1.00 25.63           O  
ANISOU 1577  OD1 ASP A 194     3179   3683   2874   -251    500    109       O  
ATOM   1578  OD2 ASP A 194      66.242  12.656  -7.052  1.00 25.60           O1-
ANISOU 1578  OD2 ASP A 194     2904   3388   3433    212    -18   -138       O1-
ATOM   1579  N   LEU A 195      66.311  16.994  -3.682  1.00 18.98           N  
ANISOU 1579  N   LEU A 195     2189   2500   2521     85    497     60       N  
ATOM   1580  CA  LEU A 195      65.854  17.935  -2.682  1.00 17.46           C  
ANISOU 1580  CA  LEU A 195     1632   2383   2618    276    259    251       C  
ATOM   1581  C   LEU A 195      64.407  17.745  -2.298  1.00 16.96           C  
ANISOU 1581  C   LEU A 195     1790   2128   2525    -90    -96    312       C  
ATOM   1582  O   LEU A 195      63.567  17.384  -3.144  1.00 18.23           O  
ANISOU 1582  O   LEU A 195     2027   2456   2442   -186    170    218       O  
ATOM   1583  CB  LEU A 195      65.925  19.373  -3.266  1.00 19.65           C  
ANISOU 1583  CB  LEU A 195     2441   2311   2712     50     95    171       C  
ATOM   1584  CG  LEU A 195      65.937  20.545  -2.284  1.00 23.60           C  
ANISOU 1584  CG  LEU A 195     3226   2676   3062    -44     90    263       C  
ATOM   1585  CD1 LEU A 195      67.272  20.601  -1.445  1.00 27.53           C  
ANISOU 1585  CD1 LEU A 195     3906   3076   3478   -522   -451     58       C  
ATOM   1586  CD2 LEU A 195      65.726  21.863  -3.038  1.00 27.85           C  
ANISOU 1586  CD2 LEU A 195     3837   2788   3956   -108      8    695       C  
ATOM   1587  N   ILE A 196      64.062  17.998  -1.013  1.00 15.04           N  
ANISOU 1587  N   ILE A 196     1621   1807   2285    -46    341    105       N  
ATOM   1588  CA  ILE A 196      62.664  17.916  -0.559  1.00 15.59           C  
ANISOU 1588  CA  ILE A 196     1612   2016   2295     49    156    592       C  
ATOM   1589  C   ILE A 196      62.101  19.333  -0.587  1.00 15.22           C  
ANISOU 1589  C   ILE A 196     1706   1759   2317   -478    220     96       C  
ATOM   1590  O   ILE A 196      62.646  20.274  -0.035  1.00 15.76           O  
ANISOU 1590  O   ILE A 196     1860   1922   2207     31    179    440       O  
ATOM   1591  CB  ILE A 196      62.630  17.300   0.802  1.00 16.14           C  
ANISOU 1591  CB  ILE A 196     1425   2105   2599    133    262    643       C  
ATOM   1592  CG1 ILE A 196      63.155  15.831   0.683  1.00 17.19           C  
ANISOU 1592  CG1 ILE A 196     1738   2135   2658    457    290    773       C  
ATOM   1593  CG2 ILE A 196      61.146  17.237   1.278  1.00 18.96           C  
ANISOU 1593  CG2 ILE A 196     1385   2838   2980    -83    138    502       C  
ATOM   1594  CD1 ILE A 196      63.197  15.017   1.971  1.00 20.55           C  
ANISOU 1594  CD1 ILE A 196     2206   3091   2509   -290     34    375       C  
ATOM   1595  N   ILE A 197      60.915  19.429  -1.225  1.00 15.43           N  
ANISOU 1595  N   ILE A 197     1752   1766   2341    232    312    284       N  
ATOM   1596  CA  ILE A 197      60.310  20.734  -1.480  1.00 14.91           C  
ANISOU 1596  CA  ILE A 197     1869   2065   1730    261    326    323       C  
ATOM   1597  C   ILE A 197      58.788  20.637  -1.124  1.00 15.57           C  
ANISOU 1597  C   ILE A 197     2062   1867   1984    306    302    294       C  
ATOM   1598  O   ILE A 197      58.349  19.530  -0.647  1.00 16.66           O  
ANISOU 1598  O   ILE A 197     2057   1725   2546      6    247    353       O  
ATOM   1599  CB  ILE A 197      60.455  21.155  -2.985  1.00 17.10           C  
ANISOU 1599  CB  ILE A 197     2162   2282   2051    -85    228    235       C  
ATOM   1600  CG1 ILE A 197      59.717  20.163  -3.891  1.00 18.83           C  
ANISOU 1600  CG1 ILE A 197     2872   2430   1851    -32    156    503       C  
ATOM   1601  CG2 ILE A 197      61.885  21.342  -3.346  1.00 18.45           C  
ANISOU 1601  CG2 ILE A 197     1993   2615   2402    -20    647    345       C  
ATOM   1602  CD1 ILE A 197      59.525  20.707  -5.336  1.00 25.16           C  
ANISOU 1602  CD1 ILE A 197     3701   3933   1922    -60    -54    587       C  
ATOM   1603  N   ILE A 198      58.042  21.717  -1.279  1.00 16.55           N  
ANISOU 1603  N   ILE A 198     1900   2022   2365    507    319    508       N  
ATOM   1604  CA  ILE A 198      56.568  21.677  -1.143  1.00 16.24           C  
ANISOU 1604  CA  ILE A 198     1976   2081   2111     36    144    301       C  
ATOM   1605  C   ILE A 198      55.999  21.778  -2.552  1.00 17.98           C  
ANISOU 1605  C   ILE A 198     1664   2751   2415     25    287    607       C  
ATOM   1606  O   ILE A 198      56.402  22.671  -3.319  1.00 18.63           O  
ANISOU 1606  O   ILE A 198     2519   2121   2438    -59    286    666       O  
ATOM   1607  CB  ILE A 198      56.060  22.846  -0.308  1.00 17.34           C  
ANISOU 1607  CB  ILE A 198     2030   2366   2189    433    266    402       C  
ATOM   1608  CG1 ILE A 198      56.543  22.737   1.136  1.00 18.28           C  
ANISOU 1608  CG1 ILE A 198     2355   2379   2210    236    151    684       C  
ATOM   1609  CG2 ILE A 198      54.572  22.879  -0.321  1.00 18.34           C  
ANISOU 1609  CG2 ILE A 198     1819   2310   2837    310    240    506       C  
ATOM   1610  CD1 ILE A 198      56.121  21.416   1.830  1.00 20.22           C  
ANISOU 1610  CD1 ILE A 198     2880   2578   2224    273    150    517       C  
ATOM   1611  N  ALEU A 199      55.003  20.964  -2.869  0.53 15.06           N  
ANISOU 1611  N  ALEU A 199     2139   1698   1885   -225    -73    895       N  
ATOM   1612  N  BLEU A 199      55.127  20.812  -2.915  0.47 16.38           N  
ANISOU 1612  N  BLEU A 199     1869   2408   1945    131    -45    577       N  
ATOM   1613  CA ALEU A 199      54.409  21.007  -4.192  0.53 18.09           C  
ANISOU 1613  CA ALEU A 199     2064   2846   1965     69     87    107       C  
ATOM   1614  CA BLEU A 199      54.412  20.764  -4.208  0.47 16.41           C  
ANISOU 1614  CA BLEU A 199     2095   2050   2086    -14    -13    381       C  
ATOM   1615  C  ALEU A 199      52.947  20.677  -3.966  0.53 14.50           C  
ANISOU 1615  C  ALEU A 199     1881   1682   1947     83   -153    167       C  
ATOM   1616  C  BLEU A 199      52.934  20.341  -4.120  0.47 17.77           C  
ANISOU 1616  C  BLEU A 199     2077   2650   2025    131   -326    344       C  
ATOM   1617  O  ALEU A 199      52.627  20.129  -2.918  0.53 13.38           O  
ANISOU 1617  O  ALEU A 199     2611   1297   1173     28    192   -158       O  
ATOM   1618  O  BLEU A 199      52.560  19.452  -3.339  0.47 13.11           O  
ANISOU 1618  O  BLEU A 199     1905   1401   1676    117    403   -151       O  
ATOM   1619  CB ALEU A 199      55.049  19.932  -5.046  0.53 17.07           C  
ANISOU 1619  CB ALEU A 199     2072   2542   1872   -165    205    364       C  
ATOM   1620  CB BLEU A 199      55.122  19.889  -5.229  0.47 21.42           C  
ANISOU 1620  CB BLEU A 199     2628   3030   2481     24    151    105       C  
ATOM   1621  CG ALEU A 199      54.925  19.925  -6.560  0.53 18.53           C  
ANISOU 1621  CG ALEU A 199     2631   2543   1866   -226   -114    192       C  
ATOM   1622  CG BLEU A 199      56.412  20.379  -5.892  0.47 24.37           C  
ANISOU 1622  CG BLEU A 199     2676   3004   3577    -83     -2    146       C  
ATOM   1623  CD1ALEU A 199      55.686  21.083  -7.218  0.53 21.78           C  
ANISOU 1623  CD1ALEU A 199     2881   3210   2183   -588     98    231       C  
ATOM   1624  CD1BLEU A 199      56.794  19.292  -6.869  0.47 23.75           C  
ANISOU 1624  CD1BLEU A 199     3088   3114   2821   -141     69    158       C  
ATOM   1625  CD2ALEU A 199      55.425  18.632  -7.115  0.53 18.57           C  
ANISOU 1625  CD2ALEU A 199     2509   2355   2189    109   -182    540       C  
ATOM   1626  CD2BLEU A 199      56.306  21.767  -6.599  0.47 18.53           C  
ANISOU 1626  CD2BLEU A 199     2347   2463   2230    214     45   -332       C  
ATOM   1627  N   LYS A 200      52.082  20.934  -4.953  1.00 18.90           N  
ANISOU 1627  N   LYS A 200     2287   2916   1977    412    -26    330       N  
ATOM   1628  CA  LYS A 200      50.678  20.565  -4.914  1.00 18.38           C  
ANISOU 1628  CA  LYS A 200     2198   2385   2399      3   -104    564       C  
ATOM   1629  C   LYS A 200      50.553  19.049  -4.819  1.00 20.33           C  
ANISOU 1629  C   LYS A 200     2596   2810   2318    313    -59    318       C  
ATOM   1630  O   LYS A 200      51.218  18.266  -5.549  1.00 18.79           O  
ANISOU 1630  O   LYS A 200     2184   2945   2010    553     96    552       O  
ATOM   1631  CB  LYS A 200      50.019  21.069  -6.197  1.00 23.19           C  
ANISOU 1631  CB  LYS A 200     3205   3208   2398    205   -352    609       C  
ATOM   1632  CG  LYS A 200      48.649  20.548  -6.478  1.00 28.49           C  
ANISOU 1632  CG  LYS A 200     3603   3787   3434    210   -189    615       C  
ATOM   1633  CD  LYS A 200      48.143  21.222  -7.768  1.00 32.04           C  
ANISOU 1633  CD  LYS A 200     3549   4636   3987    455   -531    848       C  
ATOM   1634  CE  LYS A 200      47.672  20.193  -8.787  1.00 47.08           C  
ANISOU 1634  CE  LYS A 200     5935   5962   5989   -150    -46   -273       C  
ATOM   1635  NZ  LYS A 200      47.566  20.769 -10.179  1.00 53.94           N1+
ANISOU 1635  NZ  LYS A 200     6767   7023   6704     -1   -112    176       N1+
ATOM   1636  N   CYS A 201      49.732  18.599  -3.879  1.00 17.93           N  
ANISOU 1636  N   CYS A 201     2120   2456   2236    579    -32    611       N  
ATOM   1637  CA  CYS A 201      49.502  17.150  -3.743  1.00 18.14           C  
ANISOU 1637  CA  CYS A 201     2563   2408   1920    270    157   -185       C  
ATOM   1638  C   CYS A 201      48.904  16.566  -5.022  1.00 17.52           C  
ANISOU 1638  C   CYS A 201     2291   2237   2127    195    -94    204       C  
ATOM   1639  O   CYS A 201      47.929  17.131  -5.540  1.00 22.98           O  
ANISOU 1639  O   CYS A 201     2486   3537   2705    630   -447    529       O  
ATOM   1640  CB  CYS A 201      48.553  16.913  -2.582  1.00 22.11           C  
ANISOU 1640  CB  CYS A 201     3029   3208   2161    315    450    218       C  
ATOM   1641  SG  CYS A 201      49.102  17.594  -1.021  1.00 24.72           S  
ANISOU 1641  SG  CYS A 201     3149   3771   2470    611    259    558       S  
ATOM   1642  N   GLN A 202      49.459  15.456  -5.500  1.00 17.74           N  
ANISOU 1642  N   GLN A 202     2494   2328   1917    149    -52    250       N  
ATOM   1643  CA  GLN A 202      49.064  14.827  -6.784  1.00 17.75           C  
ANISOU 1643  CA  GLN A 202     2126   2665   1952    319   -222    277       C  
ATOM   1644  C   GLN A 202      49.002  13.311  -6.619  1.00 18.54           C  
ANISOU 1644  C   GLN A 202     1864   2663   2516    196    -63    473       C  
ATOM   1645  O   GLN A 202      48.843  12.575  -7.614  1.00 20.02           O  
ANISOU 1645  O   GLN A 202     2352   2818   2434    -52    -43    346       O  
ATOM   1646  CB  GLN A 202      50.005  15.212  -7.955  1.00 21.34           C  
ANISOU 1646  CB  GLN A 202     3115   2926   2065   -250    178    596       C  
ATOM   1647  CG  GLN A 202      49.963  16.697  -8.258  1.00 25.03           C  
ANISOU 1647  CG  GLN A 202     3675   2969   2865    -27    137    431       C  
ATOM   1648  CD  GLN A 202      51.222  17.228  -8.964  1.00 26.15           C  
ANISOU 1648  CD  GLN A 202     4063   3187   2683    107    289    425       C  
ATOM   1649  NE2 GLN A 202      51.400  16.762 -10.165  1.00 28.10           N  
ANISOU 1649  NE2 GLN A 202     4605   3791   2278   -195     25    400       N  
ATOM   1650  OE1 GLN A 202      52.023  18.032  -8.426  1.00 30.60           O  
ANISOU 1650  OE1 GLN A 202     4260   4304   3063    -13    143    299       O  
ATOM   1651  N   GLY A 203      49.116  12.798  -5.376  1.00 16.95           N  
ANISOU 1651  N   GLY A 203     1626   2662   2151    235   -101    694       N  
ATOM   1652  CA  GLY A 203      48.968  11.379  -5.223  1.00 16.86           C  
ANISOU 1652  CA  GLY A 203     1745   2317   2344    389     67    466       C  
ATOM   1653  C   GLY A 203      50.258  10.592  -5.544  1.00 15.69           C  
ANISOU 1653  C   GLY A 203     1954   2368   1637     23    -46    449       C  
ATOM   1654  O   GLY A 203      50.220   9.351  -5.569  1.00 17.45           O  
ANISOU 1654  O   GLY A 203     1794   2519   2316    193    -66    457       O  
ATOM   1655  N   LEU A 204      51.396  11.259  -5.738  1.00 15.95           N  
ANISOU 1655  N   LEU A 204     1624   2527   1909    301     70    409       N  
ATOM   1656  CA  LEU A 204      52.605  10.635  -6.302  1.00 17.42           C  
ANISOU 1656  CA  LEU A 204     1695   2695   2226     46      2    330       C  
ATOM   1657  C   LEU A 204      53.420   9.852  -5.299  1.00 14.76           C  
ANISOU 1657  C   LEU A 204     1368   2628   1612    287   -165     86       C  
ATOM   1658  O   LEU A 204      53.369  10.093  -4.120  1.00 15.16           O  
ANISOU 1658  O   LEU A 204     1464   2600   1696     46     86    128       O  
ATOM   1659  CB  LEU A 204      53.475  11.706  -6.936  1.00 19.26           C  
ANISOU 1659  CB  LEU A 204     1850   3197   2271    232     56    500       C  
ATOM   1660  CG  LEU A 204      52.773  12.563  -8.019  1.00 21.94           C  
ANISOU 1660  CG  LEU A 204     2535   3204   2596    191    -52    467       C  
ATOM   1661  CD1 LEU A 204      53.727  13.704  -8.358  1.00 24.16           C  
ANISOU 1661  CD1 LEU A 204     2978   3127   3073    131    243    628       C  
ATOM   1662  CD2 LEU A 204      52.450  11.738  -9.250  1.00 27.39           C  
ANISOU 1662  CD2 LEU A 204     3491   4534   2382    243   -171    384       C  
ATOM   1663  N   PRO A 205      54.216   8.894  -5.811  1.00 14.84           N  
ANISOU 1663  N   PRO A 205     1823   2310   1502    234      6    328       N  
ATOM   1664  CA  PRO A 205      55.177   8.228  -4.890  1.00 15.89           C  
ANISOU 1664  CA  PRO A 205     1811   2406   1817     18   -199    159       C  
ATOM   1665  C   PRO A 205      56.187   9.141  -4.235  1.00 13.89           C  
ANISOU 1665  C   PRO A 205     1499   2001   1777     14    -11    114       C  
ATOM   1666  O   PRO A 205      56.632   8.872  -3.108  1.00 15.29           O  
ANISOU 1666  O   PRO A 205     1796   2156   1856    -79   -207    278       O  
ATOM   1667  CB  PRO A 205      55.888   7.161  -5.804  1.00 16.58           C  
ANISOU 1667  CB  PRO A 205     1736   2341   2221    411   -200   -154       C  
ATOM   1668  CG  PRO A 205      54.858   6.933  -7.000  1.00 16.81           C  
ANISOU 1668  CG  PRO A 205     2035   2563   1787    244   -128    133       C  
ATOM   1669  CD  PRO A 205      54.239   8.342  -7.191  1.00 17.10           C  
ANISOU 1669  CD  PRO A 205     2288   2833   1373    333    -12    130       C  
ATOM   1670  N   SER A 206      56.434  10.284  -4.852  1.00 14.31           N  
ANISOU 1670  N   SER A 206     1492   2069   1875     -1    102    435       N  
ATOM   1671  CA  SER A 206      57.342  11.277  -4.341  1.00 15.26           C  
ANISOU 1671  CA  SER A 206     1768   2344   1684   -167    326    288       C  
ATOM   1672  C   SER A 206      56.737  12.023  -3.108  1.00 14.53           C  
ANISOU 1672  C   SER A 206     1765   1785   1970    -12     73    260       C  
ATOM   1673  O   SER A 206      57.412  12.854  -2.495  1.00 14.66           O  
ANISOU 1673  O   SER A 206     1736   1905   1929    -96    217    186       O  
ATOM   1674  CB  SER A 206      57.693  12.283  -5.432  1.00 18.36           C  
ANISOU 1674  CB  SER A 206     2217   2891   1867   -457    100    312       C  
ATOM   1675  OG  SER A 206      56.497  12.789  -5.919  1.00 18.41           O  
ANISOU 1675  OG  SER A 206     2121   2871   2003    -52   -114    505       O  
ATOM   1676  N   GLN A 207      55.436  11.795  -2.859  1.00 14.38           N  
ANISOU 1676  N   GLN A 207     1335   2417   1711    268    256    167       N  
ATOM   1677  CA  GLN A 207      54.710  12.525  -1.827  1.00 13.77           C  
ANISOU 1677  CA  GLN A 207     1527   2067   1635    -16     55    501       C  
ATOM   1678  C   GLN A 207      54.274  11.593  -0.688  1.00 14.31           C  
ANISOU 1678  C   GLN A 207     1733   1939   1762     62   -177    306       C  
ATOM   1679  O   GLN A 207      53.510  12.013   0.197  1.00 15.59           O  
ANISOU 1679  O   GLN A 207     1811   2245   1868    184    130    241       O  
ATOM   1680  CB  GLN A 207      53.467  13.208  -2.466  1.00 15.01           C  
ANISOU 1680  CB  GLN A 207     1635   2171   1894    440    140    630       C  
ATOM   1681  CG  GLN A 207      53.992  14.239  -3.484  1.00 16.03           C  
ANISOU 1681  CG  GLN A 207     1805   2560   1724    432      4    620       C  
ATOM   1682  CD  GLN A 207      52.913  14.961  -4.272  1.00 15.46           C  
ANISOU 1682  CD  GLN A 207     2155   1950   1767     63     43    385       C  
ATOM   1683  NE2 GLN A 207      53.081  16.277  -4.413  1.00 15.08           N  
ANISOU 1683  NE2 GLN A 207     1885   1828   2017    220    226    380       N  
ATOM   1684  OE1 GLN A 207      51.905  14.345  -4.672  1.00 17.45           O  
ANISOU 1684  OE1 GLN A 207     1833   2492   2303    199   -107    534       O  
ATOM   1685  N   ARG A 208      54.717  10.331  -0.727  1.00 13.41           N  
ANISOU 1685  N   ARG A 208     1775   1694   1627     25    -36    285       N  
ATOM   1686  CA  ARG A 208      54.361   9.385   0.288  1.00 13.65           C  
ANISOU 1686  CA  ARG A 208     1295   2027   1862    132   -258    504       C  
ATOM   1687  C   ARG A 208      55.553   9.163   1.250  1.00 11.97           C  
ANISOU 1687  C   ARG A 208     1279   1405   1861    167    271    201       C  
ATOM   1688  O   ARG A 208      56.714   9.025   0.846  1.00 13.16           O  
ANISOU 1688  O   ARG A 208     1269   1855   1873     59    153    194       O  
ATOM   1689  CB  ARG A 208      54.002   8.028  -0.352  1.00 15.72           C  
ANISOU 1689  CB  ARG A 208     1891   1981   2101     66    -90    463       C  
ATOM   1690  CG  ARG A 208      53.656   6.956   0.618  1.00 18.06           C  
ANISOU 1690  CG  ARG A 208     2113   2398   2350   -271   -386    637       C  
ATOM   1691  CD  ARG A 208      52.712   6.047   0.107  1.00 20.73           C  
ANISOU 1691  CD  ARG A 208     2122   2649   3103   -467   -234    794       C  
ATOM   1692  NE  ARG A 208      52.569   4.882   0.965  1.00 19.04           N  
ANISOU 1692  NE  ARG A 208     1990   2571   2673   -299   -373    627       N  
ATOM   1693  CZ  ARG A 208      52.125   3.737   0.530  1.00 16.68           C  
ANISOU 1693  CZ  ARG A 208     1509   2422   2403    -65   -178    283       C  
ATOM   1694  NH1 ARG A 208      51.760   3.594  -0.753  1.00 17.05           N1+
ANISOU 1694  NH1 ARG A 208     1420   3057   2000   -171   -263    277       N1+
ATOM   1695  NH2 ARG A 208      52.118   2.682   1.340  1.00 20.45           N  
ANISOU 1695  NH2 ARG A 208     2042   2391   3335    -46   -631    885       N  
ATOM   1696  N   TRP A 209      55.234   9.124   2.560  1.00 12.59           N  
ANISOU 1696  N   TRP A 209     1606   1664   1513    124    -16    276       N  
ATOM   1697  CA  TRP A 209      56.199   9.051   3.648  1.00 13.37           C  
ANISOU 1697  CA  TRP A 209     1551   1792   1734    154   -110    414       C  
ATOM   1698  C   TRP A 209      55.749   8.042   4.702  1.00 12.88           C  
ANISOU 1698  C   TRP A 209     1372   1716   1804    259   -315    218       C  
ATOM   1699  O   TRP A 209      54.537   7.869   4.864  1.00 14.32           O  
ANISOU 1699  O   TRP A 209     1412   2067   1962    109     32    376       O  
ATOM   1700  CB  TRP A 209      56.456  10.453   4.257  1.00 13.65           C  
ANISOU 1700  CB  TRP A 209     1712   1708   1766    203    -77    268       C  
ATOM   1701  CG  TRP A 209      56.892  11.438   3.241  1.00 13.84           C  
ANISOU 1701  CG  TRP A 209     1611   1723   1921    251    127    402       C  
ATOM   1702  CD1 TRP A 209      56.132  12.332   2.567  1.00 14.38           C  
ANISOU 1702  CD1 TRP A 209     1606   1952   1903     91    267    278       C  
ATOM   1703  CD2 TRP A 209      58.248  11.603   2.753  1.00 13.27           C  
ANISOU 1703  CD2 TRP A 209     1700   1811   1528    224     33     41       C  
ATOM   1704  CE2 TRP A 209      58.195  12.615   1.750  1.00 14.52           C  
ANISOU 1704  CE2 TRP A 209     1353   2335   1830     17     62    296       C  
ATOM   1705  CE3 TRP A 209      59.498  10.985   3.030  1.00 14.45           C  
ANISOU 1705  CE3 TRP A 209     1346   1771   2372    -75    157   -115       C  
ATOM   1706  NE1 TRP A 209      56.877  13.016   1.642  1.00 15.31           N  
ANISOU 1706  NE1 TRP A 209     1556   2179   2080     86     70    422       N  
ATOM   1707  CZ2 TRP A 209      59.351  12.990   1.038  1.00 15.76           C  
ANISOU 1707  CZ2 TRP A 209     1749   2265   1971    -38    397    119       C  
ATOM   1708  CZ3 TRP A 209      60.611  11.369   2.372  1.00 15.44           C  
ANISOU 1708  CZ3 TRP A 209     1629   2047   2189   -174    162     68       C  
ATOM   1709  CH2 TRP A 209      60.542  12.394   1.388  1.00 16.98           C  
ANISOU 1709  CH2 TRP A 209     1651   2521   2278    232    156    137       C  
ATOM   1710  N   PHE A 210      56.725   7.516   5.412  1.00 14.80           N  
ANISOU 1710  N   PHE A 210     1652   2252   1720    314   -174    375       N  
ATOM   1711  CA  PHE A 210      56.459   6.583   6.480  1.00 17.94           C  
ANISOU 1711  CA  PHE A 210     2906   2082   1828     72   -588    302       C  
ATOM   1712  C   PHE A 210      57.361   6.942   7.657  1.00 14.62           C  
ANISOU 1712  C   PHE A 210     2078   1967   1510    -94   -163    518       C  
ATOM   1713  O   PHE A 210      58.566   7.063   7.476  1.00 15.96           O  
ANISOU 1713  O   PHE A 210     1863   2411   1788   -278    -98    245       O  
ATOM   1714  CB  PHE A 210      56.851   5.144   5.887  1.00 20.97           C  
ANISOU 1714  CB  PHE A 210     1875   2957   3135   -209   -143    107       C  
ATOM   1715  CG  PHE A 210      56.928   4.048   6.908  1.00 22.06           C  
ANISOU 1715  CG  PHE A 210     2411   2203   3768   -359    176   -221       C  
ATOM   1716  CD1 PHE A 210      58.015   3.181   6.927  1.00 27.44           C  
ANISOU 1716  CD1 PHE A 210     2948   3534   3941   -371   -660    724       C  
ATOM   1717  CD2 PHE A 210      55.917   3.891   7.859  1.00 24.59           C  
ANISOU 1717  CD2 PHE A 210     4073   2731   2539   -356   -145    695       C  
ATOM   1718  CE1 PHE A 210      58.100   2.183   7.858  1.00 29.55           C  
ANISOU 1718  CE1 PHE A 210     3487   3654   4085      3   -410    372       C  
ATOM   1719  CE2 PHE A 210      56.027   2.890   8.814  1.00 29.27           C  
ANISOU 1719  CE2 PHE A 210     4480   3309   3332   -218   -373    417       C  
ATOM   1720  CZ  PHE A 210      57.126   2.068   8.784  1.00 27.25           C  
ANISOU 1720  CZ  PHE A 210     4176   3003   3172   -350   -310    446       C  
ATOM   1721  N   PHE A 211      56.823   7.084   8.852  1.00 15.28           N  
ANISOU 1721  N   PHE A 211     1904   2078   1820   -144      0      7       N  
ATOM   1722  CA  PHE A 211      57.594   7.307  10.098  1.00 16.81           C  
ANISOU 1722  CA  PHE A 211     2321   2022   2042     -1    123     50       C  
ATOM   1723  C   PHE A 211      57.911   5.921  10.671  1.00 16.90           C  
ANISOU 1723  C   PHE A 211     2201   1846   2372   -152    -65    -49       C  
ATOM   1724  O   PHE A 211      57.040   5.262  11.201  1.00 22.84           O  
ANISOU 1724  O   PHE A 211     2926   3087   2662   -237    203    503       O  
ATOM   1725  CB  PHE A 211      56.770   8.153  11.117  1.00 19.04           C  
ANISOU 1725  CB  PHE A 211     2184   2565   2483   -219    414   -446       C  
ATOM   1726  CG  PHE A 211      56.522   9.575  10.666  1.00 20.86           C  
ANISOU 1726  CG  PHE A 211     2296   2818   2809   -109    477   -173       C  
ATOM   1727  CD1 PHE A 211      55.589   9.860   9.665  1.00 23.07           C  
ANISOU 1727  CD1 PHE A 211     2788   2473   3501    414     86   -110       C  
ATOM   1728  CD2 PHE A 211      57.253  10.641  11.207  1.00 22.01           C  
ANISOU 1728  CD2 PHE A 211     2760   2387   3216   -212    855   -247       C  
ATOM   1729  CE1 PHE A 211      55.338  11.197   9.244  1.00 23.80           C  
ANISOU 1729  CE1 PHE A 211     2726   2849   3467    308     19    -12       C  
ATOM   1730  CE2 PHE A 211      56.982  11.994  10.766  1.00 22.75           C  
ANISOU 1730  CE2 PHE A 211     2523   3066   3055    161    439    154       C  
ATOM   1731  CZ  PHE A 211      56.060  12.231   9.811  1.00 22.94           C  
ANISOU 1731  CZ  PHE A 211     2811   2844   3058    255    376   -250       C  
ATOM   1732  N   ASN A 212      59.182   5.495  10.555  1.00 17.67           N  
ANISOU 1732  N   ASN A 212     2549   2281   1884    106    111    170       N  
ATOM   1733  CA  ASN A 212      59.534   4.130  10.986  1.00 19.08           C  
ANISOU 1733  CA  ASN A 212     3169   1837   2243    -15    -89      8       C  
ATOM   1734  C   ASN A 212      59.985   4.125  12.476  1.00 22.71           C  
ANISOU 1734  C   ASN A 212     3724   2500   2403   -125   -120   -139       C  
ATOM   1735  O   ASN A 212      60.029   5.150  13.150  1.00 24.77           O  
ANISOU 1735  O   ASN A 212     4031   3227   2154   -321   -216    233       O  
ATOM   1736  CB  ASN A 212      60.599   3.518  10.055  1.00 20.80           C  
ANISOU 1736  CB  ASN A 212     2643   2303   2956     64   -144    -93       C  
ATOM   1737  CG  ASN A 212      62.018   4.018  10.291  1.00 22.44           C  
ANISOU 1737  CG  ASN A 212     3204   2317   3003   -135    -89    219       C  
ATOM   1738  ND2 ASN A 212      62.921   3.584   9.408  1.00 24.61           N  
ANISOU 1738  ND2 ASN A 212     3222   2801   3325    223    -51    -69       N  
ATOM   1739  OD1 ASN A 212      62.335   4.736  11.271  1.00 24.05           O  
ANISOU 1739  OD1 ASN A 212     3340   2190   3604     12   -467     91       O  
ATOM   1740  N   SER A 213      60.352   2.960  12.978  1.00 27.93           N  
ANISOU 1740  N   SER A 213     4375   3343   2894    176   -128    557       N  
ATOM   1741  CA  SER A 213      60.580   2.816  14.438  1.00 26.71           C  
ANISOU 1741  CA  SER A 213     3933   3152   3060   -389     10    425       C  
ATOM   1742  C   SER A 213      61.965   3.362  14.850  1.00 29.40           C  
ANISOU 1742  C   SER A 213     4083   3738   3349   -277    -68     -5       C  
ATOM   1743  O   SER A 213      62.230   3.562  16.043  1.00 35.55           O  
ANISOU 1743  O   SER A 213     5211   4623   3670    -22   -571     97       O  
ATOM   1744  CB  SER A 213      60.408   1.349  14.834  1.00 29.13           C  
ANISOU 1744  CB  SER A 213     4422   3063   3583    -99    -36    324       C  
ATOM   1745  OG  SER A 213      61.464   0.646  14.200  1.00 34.25           O  
ANISOU 1745  OG  SER A 213     4742   4025   4247    185   -100    305       O  
ATOM   1746  N   ASP A 214      62.842   3.575  13.873  1.00 29.58           N  
ANISOU 1746  N   ASP A 214     3941   3513   3784    -27    -82    339       N  
ATOM   1747  CA  ASP A 214      64.181   4.135  14.088  1.00 26.20           C  
ANISOU 1747  CA  ASP A 214     4023   2821   3110    -27   -743    361       C  
ATOM   1748  C   ASP A 214      64.235   5.656  14.084  1.00 25.81           C  
ANISOU 1748  C   ASP A 214     3469   2753   3582    -95   -407     97       C  
ATOM   1749  O   ASP A 214      65.341   6.200  14.045  1.00 32.97           O  
ANISOU 1749  O   ASP A 214     3602   3713   5210    201  -1018    634       O  
ATOM   1750  CB  ASP A 214      65.170   3.669  13.004  1.00 31.71           C  
ANISOU 1750  CB  ASP A 214     4185   3458   4405     69   -358   -152       C  
ATOM   1751  CG  ASP A 214      65.461   2.204  13.049  1.00 40.04           C  
ANISOU 1751  CG  ASP A 214     5481   4296   5433    251   -138    190       C  
ATOM   1752  OD1 ASP A 214      65.312   1.609  14.133  1.00 42.58           O  
ANISOU 1752  OD1 ASP A 214     6016   5162   4999    275   -247     95       O  
ATOM   1753  OD2 ASP A 214      65.824   1.656  11.968  1.00 49.62           O1-
ANISOU 1753  OD2 ASP A 214     6734   6150   5967    288    200   -212       O1-
ATOM   1754  N   GLY A 215      63.076   6.345  14.011  1.00 22.57           N  
ANISOU 1754  N   GLY A 215     3604   2621   2347    192   -365    265       N  
ATOM   1755  CA  GLY A 215      63.104   7.823  14.002  1.00 20.48           C  
ANISOU 1755  CA  GLY A 215     3121   2560   2099     16   -272    463       C  
ATOM   1756  C   GLY A 215      63.324   8.391  12.598  1.00 15.49           C  
ANISOU 1756  C   GLY A 215     1696   2250   1938     96    -52   -111       C  
ATOM   1757  O   GLY A 215      63.446   9.619  12.442  1.00 19.99           O  
ANISOU 1757  O   GLY A 215     3330   1783   2481   -103   -132   -124       O  
ATOM   1758  N   ALA A 216      63.353   7.574  11.547  1.00 15.75           N  
ANISOU 1758  N   ALA A 216     1816   2029   2136     76    -44    -89       N  
ATOM   1759  CA  ALA A 216      63.506   8.072  10.191  1.00 15.55           C  
ANISOU 1759  CA  ALA A 216     1833   2265   1810    461   -203     -8       C  
ATOM   1760  C   ALA A 216      62.164   8.383   9.575  1.00 15.50           C  
ANISOU 1760  C   ALA A 216     1859   1868   2161   -146    223     60       C  
ATOM   1761  O   ALA A 216      61.120   7.810   9.969  1.00 15.40           O  
ANISOU 1761  O   ALA A 216     1958   1851   2041     17   -108    122       O  
ATOM   1762  CB  ALA A 216      64.215   7.067   9.318  1.00 17.47           C  
ANISOU 1762  CB  ALA A 216     2315   2062   2260    365   -101   -406       C  
ATOM   1763  N   ILE A 217      62.188   9.274   8.573  1.00 13.64           N  
ANISOU 1763  N   ILE A 217     1584   1787   1810    232     51     65       N  
ATOM   1764  CA  ILE A 217      60.970   9.531   7.741  1.00 13.75           C  
ANISOU 1764  CA  ILE A 217     1786   1677   1761   -205   -210    -98       C  
ATOM   1765  C   ILE A 217      61.336   9.040   6.341  1.00 14.43           C  
ANISOU 1765  C   ILE A 217     1701   2116   1664      0   -168    -32       C  
ATOM   1766  O   ILE A 217      62.250   9.574   5.699  1.00 14.61           O  
ANISOU 1766  O   ILE A 217     1656   1862   2032     29     46   -175       O  
ATOM   1767  CB  ILE A 217      60.601  11.046   7.740  1.00 13.04           C  
ANISOU 1767  CB  ILE A 217     1658   1545   1751     86   -257     25       C  
ATOM   1768  CG1 ILE A 217      60.320  11.511   9.185  1.00 14.71           C  
ANISOU 1768  CG1 ILE A 217     2049   1862   1678    181     89    -41       C  
ATOM   1769  CG2 ILE A 217      59.350  11.208   6.910  1.00 15.96           C  
ANISOU 1769  CG2 ILE A 217     1823   2037   2202    433   -282   -186       C  
ATOM   1770  CD1 ILE A 217      60.045  13.028   9.262  1.00 17.53           C  
ANISOU 1770  CD1 ILE A 217     2971   1610   2078    335    -21    -49       C  
ATOM   1771  N   VAL A 218      60.749   7.885   5.996  1.00 13.53           N  
ANISOU 1771  N   VAL A 218     1586   1837   1717     66    -13    -17       N  
ATOM   1772  CA  VAL A 218      61.154   7.137   4.834  1.00 13.34           C  
ANISOU 1772  CA  VAL A 218     1671   1791   1606    -30   -129    184       C  
ATOM   1773  C   VAL A 218      60.263   7.438   3.653  1.00 12.87           C  
ANISOU 1773  C   VAL A 218     1501   1610   1779    244     67    -35       C  
ATOM   1774  O   VAL A 218      59.037   7.462   3.808  1.00 13.91           O  
ANISOU 1774  O   VAL A 218     1398   2182   1702    103    118    137       O  
ATOM   1775  CB  VAL A 218      61.074   5.640   5.135  1.00 14.29           C  
ANISOU 1775  CB  VAL A 218     1776   1815   1837     59    -60    -51       C  
ATOM   1776  CG1 VAL A 218      61.569   4.793   3.961  1.00 16.15           C  
ANISOU 1776  CG1 VAL A 218     2155   2103   1877    255    -49   -315       C  
ATOM   1777  CG2 VAL A 218      61.796   5.328   6.471  1.00 15.27           C  
ANISOU 1777  CG2 VAL A 218     1793   2051   1957    -84   -275    315       C  
ATOM   1778  N   ASN A 219      60.827   7.568   2.448  1.00 13.81           N  
ANISOU 1778  N   ASN A 219     1804   1899   1545    140    -66    -32       N  
ATOM   1779  CA  ASN A 219      60.080   7.552   1.194  1.00 13.46           C  
ANISOU 1779  CA  ASN A 219     1680   1453   1980    162     30   -105       C  
ATOM   1780  C   ASN A 219      60.059   6.123   0.619  1.00 12.52           C  
ANISOU 1780  C   ASN A 219     1362   1942   1453   -162     25     56       C  
ATOM   1781  O   ASN A 219      61.109   5.653   0.180  1.00 14.21           O  
ANISOU 1781  O   ASN A 219     1380   2231   1788    200    128    -24       O  
ATOM   1782  CB  ASN A 219      60.681   8.558   0.208  1.00 14.33           C  
ANISOU 1782  CB  ASN A 219     1600   2148   1695    -20    -68    291       C  
ATOM   1783  CG  ASN A 219      60.062   8.512  -1.155  1.00 13.17           C  
ANISOU 1783  CG  ASN A 219     1597   1697   1710   -211    198    189       C  
ATOM   1784  ND2 ASN A 219      58.778   8.925  -1.235  1.00 14.66           N  
ANISOU 1784  ND2 ASN A 219     1266   2432   1871     29    133    244       N  
ATOM   1785  OD1 ASN A 219      60.703   8.057  -2.151  1.00 15.30           O  
ANISOU 1785  OD1 ASN A 219     1602   2396   1815    177    199      2       O  
ATOM   1786  N   PRO A 220      58.907   5.432   0.687  1.00 13.24           N  
ANISOU 1786  N   PRO A 220     1558   1654   1817    162   -129     15       N  
ATOM   1787  CA  PRO A 220      59.002   3.985   0.369  1.00 13.73           C  
ANISOU 1787  CA  PRO A 220     1579   1599   2036    234     90     97       C  
ATOM   1788  C   PRO A 220      59.522   3.690  -1.066  1.00 13.73           C  
ANISOU 1788  C   PRO A 220     1618   1835   1765    110   -339     71       C  
ATOM   1789  O   PRO A 220      60.294   2.694  -1.246  1.00 15.53           O  
ANISOU 1789  O   PRO A 220     1867   2024   2009    471   -130   -134       O  
ATOM   1790  CB  PRO A 220      57.572   3.486   0.563  1.00 16.98           C  
ANISOU 1790  CB  PRO A 220     1864   2257   2330     44    -65    -23       C  
ATOM   1791  CG  PRO A 220      57.039   4.412   1.600  1.00 18.19           C  
ANISOU 1791  CG  PRO A 220     2024   2145   2741    -14    205     84       C  
ATOM   1792  CD  PRO A 220      57.575   5.812   1.257  1.00 13.46           C  
ANISOU 1792  CD  PRO A 220     1043   1997   2075    -49    265    -10       C  
ATOM   1793  N   LYS A 221      59.116   4.443  -2.085  1.00 14.29           N  
ANISOU 1793  N   LYS A 221     1486   2025   1916    -58    -49     -2       N  
ATOM   1794  CA  LYS A 221      59.541   4.114  -3.430  1.00 15.00           C  
ANISOU 1794  CA  LYS A 221     1407   2304   1987   -139    -61    -40       C  
ATOM   1795  C   LYS A 221      61.063   4.185  -3.518  1.00 15.70           C  
ANISOU 1795  C   LYS A 221     1695   2526   1741   -182     -1   -160       C  
ATOM   1796  O   LYS A 221      61.698   3.243  -4.037  1.00 19.12           O  
ANISOU 1796  O   LYS A 221     2479   2873   1913     95    -27   -434       O  
ATOM   1797  CB  LYS A 221      58.952   5.103  -4.445  1.00 18.39           C  
ANISOU 1797  CB  LYS A 221     2359   2745   1882     59   -310    258       C  
ATOM   1798  CG  LYS A 221      59.499   4.890  -5.924  1.00 24.23           C  
ANISOU 1798  CG  LYS A 221     3543   3446   2216    368   -211    -46       C  
ATOM   1799  CD  LYS A 221      59.159   3.576  -6.643  1.00 32.03           C  
ANISOU 1799  CD  LYS A 221     4577   4063   3530      0    183    -82       C  
ATOM   1800  CE  LYS A 221      59.668   3.689  -8.154  1.00 33.41           C  
ANISOU 1800  CE  LYS A 221     4737   4700   3257    240    175    -65       C  
ATOM   1801  NZ  LYS A 221      59.606   5.102  -8.536  1.00 39.64           N1+
ANISOU 1801  NZ  LYS A 221     5145   5234   4681    151    399    359       N1+
ATOM   1802  N   SER A 222      61.695   5.290  -3.071  1.00 15.13           N  
ANISOU 1802  N   SER A 222     1304   2681   1762    -15    -97   -119       N  
ATOM   1803  CA  SER A 222      63.140   5.381  -3.200  1.00 15.25           C  
ANISOU 1803  CA  SER A 222     1248   2417   2129    118     69    -84       C  
ATOM   1804  C   SER A 222      63.918   4.529  -2.240  1.00 14.82           C  
ANISOU 1804  C   SER A 222     1816   1955   1860    203   -103   -402       C  
ATOM   1805  O   SER A 222      65.094   4.192  -2.499  1.00 19.21           O  
ANISOU 1805  O   SER A 222     1595   3337   2364    252    201   -314       O  
ATOM   1806  CB  SER A 222      63.577   6.859  -3.080  1.00 16.42           C  
ANISOU 1806  CB  SER A 222     1815   2659   1763    -82    121     46       C  
ATOM   1807  OG  SER A 222      63.387   7.316  -1.757  1.00 14.85           O  
ANISOU 1807  OG  SER A 222     1556   2234   1850    138    120     83       O  
ATOM   1808  N   ARG A 223      63.296   4.250  -1.091  1.00 14.92           N  
ANISOU 1808  N   ARG A 223     1906   2067   1695    219    170   -191       N  
ATOM   1809  CA  ARG A 223      63.882   3.600   0.107  1.00 15.30           C  
ANISOU 1809  CA  ARG A 223     1864   2088   1862     30     -8   -163       C  
ATOM   1810  C   ARG A 223      64.605   4.598   0.965  1.00 14.35           C  
ANISOU 1810  C   ARG A 223     1485   1849   2118    -47    -70   -219       C  
ATOM   1811  O   ARG A 223      65.043   4.260   2.097  1.00 16.45           O  
ANISOU 1811  O   ARG A 223     1876   2127   2246    115    -83     32       O  
ATOM   1812  CB  ARG A 223      64.898   2.495  -0.225  1.00 17.83           C  
ANISOU 1812  CB  ARG A 223     1803   2260   2709    580    -44   -649       C  
ATOM   1813  CG  ARG A 223      64.327   1.428  -1.176  1.00 17.00           C  
ANISOU 1813  CG  ARG A 223     1714   2328   2416    568    214   -557       C  
ATOM   1814  CD  ARG A 223      65.543   0.684  -1.743  1.00 17.09           C  
ANISOU 1814  CD  ARG A 223     2094   1796   2604    307    102   -370       C  
ATOM   1815  NE  ARG A 223      65.176  -0.228  -2.859  1.00 18.79           N  
ANISOU 1815  NE  ARG A 223     2604   2160   2374    124    164    -47       N  
ATOM   1816  CZ  ARG A 223      64.970   0.187  -4.108  1.00 19.64           C  
ANISOU 1816  CZ  ARG A 223     2792   2154   2514    -75     66    -53       C  
ATOM   1817  NH1 ARG A 223      64.633  -0.666  -5.064  1.00 21.53           N1+
ANISOU 1817  NH1 ARG A 223     3358   2473   2347     94     16   -141       N1+
ATOM   1818  NH2 ARG A 223      65.092   1.490  -4.390  1.00 22.80           N  
ANISOU 1818  NH2 ARG A 223     3889   1996   2775     -2    125    126       N  
ATOM   1819  N   LEU A 224      64.749   5.832   0.483  1.00 13.73           N  
ANISOU 1819  N   LEU A 224     1576   1567   2072     67     34   -345       N  
ATOM   1820  CA  LEU A 224      65.662   6.834   1.101  1.00 15.75           C  
ANISOU 1820  CA  LEU A 224     1926   1885   2170    189    269   -345       C  
ATOM   1821  C   LEU A 224      64.900   7.656   2.168  1.00 13.19           C  
ANISOU 1821  C   LEU A 224     1343   1813   1854    205    169    -83       C  
ATOM   1822  O   LEU A 224      63.675   7.575   2.215  1.00 14.95           O  
ANISOU 1822  O   LEU A 224     1044   2428   2208     88    -73   -386       O  
ATOM   1823  CB  LEU A 224      66.299   7.697   0.018  1.00 16.22           C  
ANISOU 1823  CB  LEU A 224     1815   2495   1851     22    234   -169       C  
ATOM   1824  CG  LEU A 224      67.027   6.926  -1.078  1.00 16.71           C  
ANISOU 1824  CG  LEU A 224     2133   2323   1892    325    348    -28       C  
ATOM   1825  CD1 LEU A 224      67.736   7.951  -1.983  1.00 19.28           C  
ANISOU 1825  CD1 LEU A 224     2389   2402   2532     78    470     -4       C  
ATOM   1826  CD2 LEU A 224      68.014   5.868  -0.511  1.00 17.92           C  
ANISOU 1826  CD2 LEU A 224     1660   2585   2563    581    103   -461       C  
ATOM   1827  N   VAL A 225      65.623   8.324   3.035  1.00 14.56           N  
ANISOU 1827  N   VAL A 225     1674   1856   1999     63   -105   -456       N  
ATOM   1828  CA  VAL A 225      65.055   8.951   4.201  1.00 13.02           C  
ANISOU 1828  CA  VAL A 225     1631   1613   1703     66    -65   -183       C  
ATOM   1829  C   VAL A 225      65.347  10.461   4.230  1.00 13.52           C  
ANISOU 1829  C   VAL A 225     1278   1745   2111    249      0   -243       C  
ATOM   1830  O   VAL A 225      66.348  10.921   3.627  1.00 14.53           O  
ANISOU 1830  O   VAL A 225     1510   1918   2093    140    154   -184       O  
ATOM   1831  CB  VAL A 225      65.402   8.239   5.506  1.00 13.83           C  
ANISOU 1831  CB  VAL A 225      950   2098   2207     96     -3    122       C  
ATOM   1832  CG1 VAL A 225      65.278   6.735   5.363  1.00 15.39           C  
ANISOU 1832  CG1 VAL A 225     1995   1119   2731    224   -105    -48       C  
ATOM   1833  CG2 VAL A 225      66.857   8.557   5.881  1.00 15.14           C  
ANISOU 1833  CG2 VAL A 225     1327   2270   2156    430     90    -11       C  
ATOM   1834  N  AMET A 226      64.487  11.257   4.869  0.48 13.28           N  
ANISOU 1834  N  AMET A 226     1597   1922   1527    346    141    -43       N  
ATOM   1835  N  BMET A 226      64.556  11.191   5.026  0.52 13.71           N  
ANISOU 1835  N  BMET A 226     1676   1509   2021    250     45    -99       N  
ATOM   1836  CA AMET A 226      64.787  12.685   4.904  0.48 12.94           C  
ANISOU 1836  CA AMET A 226     1474   1727   1712    282    196   -230       C  
ATOM   1837  CA BMET A 226      64.766  12.625   5.202  0.52 12.63           C  
ANISOU 1837  CA BMET A 226     1359   1284   2154     78    214    319       C  
ATOM   1838  C  AMET A 226      66.072  12.870   5.719  0.48 13.57           C  
ANISOU 1838  C  AMET A 226     1699   1761   1694      4    278     20       C  
ATOM   1839  C  BMET A 226      66.085  12.933   5.903  0.52 15.38           C  
ANISOU 1839  C  BMET A 226     1805   1725   2311    135    112    185       C  
ATOM   1840  O  AMET A 226      66.252  12.192   6.730  0.48 15.54           O  
ANISOU 1840  O  AMET A 226     2447   1889   1566    -88   -132   -133       O  
ATOM   1841  O  BMET A 226      66.303  12.412   7.003  0.52 13.57           O  
ANISOU 1841  O  BMET A 226     1548   1623   1982    -87    194   -168       O  
ATOM   1842  CB AMET A 226      63.623  13.470   5.533  0.48 10.88           C  
ANISOU 1842  CB AMET A 226      876   1807   1450   -103    429    501       C  
ATOM   1843  CB BMET A 226      63.615  13.199   6.041  0.52 13.44           C  
ANISOU 1843  CB BMET A 226     2091    827   2187    410    209      0       C  
ATOM   1844  CG AMET A 226      62.362  13.339   4.777  0.48 16.28           C  
ANISOU 1844  CG AMET A 226     1780   1982   2423    -75   -202   -156       C  
ATOM   1845  CG BMET A 226      62.365  13.276   5.303  0.52 16.42           C  
ANISOU 1845  CG BMET A 226     1976   1931   2330    -36    200    122       C  
ATOM   1846  SD AMET A 226      61.023  14.379   5.481  0.48 19.95           S  
ANISOU 1846  SD AMET A 226     2450   2103   3024    182   -120   -253       S  
ATOM   1847  SD BMET A 226      61.345  14.699   5.841  0.52 17.66           S  
ANISOU 1847  SD BMET A 226     2005   2526   2176    231    182   -380       S  
ATOM   1848  CE AMET A 226      61.898  15.520   6.602  0.48 12.08           C  
ANISOU 1848  CE AMET A 226     1464   1651   1474    298     45   -298       C  
ATOM   1849  CE BMET A 226      59.934  14.374   4.753  0.52 15.20           C  
ANISOU 1849  CE BMET A 226     1992   1674   2108    417   -125     92       C  
ATOM   1850  N   ASP A 227      66.868  13.877   5.348  1.00 14.08           N  
ANISOU 1850  N   ASP A 227     1718   1700   1930     -7    117     24       N  
ATOM   1851  CA  ASP A 227      68.236  14.066   5.841  1.00 14.97           C  
ANISOU 1851  CA  ASP A 227     1655   1638   2393    -24    124   -272       C  
ATOM   1852  C   ASP A 227      68.556  15.540   5.752  1.00 14.38           C  
ANISOU 1852  C   ASP A 227     1553   1926   1982    -63     30    -89       C  
ATOM   1853  O   ASP A 227      68.329  16.154   4.719  1.00 16.18           O  
ANISOU 1853  O   ASP A 227     2001   2082   2061    -25    194    135       O  
ATOM   1854  CB  ASP A 227      69.163  13.224   4.895  1.00 15.93           C  
ANISOU 1854  CB  ASP A 227     1575   1901   2574    215    164    -96       C  
ATOM   1855  CG  ASP A 227      70.648  13.417   5.062  1.00 17.39           C  
ANISOU 1855  CG  ASP A 227     1981   2337   2288    807    239   -118       C  
ATOM   1856  OD1 ASP A 227      71.138  14.529   4.775  1.00 20.93           O  
ANISOU 1856  OD1 ASP A 227     2530   2240   3180    169    167   -189       O  
ATOM   1857  OD2 ASP A 227      71.286  12.407   5.367  1.00 18.28           O1-
ANISOU 1857  OD2 ASP A 227     2158   2156   2629    125     21   -148       O1-
ATOM   1858  N   VAL A 228      69.032  16.118   6.852  1.00 15.51           N  
ANISOU 1858  N   VAL A 228     1803   1664   2427    190   -148   -359       N  
ATOM   1859  CA  VAL A 228      69.488  17.504   6.810  1.00 15.58           C  
ANISOU 1859  CA  VAL A 228     1694   1744   2480    135    120   -178       C  
ATOM   1860  C   VAL A 228      70.884  17.482   6.132  1.00 17.93           C  
ANISOU 1860  C   VAL A 228     1909   2105   2796      8     55    -36       C  
ATOM   1861  O   VAL A 228      71.847  16.973   6.709  1.00 20.13           O  
ANISOU 1861  O   VAL A 228     2100   2232   3316    -55   -168    -35       O  
ATOM   1862  CB  VAL A 228      69.583  18.070   8.224  1.00 17.82           C  
ANISOU 1862  CB  VAL A 228     2552   1809   2408    105    -93   -354       C  
ATOM   1863  CG1 VAL A 228      70.055  19.481   8.192  1.00 21.47           C  
ANISOU 1863  CG1 VAL A 228     3163   1800   3192    -52    -19    -75       C  
ATOM   1864  CG2 VAL A 228      68.203  18.008   8.909  1.00 18.86           C  
ANISOU 1864  CG2 VAL A 228     2701   2211   2253    141    291   -446       C  
ATOM   1865  N   ARG A 229      70.956  18.040   4.908  1.00 19.53           N  
ANISOU 1865  N   ARG A 229     2314   2268   2835   -258    480     79       N  
ATOM   1866  CA  ARG A 229      72.149  17.850   4.040  1.00 20.72           C  
ANISOU 1866  CA  ARG A 229     2103   2777   2989     38    283    -20       C  
ATOM   1867  C   ARG A 229      73.423  18.196   4.753  1.00 21.72           C  
ANISOU 1867  C   ARG A 229     2293   2760   3200    -17    411   -418       C  
ATOM   1868  O   ARG A 229      73.522  19.333   5.296  1.00 23.00           O  
ANISOU 1868  O   ARG A 229     2736   2858   3145    -87    448   -475       O  
ATOM   1869  CB  ARG A 229      72.039  18.660   2.745  1.00 19.59           C  
ANISOU 1869  CB  ARG A 229     2308   2310   2823    -97    514    -46       C  
ATOM   1870  CG  ARG A 229      73.219  18.442   1.790  1.00 22.41           C  
ANISOU 1870  CG  ARG A 229     2287   3230   2995    138    798    253       C  
ATOM   1871  CD  ARG A 229      73.016  19.148   0.465  1.00 24.07           C  
ANISOU 1871  CD  ARG A 229     2526   3400   3218     38    241   -300       C  
ATOM   1872  NE  ARG A 229      74.231  19.009  -0.347  1.00 25.81           N  
ANISOU 1872  NE  ARG A 229     3571   3244   2990   -229    773   -314       N  
ATOM   1873  CZ  ARG A 229      74.248  19.266  -1.645  1.00 32.96           C  
ANISOU 1873  CZ  ARG A 229     4386   4556   3579    190     98    212       C  
ATOM   1874  NH1 ARG A 229      73.124  19.649  -2.258  1.00 33.20           N1+
ANISOU 1874  NH1 ARG A 229     4222   4323   4067     95    413    285       N1+
ATOM   1875  NH2 ARG A 229      75.372  19.089  -2.328  1.00 36.18           N  
ANISOU 1875  NH2 ARG A 229     4856   5046   3843    266    772   -183       N  
ATOM   1876  N   ALA A 230      74.382  17.253   4.727  1.00 22.23           N  
ANISOU 1876  N   ALA A 230     1749   3296   3398     82    209   -224       N  
ATOM   1877  CA  ALA A 230      75.736  17.472   5.284  1.00 23.35           C  
ANISOU 1877  CA  ALA A 230     2183   3381   3306   -596    225   -156       C  
ATOM   1878  C   ALA A 230      75.723  17.858   6.779  1.00 24.06           C  
ANISOU 1878  C   ALA A 230     1893   3857   3390   -175    136   -279       C  
ATOM   1879  O   ALA A 230      76.684  18.491   7.281  1.00 26.55           O  
ANISOU 1879  O   ALA A 230     2258   3825   4005   -147      0   -273       O  
ATOM   1880  CB  ALA A 230      76.555  18.487   4.410  1.00 26.57           C  
ANISOU 1880  CB  ALA A 230     2689   3793   3613   -427    404   -111       C  
ATOM   1881  N   SER A 231      74.629  17.513   7.484  1.00 23.12           N  
ANISOU 1881  N   SER A 231     1709   3796   3276   -113    161   -296       N  
ATOM   1882  CA  SER A 231      74.454  17.894   8.881  1.00 21.29           C  
ANISOU 1882  CA  SER A 231     2417   2824   2846   -158    361   -107       C  
ATOM   1883  C   SER A 231      74.742  19.402   9.032  1.00 24.14           C  
ANISOU 1883  C   SER A 231     2855   3259   3056   -453    234   -100       C  
ATOM   1884  O   SER A 231      75.340  19.844  10.046  1.00 29.07           O  
ANISOU 1884  O   SER A 231     3129   4282   3633   -487      9   -486       O  
ATOM   1885  CB  SER A 231      75.370  17.084   9.781  1.00 25.94           C  
ANISOU 1885  CB  SER A 231     2782   3788   3284   -114    266   -128       C  
ATOM   1886  OG  SER A 231      75.076  15.712   9.667  1.00 26.91           O  
ANISOU 1886  OG  SER A 231     2117   4075   4032    -32     58   -376       O  
ATOM   1887  N   ASN A 232      74.269  20.203   8.072  1.00 25.63           N  
ANISOU 1887  N   ASN A 232     2941   2997   3798   -204     43   -125       N  
ATOM   1888  CA  ASN A 232      74.546  21.640   8.050  1.00 26.61           C  
ANISOU 1888  CA  ASN A 232     3076   3434   3600   -244     67   -145       C  
ATOM   1889  C   ASN A 232      73.256  22.412   7.878  1.00 25.76           C  
ANISOU 1889  C   ASN A 232     3459   3012   3314   -207   -169   -380       C  
ATOM   1890  O   ASN A 232      72.725  22.550   6.767  1.00 24.49           O  
ANISOU 1890  O   ASN A 232     2913   2889   3503   -499     75   -272       O  
ATOM   1891  CB  ASN A 232      75.510  21.945   6.894  1.00 28.57           C  
ANISOU 1891  CB  ASN A 232     3823   3427   3605   -504    411   -466       C  
ATOM   1892  CG  ASN A 232      75.985  23.367   6.901  1.00 30.62           C  
ANISOU 1892  CG  ASN A 232     3912   3252   4469    -20    430   -249       C  
ATOM   1893  ND2 ASN A 232      77.145  23.605   6.276  1.00 36.86           N  
ANISOU 1893  ND2 ASN A 232     3749   4870   5383   -453    416     59       N  
ATOM   1894  OD1 ASN A 232      75.322  24.255   7.472  1.00 32.18           O  
ANISOU 1894  OD1 ASN A 232     3708   3644   4874   -442    514   -780       O  
ATOM   1895  N   VAL A 233      72.717  22.883   8.990  1.00 27.31           N  
ANISOU 1895  N   VAL A 233     3173   3460   3744     38     65   -375       N  
ATOM   1896  CA  VAL A 233      71.421  23.533   8.938  1.00 26.67           C  
ANISOU 1896  CA  VAL A 233     3546   3015   3570    346    332   -251       C  
ATOM   1897  C   VAL A 233      71.445  24.808   8.113  1.00 29.90           C  
ANISOU 1897  C   VAL A 233     3935   3602   3823      0    116   -133       C  
ATOM   1898  O   VAL A 233      70.440  25.169   7.491  1.00 27.52           O  
ANISOU 1898  O   VAL A 233     3840   2884   3733    -28    152   -365       O  
ATOM   1899  CB  VAL A 233      70.857  23.810  10.349  1.00 31.41           C  
ANISOU 1899  CB  VAL A 233     4699   3565   3668    215    339   -382       C  
ATOM   1900  CG1 VAL A 233      70.696  22.522  11.139  1.00 28.27           C  
ANISOU 1900  CG1 VAL A 233     3648   3441   3651   -191    609   -262       C  
ATOM   1901  CG2 VAL A 233      71.716  24.760  11.113  1.00 38.62           C  
ANISOU 1901  CG2 VAL A 233     4960   4505   5206   -353    -57   -174       C  
ATOM   1902  N   SER A 234      72.590  25.480   8.106  1.00 28.46           N  
ANISOU 1902  N   SER A 234     3777   3227   3806   -103    258   -165       N  
ATOM   1903  CA  SER A 234      72.729  26.742   7.382  1.00 31.77           C  
ANISOU 1903  CA  SER A 234     4169   3577   4325   -398     58     78       C  
ATOM   1904  C   SER A 234      72.629  26.553   5.856  1.00 32.00           C  
ANISOU 1904  C   SER A 234     4096   3693   4369   -206    147   -109       C  
ATOM   1905  O   SER A 234      72.346  27.494   5.143  1.00 33.25           O  
ANISOU 1905  O   SER A 234     4490   3272   4869   -550    275     71       O  
ATOM   1906  CB  SER A 234      74.038  27.443   7.773  1.00 33.75           C  
ANISOU 1906  CB  SER A 234     4271   3707   4843   -385   -154     -6       C  
ATOM   1907  OG  SER A 234      75.144  26.837   7.133  1.00 44.07           O  
ANISOU 1907  OG  SER A 234     5397   5322   6025   -128     48   -148       O  
ATOM   1908  N   LEU A 235      72.849  25.338   5.334  1.00 28.14           N  
ANISOU 1908  N   LEU A 235     3436   3266   3989   -330    451     33       N  
ATOM   1909  CA  LEU A 235      72.641  25.103   3.895  1.00 26.63           C  
ANISOU 1909  CA  LEU A 235     3268   2980   3868   -232    118    -11       C  
ATOM   1910  C   LEU A 235      71.173  25.281   3.534  1.00 25.35           C  
ANISOU 1910  C   LEU A 235     3306   2803   3520   -366    290    213       C  
ATOM   1911  O   LEU A 235      70.839  25.510   2.371  1.00 27.24           O  
ANISOU 1911  O   LEU A 235     3980   2597   3771   -383    492    179       O  
ATOM   1912  CB  LEU A 235      73.085  23.678   3.502  1.00 28.56           C  
ANISOU 1912  CB  LEU A 235     3274   3310   4267   -256    463   -112       C  
ATOM   1913  CG  LEU A 235      74.559  23.279   3.447  1.00 30.02           C  
ANISOU 1913  CG  LEU A 235     3352   3298   4756   -277    451    264       C  
ATOM   1914  CD1 LEU A 235      74.743  21.866   2.964  1.00 33.78           C  
ANISOU 1914  CD1 LEU A 235     4757   3578   4498   -302    349   -245       C  
ATOM   1915  CD2 LEU A 235      75.387  24.182   2.541  1.00 31.39           C  
ANISOU 1915  CD2 LEU A 235     4194   3379   4354   -492    537    128       C  
ATOM   1916  N   ARG A 236      70.280  25.073   4.510  1.00 23.92           N  
ANISOU 1916  N   ARG A 236     3162   2371   3554   -257    549   -166       N  
ATOM   1917  CA  ARG A 236      68.831  25.114   4.257  1.00 25.66           C  
ANISOU 1917  CA  ARG A 236     3442   2719   3588    222     95   -237       C  
ATOM   1918  C   ARG A 236      68.388  24.210   3.120  1.00 23.06           C  
ANISOU 1918  C   ARG A 236     3103   2635   3022     76    430    141       C  
ATOM   1919  O   ARG A 236      67.597  24.600   2.229  1.00 24.19           O  
ANISOU 1919  O   ARG A 236     3422   2106   3663    -76    523    305       O  
ATOM   1920  CB  ARG A 236      68.337  26.564   4.064  1.00 23.93           C  
ANISOU 1920  CB  ARG A 236     3392   2842   2858    100    457    146       C  
ATOM   1921  CG  ARG A 236      68.298  27.257   5.411  1.00 26.54           C  
ANISOU 1921  CG  ARG A 236     3699   2822   3562    647    142   -277       C  
ATOM   1922  CD  ARG A 236      67.946  28.722   5.285  1.00 29.21           C  
ANISOU 1922  CD  ARG A 236     4566   3130   3400    330   -107   -473       C  
ATOM   1923  NE  ARG A 236      67.587  29.239   6.600  1.00 31.32           N  
ANISOU 1923  NE  ARG A 236     4502   3411   3986    668    238   -334       N  
ATOM   1924  CZ  ARG A 236      67.010  30.424   6.773  1.00 29.37           C  
ANISOU 1924  CZ  ARG A 236     4288   3163   3708    180    150   -113       C  
ATOM   1925  NH1 ARG A 236      66.673  30.804   7.984  1.00 33.05           N1+
ANISOU 1925  NH1 ARG A 236     4862   4100   3592    160    254   -387       N1+
ATOM   1926  NH2 ARG A 236      66.751  31.213   5.715  1.00 30.33           N  
ANISOU 1926  NH2 ARG A 236     4630   2862   4029    -68    -47    114       N  
ATOM   1927  N   GLU A 237      68.882  22.967   3.198  1.00 22.33           N  
ANISOU 1927  N   GLU A 237     2997   2465   3019    205    560    129       N  
ATOM   1928  CA  GLU A 237      68.568  21.915   2.233  1.00 21.24           C  
ANISOU 1928  CA  GLU A 237     2912   1999   3157   -368    518     70       C  
ATOM   1929  C   GLU A 237      68.289  20.612   2.982  1.00 18.73           C  
ANISOU 1929  C   GLU A 237     2250   2136   2728      6    223     49       C  
ATOM   1930  O   GLU A 237      69.101  20.172   3.805  1.00 19.50           O  
ANISOU 1930  O   GLU A 237     2526   1972   2909    -81    167     22       O  
ATOM   1931  CB  GLU A 237      69.751  21.688   1.253  1.00 22.77           C  
ANISOU 1931  CB  GLU A 237     3022   2166   3461    117    661    272       C  
ATOM   1932  CG  GLU A 237      69.871  22.836   0.266  1.00 25.69           C  
ANISOU 1932  CG  GLU A 237     3343   2918   3500    -43    638    367       C  
ATOM   1933  CD  GLU A 237      70.743  22.507  -0.957  1.00 32.48           C  
ANISOU 1933  CD  GLU A 237     4384   4090   3867   -166    896    195       C  
ATOM   1934  OE1 GLU A 237      71.124  21.324  -1.150  1.00 37.30           O  
ANISOU 1934  OE1 GLU A 237     4467   5195   4509    634    588    523       O  
ATOM   1935  OE2 GLU A 237      70.986  23.455  -1.765  1.00 40.32           O1-
ANISOU 1935  OE2 GLU A 237     5209   5178   4930     11    851    837       O1-
ATOM   1936  N   ILE A 238      67.097  20.089   2.775  1.00 18.11           N  
ANISOU 1936  N   ILE A 238     2008   1902   2972     92    571    102       N  
ATOM   1937  CA  ILE A 238      66.748  18.756   3.312  1.00 15.78           C  
ANISOU 1937  CA  ILE A 238     2029   1670   2295     12    483     91       C  
ATOM   1938  C   ILE A 238      66.683  17.910   2.055  1.00 16.47           C  
ANISOU 1938  C   ILE A 238     1904   2210   2144    141     99    137       C  
ATOM   1939  O   ILE A 238      66.051  18.317   1.064  1.00 17.09           O  
ANISOU 1939  O   ILE A 238     2122   1864   2507    144    209    164       O  
ATOM   1940  CB  ILE A 238      65.383  18.788   4.023  1.00 17.10           C  
ANISOU 1940  CB  ILE A 238     2082   2489   1926    163    253     14       C  
ATOM   1941  CG1 ILE A 238      65.327  19.882   5.111  1.00 21.47           C  
ANISOU 1941  CG1 ILE A 238     3092   2600   2465    295     54    -68       C  
ATOM   1942  CG2 ILE A 238      65.079  17.414   4.638  1.00 20.70           C  
ANISOU 1942  CG2 ILE A 238     2812   2326   2726   -291    279    549       C  
ATOM   1943  CD1 ILE A 238      66.276  19.805   6.112  1.00 23.98           C  
ANISOU 1943  CD1 ILE A 238     3469   3002   2638    367   -198     29       C  
ATOM   1944  N   ILE A 239      67.328  16.733   2.069  1.00 15.67           N  
ANISOU 1944  N   ILE A 239     1895   1877   2180    179    292     85       N  
ATOM   1945  CA  ILE A 239      67.409  15.851   0.883  1.00 14.91           C  
ANISOU 1945  CA  ILE A 239     1453   1735   2475     49    327      2       C  
ATOM   1946  C   ILE A 239      66.864  14.480   1.269  1.00 14.64           C  
ANISOU 1946  C   ILE A 239     1387   2163   2012     27   -156    133       C  
ATOM   1947  O   ILE A 239      66.661  14.216   2.482  1.00 15.46           O  
ANISOU 1947  O   ILE A 239     1734   2177   1963     24    -20     57       O  
ATOM   1948  CB  ILE A 239      68.884  15.736   0.403  1.00 16.64           C  
ANISOU 1948  CB  ILE A 239     1659   2270   2393     35    110    219       C  
ATOM   1949  CG1 ILE A 239      69.760  15.205   1.537  1.00 18.93           C  
ANISOU 1949  CG1 ILE A 239     1686   2732   2773     73    -50     15       C  
ATOM   1950  CG2 ILE A 239      69.340  17.088  -0.155  1.00 19.25           C  
ANISOU 1950  CG2 ILE A 239     2339   2228   2745   -282    120    210       C  
ATOM   1951  CD1 ILE A 239      71.179  14.804   1.043  1.00 21.16           C  
ANISOU 1951  CD1 ILE A 239     1643   3095   3301    -74    180     -9       C  
ATOM   1952  N   ILE A 240      66.699  13.584   0.290  1.00 14.41           N  
ANISOU 1952  N   ILE A 240     1469   1765   2241     53   -160   -189       N  
ATOM   1953  CA  ILE A 240      66.615  12.173   0.641  1.00 14.75           C  
ANISOU 1953  CA  ILE A 240     1504   1785   2313    165     52    -93       C  
ATOM   1954  C   ILE A 240      68.001  11.533   0.539  1.00 15.38           C  
ANISOU 1954  C   ILE A 240     1771   2117   1956    -51    359     -1       C  
ATOM   1955  O   ILE A 240      68.832  11.912  -0.295  1.00 16.00           O  
ANISOU 1955  O   ILE A 240     1803   2310   1967    159    342      8       O  
ATOM   1956  CB  ILE A 240      65.587  11.425  -0.241  1.00 15.20           C  
ANISOU 1956  CB  ILE A 240     1454   2236   2082     76    140   -217       C  
ATOM   1957  CG1 ILE A 240      65.816  11.644  -1.747  1.00 16.48           C  
ANISOU 1957  CG1 ILE A 240     1786   2492   1980     -8    247   -244       C  
ATOM   1958  CG2 ILE A 240      64.182  11.815   0.147  1.00 17.22           C  
ANISOU 1958  CG2 ILE A 240     1170   2878   2494     46      9     22       C  
ATOM   1959  CD1 ILE A 240      64.957  10.742  -2.641  1.00 18.39           C  
ANISOU 1959  CD1 ILE A 240     2163   2591   2233    168   -212   -346       C  
ATOM   1960  N   PHE A 241      68.276  10.546   1.391  1.00 14.10           N  
ANISOU 1960  N   PHE A 241     1348   1978   2030     -3    142    -34       N  
ATOM   1961  CA  PHE A 241      69.599   9.940   1.452  1.00 14.30           C  
ANISOU 1961  CA  PHE A 241     1247   2044   2140     80     14    -64       C  
ATOM   1962  C   PHE A 241      69.431   8.556   2.109  1.00 14.99           C  
ANISOU 1962  C   PHE A 241     1704   1836   2156    350    208    -99       C  
ATOM   1963  O   PHE A 241      68.507   8.347   2.924  1.00 14.79           O  
ANISOU 1963  O   PHE A 241     1264   2123   2232    122    282   -264       O  
ATOM   1964  CB  PHE A 241      70.552  10.823   2.303  1.00 16.01           C  
ANISOU 1964  CB  PHE A 241     1284   2462   2333     72    310   -414       C  
ATOM   1965  CG  PHE A 241      72.011  10.560   2.103  1.00 16.78           C  
ANISOU 1965  CG  PHE A 241     1554   2408   2412    -34    228     87       C  
ATOM   1966  CD1 PHE A 241      72.639  11.024   0.959  1.00 17.63           C  
ANISOU 1966  CD1 PHE A 241     1702   2471   2526   -213    228   -132       C  
ATOM   1967  CD2 PHE A 241      72.704   9.777   3.016  1.00 16.68           C  
ANISOU 1967  CD2 PHE A 241     1336   2150   2848   -249     45   -225       C  
ATOM   1968  CE1 PHE A 241      74.045  10.703   0.753  1.00 19.27           C  
ANISOU 1968  CE1 PHE A 241     1607   2969   2746   -166    114   -113       C  
ATOM   1969  CE2 PHE A 241      74.061   9.476   2.840  1.00 17.62           C  
ANISOU 1969  CE2 PHE A 241     1447   2837   2410   -163     58   -109       C  
ATOM   1970  CZ  PHE A 241      74.709   9.913   1.706  1.00 20.43           C  
ANISOU 1970  CZ  PHE A 241     2174   2975   2610      6    434    152       C  
ATOM   1971  N   PRO A 242      70.341   7.591   1.833  1.00 15.22           N  
ANISOU 1971  N   PRO A 242     1531   2184   2068    267    152   -124       N  
ATOM   1972  CA  PRO A 242      70.161   6.313   2.500  1.00 15.56           C  
ANISOU 1972  CA  PRO A 242     1596   1903   2411    283    -97    -26       C  
ATOM   1973  C   PRO A 242      70.197   6.439   4.030  1.00 15.80           C  
ANISOU 1973  C   PRO A 242     1515   2171   2315    252    116   -246       C  
ATOM   1974  O   PRO A 242      70.953   7.241   4.560  1.00 15.70           O  
ANISOU 1974  O   PRO A 242     1548   2291   2126    164    158   -235       O  
ATOM   1975  CB  PRO A 242      71.348   5.472   1.974  1.00 17.81           C  
ANISOU 1975  CB  PRO A 242     2124   2676   1965    956    -64   -105       C  
ATOM   1976  CG  PRO A 242      72.016   6.297   0.982  1.00 23.98           C  
ANISOU 1976  CG  PRO A 242     2002   2504   4605    396   1117    -15       C  
ATOM   1977  CD  PRO A 242      71.401   7.580   0.797  1.00 17.89           C  
ANISOU 1977  CD  PRO A 242     1698   2358   2740    199    665   -352       C  
ATOM   1978  N   ALA A 243      69.458   5.569   4.705  1.00 15.66           N  
ANISOU 1978  N   ALA A 243     1647   2229   2074    146    -50   -256       N  
ATOM   1979  CA  ALA A 243      69.392   5.598   6.160  1.00 15.17           C  
ANISOU 1979  CA  ALA A 243     1256   2009   2497    176   -186   -241       C  
ATOM   1980  C   ALA A 243      70.761   5.305   6.760  1.00 14.58           C  
ANISOU 1980  C   ALA A 243     1434   1699   2406    -83   -124   -176       C  
ATOM   1981  O   ALA A 243      71.324   4.225   6.502  1.00 16.05           O  
ANISOU 1981  O   ALA A 243     1861   1925   2312    369   -111   -139       O  
ATOM   1982  CB  ALA A 243      68.328   4.626   6.668  1.00 16.49           C  
ANISOU 1982  CB  ALA A 243     1435   2282   2546    125    277    -67       C  
ATOM   1983  N   THR A 244      71.228   6.186   7.650  1.00 15.33           N  
ANISOU 1983  N   THR A 244     1497   2161   2164     46     45   -269       N  
ATOM   1984  CA  THR A 244      72.515   5.997   8.332  1.00 15.96           C  
ANISOU 1984  CA  THR A 244     1626   2279   2156   -126    -46   -151       C  
ATOM   1985  C   THR A 244      72.364   5.914   9.838  1.00 17.53           C  
ANISOU 1985  C   THR A 244     2305   1976   2379     79    185    -11       C  
ATOM   1986  O   THR A 244      73.319   5.555  10.519  1.00 20.64           O  
ANISOU 1986  O   THR A 244     2709   2686   2445    588   -189   -122       O  
ATOM   1987  CB  THR A 244      73.432   7.181   8.085  1.00 17.76           C  
ANISOU 1987  CB  THR A 244     2237   2300   2209    127    -45   -213       C  
ATOM   1988  CG2 THR A 244      73.775   7.351   6.608  1.00 17.77           C  
ANISOU 1988  CG2 THR A 244     2287   2124   2337    110     55     17       C  
ATOM   1989  OG1 THR A 244      72.755   8.351   8.557  1.00 17.40           O  
ANISOU 1989  OG1 THR A 244     1615   2177   2820     59   -237   -203       O  
ATOM   1990  N   GLY A 245      71.198   6.233  10.377  1.00 17.43           N  
ANISOU 1990  N   GLY A 245     2205   2286   2130    -12    153   -146       N  
ATOM   1991  CA  GLY A 245      71.043   6.280  11.841  1.00 21.94           C  
ANISOU 1991  CA  GLY A 245     3244   2888   2203   -462    338   -185       C  
ATOM   1992  C   GLY A 245      71.639   7.541  12.461  1.00 19.62           C  
ANISOU 1992  C   GLY A 245     2212   2881   2360   -161    -13   -164       C  
ATOM   1993  O   GLY A 245      71.673   7.666  13.695  1.00 24.45           O  
ANISOU 1993  O   GLY A 245     3537   3476   2277   -128    157   -578       O  
ATOM   1994  N   ASN A 246      72.217   8.436  11.656  1.00 19.11           N  
ANISOU 1994  N   ASN A 246     2244   2269   2748    317    123    -69       N  
ATOM   1995  CA  ASN A 246      72.936   9.629  12.195  1.00 20.20           C  
ANISOU 1995  CA  ASN A 246     2406   2380   2886    149    -58   -363       C  
ATOM   1996  C   ASN A 246      71.929  10.688  12.678  1.00 18.74           C  
ANISOU 1996  C   ASN A 246     2308   2423   2388    108   -476   -482       C  
ATOM   1997  O   ASN A 246      70.790  10.700  12.246  1.00 19.02           O  
ANISOU 1997  O   ASN A 246     2275   2706   2245    279   -249   -352       O  
ATOM   1998  CB  ASN A 246      73.875  10.254  11.142  1.00 22.11           C  
ANISOU 1998  CB  ASN A 246     2169   2902   3330    589    109     22       C  
ATOM   1999  CG  ASN A 246      75.068   9.361  10.820  1.00 21.68           C  
ANISOU 1999  CG  ASN A 246     2244   3439   2553    312     15     60       C  
ATOM   2000  ND2 ASN A 246      75.559   9.497   9.612  1.00 22.64           N  
ANISOU 2000  ND2 ASN A 246     2292   3045   3265    117    321   -229       N  
ATOM   2001  OD1 ASN A 246      75.439   8.488  11.607  1.00 28.94           O  
ANISOU 2001  OD1 ASN A 246     2940   4174   3883    735     -8    330       O  
ATOM   2002  N   PRO A 247      72.371  11.590  13.579  1.00 21.27           N  
ANISOU 2002  N   PRO A 247     2513   2822   2745    481   -548   -644       N  
ATOM   2003  CA  PRO A 247      71.468  12.612  14.119  1.00 21.27           C  
ANISOU 2003  CA  PRO A 247     3046   2662   2374    657   -792   -365       C  
ATOM   2004  C   PRO A 247      70.712  13.449  13.052  1.00 19.13           C  
ANISOU 2004  C   PRO A 247     2697   2417   2154    393   -215   -290       C  
ATOM   2005  O   PRO A 247      69.575  13.877  13.287  1.00 19.49           O  
ANISOU 2005  O   PRO A 247     2746   2466   2190    313   -271   -354       O  
ATOM   2006  CB  PRO A 247      72.409  13.503  14.963  1.00 22.50           C  
ANISOU 2006  CB  PRO A 247     3469   2695   2382    369   -752   -456       C  
ATOM   2007  CG  PRO A 247      73.514  12.556  15.407  1.00 25.26           C  
ANISOU 2007  CG  PRO A 247     2815   3580   3202    778   -561   -528       C  
ATOM   2008  CD  PRO A 247      73.715  11.627  14.213  1.00 22.43           C  
ANISOU 2008  CD  PRO A 247     2730   2466   3323    292   -973   -663       C  
ATOM   2009  N   ASN A 248      71.336  13.697  11.902  1.00 17.17           N  
ANISOU 2009  N   ASN A 248     2148   1986   2390   -127   -218   -427       N  
ATOM   2010  CA  ASN A 248      70.759  14.499  10.840  1.00 17.48           C  
ANISOU 2010  CA  ASN A 248     2277   1999   2364   -175   -231   -132       C  
ATOM   2011  C   ASN A 248      69.589  13.796  10.115  1.00 15.59           C  
ANISOU 2011  C   ASN A 248     2055   1668   2201    319   -178   -345       C  
ATOM   2012  O   ASN A 248      69.017  14.346   9.162  1.00 16.37           O  
ANISOU 2012  O   ASN A 248     1878   1973   2370   -132   -108   -260       O  
ATOM   2013  CB  ASN A 248      71.804  15.049   9.830  1.00 18.82           C  
ANISOU 2013  CB  ASN A 248     1902   2239   3006     98    170   -498       C  
ATOM   2014  CG  ASN A 248      72.331  13.935   8.928  1.00 17.85           C  
ANISOU 2014  CG  ASN A 248     1763   1867   3148    -31   -147   -227       C  
ATOM   2015  ND2 ASN A 248      72.531  14.258   7.655  1.00 19.92           N  
ANISOU 2015  ND2 ASN A 248     2287   2635   2643    322    -14   -185       N  
ATOM   2016  OD1 ASN A 248      72.520  12.782   9.357  1.00 19.94           O  
ANISOU 2016  OD1 ASN A 248     2223   2208   3142    326   -200   -303       O  
ATOM   2017  N   GLN A 249      69.303  12.549  10.516  1.00 15.92           N  
ANISOU 2017  N   GLN A 249     1907   1708   2433     90    -53   -377       N  
ATOM   2018  CA  GLN A 249      68.182  11.806   9.933  1.00 15.06           C  
ANISOU 2018  CA  GLN A 249     1939   1518   2264    -26    130   -282       C  
ATOM   2019  C   GLN A 249      67.145  11.348  10.962  1.00 15.89           C  
ANISOU 2019  C   GLN A 249     2250   1818   1966    190     54    -77       C  
ATOM   2020  O   GLN A 249      66.281  10.506  10.673  1.00 16.75           O  
ANISOU 2020  O   GLN A 249     2181   2298   1884     20      1   -153       O  
ATOM   2021  CB  GLN A 249      68.695  10.525   9.243  1.00 16.84           C  
ANISOU 2021  CB  GLN A 249     2153   1999   2244    104    190   -222       C  
ATOM   2022  CG  GLN A 249      69.571  10.841   8.021  1.00 17.47           C  
ANISOU 2022  CG  GLN A 249     2163   1948   2526    230    333   -339       C  
ATOM   2023  CD  GLN A 249      69.955   9.569   7.291  1.00 15.60           C  
ANISOU 2023  CD  GLN A 249     1947   1864   2114    165   -271    167       C  
ATOM   2024  NE2 GLN A 249      70.575   9.715   6.102  1.00 17.42           N  
ANISOU 2024  NE2 GLN A 249     2273   2291   2056    -42   -147    113       N  
ATOM   2025  OE1 GLN A 249      69.690   8.463   7.785  1.00 15.91           O  
ANISOU 2025  OE1 GLN A 249     1855   1962   2227    182      0    -59       O  
ATOM   2026  N   GLN A 250      67.245  11.897  12.181  1.00 16.21           N  
ANISOU 2026  N   GLN A 250     2169   2161   1827    299   -112   -248       N  
ATOM   2027  CA  GLN A 250      66.366  11.545  13.279  1.00 17.31           C  
ANISOU 2027  CA  GLN A 250     2879   1950   1745    459    -66   -275       C  
ATOM   2028  C   GLN A 250      65.262  12.574  13.438  1.00 15.34           C  
ANISOU 2028  C   GLN A 250     2285   1940   1602     44   -136   -302       C  
ATOM   2029  O   GLN A 250      65.544  13.788  13.427  1.00 16.53           O  
ANISOU 2029  O   GLN A 250     2284   1823   2170    108    141   -282       O  
ATOM   2030  CB  GLN A 250      67.161  11.410  14.595  1.00 19.97           C  
ANISOU 2030  CB  GLN A 250     3016   2811   1758    335   -162   -169       C  
ATOM   2031  CG  GLN A 250      68.113  10.256  14.541  1.00 25.14           C  
ANISOU 2031  CG  GLN A 250     3230   3125   3197    482   -249    -48       C  
ATOM   2032  CD  GLN A 250      67.424   8.955  14.787  1.00 38.75           C  
ANISOU 2032  CD  GLN A 250     5181   4637   4905   -381     19    359       C  
ATOM   2033  NE2 GLN A 250      68.012   7.876  14.280  1.00 51.71           N  
ANISOU 2033  NE2 GLN A 250     6746   6380   6518    333    272   -357       N  
ATOM   2034  OE1 GLN A 250      66.366   8.902  15.432  1.00 39.21           O  
ANISOU 2034  OE1 GLN A 250     4639   4933   5327    216   -436    -73       O  
ATOM   2035  N   TRP A 251      64.008  12.104  13.536  1.00 15.71           N  
ANISOU 2035  N   TRP A 251     2002   2072   1893    222     25   -131       N  
ATOM   2036  CA  TRP A 251      62.863  13.015  13.635  1.00 15.66           C  
ANISOU 2036  CA  TRP A 251     2491   1726   1733     73     67    -87       C  
ATOM   2037  C   TRP A 251      61.872  12.484  14.642  1.00 15.41           C  
ANISOU 2037  C   TRP A 251     1993   1670   2189     59    153    -25       C  
ATOM   2038  O   TRP A 251      61.770  11.267  14.840  1.00 20.01           O  
ANISOU 2038  O   TRP A 251     3115   1518   2967   -120    402     15       O  
ATOM   2039  CB  TRP A 251      62.184  13.101  12.241  1.00 15.10           C  
ANISOU 2039  CB  TRP A 251     2050   1821   1866     84     49    -70       C  
ATOM   2040  CG  TRP A 251      63.107  13.404  11.106  1.00 15.93           C  
ANISOU 2040  CG  TRP A 251     2269   2083   1700     43    184   -185       C  
ATOM   2041  CD1 TRP A 251      63.785  12.514  10.347  1.00 16.81           C  
ANISOU 2041  CD1 TRP A 251     2280   2265   1841    138   -255   -166       C  
ATOM   2042  CD2 TRP A 251      63.414  14.683  10.594  1.00 14.24           C  
ANISOU 2042  CD2 TRP A 251     1778   1727   1904    321   -175    -15       C  
ATOM   2043  CE2 TRP A 251      64.329  14.490   9.499  1.00 15.20           C  
ANISOU 2043  CE2 TRP A 251     1743   2055   1978    153    163   -169       C  
ATOM   2044  CE3 TRP A 251      63.032  15.995  10.917  1.00 16.50           C  
ANISOU 2044  CE3 TRP A 251     2400   1830   2039    311   -158    168       C  
ATOM   2045  NE1 TRP A 251      64.481  13.142   9.344  1.00 16.70           N  
ANISOU 2045  NE1 TRP A 251     2399   1880   2063    233   -132    -76       N  
ATOM   2046  CZ2 TRP A 251      64.840  15.551   8.757  1.00 16.12           C  
ANISOU 2046  CZ2 TRP A 251     1807   2268   2050     20   -356    -25       C  
ATOM   2047  CZ3 TRP A 251      63.569  17.054  10.183  1.00 16.76           C  
ANISOU 2047  CZ3 TRP A 251     2159   1784   2422    341    -27     23       C  
ATOM   2048  CH2 TRP A 251      64.470  16.809   9.087  1.00 17.34           C  
ANISOU 2048  CH2 TRP A 251     2679   1930   1980     18    100    117       C  
ATOM   2049  N  AVAL A 252      61.105  13.384  15.235  0.51 17.55           N  
ANISOU 2049  N  AVAL A 252     2159   2158   2349    195    218     47       N  
ATOM   2050  N  BVAL A 252      61.091  13.397  15.234  0.49 17.30           N  
ANISOU 2050  N  BVAL A 252     2042   2064   2467    193    158     40       N  
ATOM   2051  CA AVAL A 252      59.920  12.978  15.955  0.51 17.91           C  
ANISOU 2051  CA AVAL A 252     2292   2190   2321    255    233    127       C  
ATOM   2052  CA BVAL A 252      60.050  13.085  16.227  0.49 18.95           C  
ANISOU 2052  CA BVAL A 252     2630   2146   2422    290    335     61       C  
ATOM   2053  C  AVAL A 252      58.826  13.970  15.707  0.51 15.94           C  
ANISOU 2053  C  AVAL A 252     2330   1762   1961     45    663    -11       C  
ATOM   2054  C  BVAL A 252      58.845  14.012  16.009  0.49 15.34           C  
ANISOU 2054  C  BVAL A 252     2452   1370   2004     75    274    -90       C  
ATOM   2055  O  AVAL A 252      59.052  15.135  15.349  0.51 17.48           O  
ANISOU 2055  O  AVAL A 252     2185   1810   2645   -226    107     85       O  
ATOM   2056  O  BVAL A 252      59.035  15.231  15.944  0.49 16.54           O  
ANISOU 2056  O  BVAL A 252     3035   1366   1883   -214    302     55       O  
ATOM   2057  CB AVAL A 252      60.146  12.853  17.469  0.51 19.37           C  
ANISOU 2057  CB AVAL A 252     2694   2505   2159     80    -75     47       C  
ATOM   2058  CB BVAL A 252      60.567  13.291  17.680  0.49 21.41           C  
ANISOU 2058  CB BVAL A 252     3096   2272   2766    -98    -51    345       C  
ATOM   2059  CG1AVAL A 252      61.019  11.615  17.822  0.51 22.53           C  
ANISOU 2059  CG1AVAL A 252     2664   3154   2741    244     12    202       C  
ATOM   2060  CG1BVAL A 252      59.451  12.955  18.692  0.49 31.23           C  
ANISOU 2060  CG1BVAL A 252     3557   4643   3665    116    424    195       C  
ATOM   2061  CG2AVAL A 252      60.731  14.156  18.051  0.51 16.64           C  
ANISOU 2061  CG2AVAL A 252     2199   2264   1856    311   -568   -330       C  
ATOM   2062  CG2BVAL A 252      61.836  12.439  17.964  0.49 22.22           C  
ANISOU 2062  CG2BVAL A 252     2569   3046   2826   -139    -51    -78       C  
ATOM   2063  N   THR A 253      57.613  13.486  15.864  1.00 17.17           N  
ANISOU 2063  N   THR A 253     2333   2067   2122      2    273    201       N  
ATOM   2064  CA  THR A 253      56.437  14.351  15.772  1.00 18.34           C  
ANISOU 2064  CA  THR A 253     2352   2552   2063     48    349     94       C  
ATOM   2065  C   THR A 253      56.057  14.824  17.157  1.00 17.41           C  
ANISOU 2065  C   THR A 253     2801   2011   1803    184    308    379       C  
ATOM   2066  O   THR A 253      56.194  14.095  18.171  1.00 22.95           O  
ANISOU 2066  O   THR A 253     4130   2312   2276    330    604    278       O  
ATOM   2067  CB  THR A 253      55.241  13.671  15.134  1.00 21.73           C  
ANISOU 2067  CB  THR A 253     2915   2840   2501   -388    275    293       C  
ATOM   2068  CG2 THR A 253      55.516  13.334  13.673  1.00 23.43           C  
ANISOU 2068  CG2 THR A 253     3456   2992   2454   -116    595    -28       C  
ATOM   2069  OG1 THR A 253      54.970  12.462  15.832  1.00 25.64           O  
ANISOU 2069  OG1 THR A 253     3574   2787   3380   -280    -14    645       O  
ATOM   2070  N   GLN A 254      55.661  16.083  17.241  1.00 17.46           N  
ANISOU 2070  N   GLN A 254     2674   1869   2090     48    186    148       N  
ATOM   2071  CA  GLN A 254      55.171  16.623  18.499  1.00 19.49           C  
ANISOU 2071  CA  GLN A 254     2995   2627   1781    159    336     67       C  
ATOM   2072  C   GLN A 254      53.849  17.262  18.242  1.00 19.43           C  
ANISOU 2072  C   GLN A 254     2829   2573   1978    317    669     11       C  
ATOM   2073  O   GLN A 254      53.762  18.281  17.553  1.00 19.93           O  
ANISOU 2073  O   GLN A 254     3093   2293   2185    382    598    237       O  
ATOM   2074  CB  GLN A 254      56.141  17.669  19.055  1.00 22.01           C  
ANISOU 2074  CB  GLN A 254     2725   3059   2577    330    267   -416       C  
ATOM   2075  CG  GLN A 254      57.514  17.057  19.449  1.00 26.10           C  
ANISOU 2075  CG  GLN A 254     2976   3950   2990    321    130   -295       C  
ATOM   2076  CD  GLN A 254      57.435  16.227  20.751  1.00 37.79           C  
ANISOU 2076  CD  GLN A 254     4930   5014   4412    137   -147    380       C  
ATOM   2077  NE2 GLN A 254      58.391  15.337  20.921  1.00 38.68           N  
ANISOU 2077  NE2 GLN A 254     5380   4874   4442    531    189     15       N  
ATOM   2078  OE1 GLN A 254      56.517  16.391  21.589  1.00 47.20           O  
ANISOU 2078  OE1 GLN A 254     6089   6390   5453    156    267    -81       O  
ATOM   2079  N   VAL A 255      52.817  16.685  18.789  1.00 20.19           N  
ANISOU 2079  N   VAL A 255     2680   3088   1901    253    573    205       N  
ATOM   2080  CA  VAL A 255      51.471  17.156  18.533  1.00 20.46           C  
ANISOU 2080  CA  VAL A 255     2801   2840   2129   -154    138     62       C  
ATOM   2081  C   VAL A 255      51.311  18.599  19.012  1.00 22.09           C  
ANISOU 2081  C   VAL A 255     2958   3117   2318    176    523    128       C  
ATOM   2082  O   VAL A 255      51.793  19.000  20.095  1.00 25.23           O  
ANISOU 2082  O   VAL A 255     3958   3282   2344    265    286   -311       O  
ATOM   2083  CB  VAL A 255      50.428  16.172  19.063  1.00 27.70           C  
ANISOU 2083  CB  VAL A 255     3205   3524   3793   -444    345    201       C  
ATOM   2084  CG1 VAL A 255      49.038  16.705  18.839  1.00 33.72           C  
ANISOU 2084  CG1 VAL A 255     4019   4317   4473   -113    329    431       C  
ATOM   2085  CG2 VAL A 255      50.607  14.840  18.332  1.00 34.21           C  
ANISOU 2085  CG2 VAL A 255     4729   4046   4224   -231     75     80       C  
ATOM   2086  N   LEU A 256      50.547  19.356  18.261  1.00 21.23           N  
ANISOU 2086  N   LEU A 256     3070   2989   2004     32    268    116       N  
ATOM   2087  CA  LEU A 256      50.291  20.768  18.577  1.00 22.27           C  
ANISOU 2087  CA  LEU A 256     2946   2847   2668    174    552     52       C  
ATOM   2088  C   LEU A 256      48.944  20.953  19.239  1.00 22.48           C  
ANISOU 2088  C   LEU A 256     2769   3150   2621   -292    491    -13       C  
ATOM   2089  O   LEU A 256      48.046  20.169  19.014  1.00 26.33           O  
ANISOU 2089  O   LEU A 256     3010   3505   3488   -234    313   -266       O  
ATOM   2090  CB  LEU A 256      50.304  21.584  17.282  1.00 23.13           C  
ANISOU 2090  CB  LEU A 256     2851   3242   2694    206    160     15       C  
ATOM   2091  CG  LEU A 256      51.734  21.764  16.751  1.00 21.93           C  
ANISOU 2091  CG  LEU A 256     2957   2763   2612    377    249   -596       C  
ATOM   2092  CD1 LEU A 256      51.708  22.079  15.258  1.00 22.93           C  
ANISOU 2092  CD1 LEU A 256     3487   2640   2583    403     84     58       C  
ATOM   2093  CD2 LEU A 256      52.486  22.902  17.510  1.00 28.75           C  
ANISOU 2093  CD2 LEU A 256     4035   3198   3689   -173    -54   -157       C  
ATOM   2094  N   PRO A 257      48.776  22.015  20.074  1.00 24.28           N  
ANISOU 2094  N   PRO A 257     3318   2809   3098    279    403    -92       N  
ATOM   2095  CA  PRO A 257      47.479  22.291  20.691  1.00 29.15           C  
ANISOU 2095  CA  PRO A 257     3598   3612   3864    108    378   -146       C  
ATOM   2096  C   PRO A 257      46.479  22.900  19.719  1.00 36.54           C  
ANISOU 2096  C   PRO A 257     4581   4637   4663    152    155     71       C  
ATOM   2097  O   PRO A 257      46.883  23.575  18.757  1.00 33.34           O  
ANISOU 2097  O   PRO A 257     4108   4217   4339    365    574   -138       O  
ATOM   2098  CB  PRO A 257      47.823  23.290  21.802  1.00 31.34           C  
ANISOU 2098  CB  PRO A 257     4162   3727   4017     65    462   -424       C  
ATOM   2099  CG  PRO A 257      49.135  23.899  21.434  1.00 29.77           C  
ANISOU 2099  CG  PRO A 257     4117   3270   3922    196    306   -486       C  
ATOM   2100  CD  PRO A 257      49.825  22.954  20.480  1.00 26.24           C  
ANISOU 2100  CD  PRO A 257     3253   3567   3149    153    221   -391       C  
TER   
ENDMDL
END
