# Supplementary material for: Characterization of Sialic Acid Affinity of the Binding Domain of Mistletoe Lectin Isoform One
Source: Int J Mol Sci. 2021 Jul 31;22(15):8284. doi: 10.3390/ijms22158284 (PMC8348413; doi:10.3390/ijms22158284)
Supplement: Supplementary file 1 [file ijms-22-08284-s001.zip › PDB Files/B-D-Galactose.pdb]

REMARK   This PDB file was created by CS Chem3D.
HETATM    1  C           1      -1.230  -0.494  -0.615                      C 
HETATM    2  C           1      -0.400  -1.419   0.269                      C 
HETATM    3  C           1       1.032  -1.511  -0.246                      C 
HETATM    4  C           1       1.616  -0.121  -0.467                      C 
HETATM    5  O           1       0.789   0.641  -1.346                      O 
HETATM    6  C           1      -0.521   0.839  -0.816                      C 
HETATM    7  O           1      -2.472  -0.267  -0.006                      O 
HETATM    8  C           1      -0.415   1.554   0.525                      C 
HETATM    9  O           1       1.039  -2.210  -1.461                      O 
HETATM   10  O           1      -0.387  -0.915   1.578                      O 
HETATM   11  O           1       1.708   0.540   0.766                      O 
HETATM   12  H           1       2.625  -0.226  -0.926                      H 
HETATM   13  H           1      -1.109   1.452  -1.536                      H 
HETATM   14  H           1       1.651  -2.043   0.511                      H 
HETATM   15  H           1      -0.854  -2.435   0.252                      H 
HETATM   16  H           1      -1.368  -0.978  -1.608                      H 
HETATM   17  O           1       0.237   2.783   0.349                      O 
HETATM   18  H           1      -2.299   0.141   0.825                      H 
HETATM   19  H           1       0.167   0.925   1.235                      H 
HETATM   20  H           1      -1.435   1.730   0.934                      H 
HETATM   21  H           1       0.505  -1.721  -2.062                      H 
HETATM   22  H           1       0.004  -0.059   1.538                      H 
HETATM   23  H           1       0.833   0.602   1.109                      H 
HETATM   24  H           1       0.283   3.192   1.197                      H 
CONECT    1    7   16    2    6
CONECT    2    1   10   15    3
CONECT    3    2    9   14    4
CONECT    4    3   11   12    5
CONECT    5    4    6
CONECT    6    1    5    8   13
CONECT    7    1   18
CONECT    8    6   17   19   20
CONECT    9    3   21
CONECT   10    2   22
CONECT   11    4   23
CONECT   12    4
CONECT   13    6
CONECT   14    3
CONECT   15    2
CONECT   16    1
CONECT   17    8   24
CONECT   18    7
CONECT   19    8
CONECT   20    8
CONECT   21    9
CONECT   22   10
CONECT   23   11
CONECT   24   17
END
