# Supplementary material for: Characterization of Sialic Acid Affinity of the Binding Domain of Mistletoe Lectin Isoform One
Source: Int J Mol Sci. 2021 Jul 31;22(15):8284. doi: 10.3390/ijms22158284 (PMC8348413; doi:10.3390/ijms22158284)
Supplement: Supplementary file 1 [file ijms-22-08284-s001.zip › PDB Files/Neu5Ac.pdb]

REMARK   This PDB file was created by CS Chem3D.
HETATM    1  O           1       1.935   0.258  -1.284                      O 
HETATM    2  C           1       2.762  -0.504  -0.405                      C 
HETATM    3  C           1       0.624   0.456  -0.754                      C 
HETATM    4  C           1       2.178  -1.894  -0.185                      C 
HETATM    5  C           1       0.745  -1.802   0.331                      C 
HETATM    6  C           1      -0.084  -0.877  -0.554                      C 
HETATM    7  O           1       4.032  -0.636  -0.984                      O 
HETATM    8  O           1       0.682   2.154  -2.434                      O 
HETATM    9  O           1      -0.505   2.983  -0.049                      O 
HETATM   10  O           1      -3.446   1.454  -0.593                      O 
HETATM   11  O           1      -2.180  -2.315   1.315                      O 
HETATM   12  O           1       0.171  -3.081   0.326                      O 
HETATM   13  C           1      -0.183   1.309  -1.724                      C 
HETATM   14  C           1      -1.187   2.150  -0.947                      C 
HETATM   15  C           1      -2.126   1.233  -0.174                      C 
HETATM   16  C           1      -1.657  -1.226   1.281                      C 
HETATM   17  N           1      -1.369  -0.643   0.077                      N 
HETATM   18  C           1      -1.321  -0.510   2.566                      C 
HETATM   19  C           1       2.860   0.207   0.922                      C 
HETATM   20  O           1       3.316   1.370   0.975                      O 
HETATM   21  O           1       2.486  -0.366   1.968                      O 
HETATM   22  H           1       0.711   0.967   0.231                      H 
HETATM   23  H           1       2.800  -2.436   0.562                      H 
HETATM   24  H           1       2.174  -2.438  -1.155                      H 
HETATM   25  H           1       0.761  -1.390   1.365                      H 
HETATM   26  H           1      -0.223  -1.361  -1.546                      H 
HETATM   27  H           1       3.914  -1.084  -1.804                      H 
HETATM   28  H           1       0.149   2.662  -3.020                      H 
HETATM   29  H           1      -1.158   3.484   0.410                      H 
HETATM   30  H           1      -3.992   0.871  -0.094                      H 
HETATM   31  H           1      -0.709  -2.987   0.649                      H 
HETATM   32  H           1      -0.725   0.648  -2.437                      H 
HETATM   33  H           1      -1.777   2.773  -1.656                      H 
HETATM   34  H           1      -2.042   1.448   0.914                      H 
HETATM   35  H           1      -1.849   0.172  -0.366                      H 
HETATM   36  H           1      -2.052  -0.048  -0.374                      H 
HETATM   37  H           1      -1.628  -1.138   3.432                      H 
HETATM   38  H           1      -0.225  -0.326   2.612                      H 
HETATM   39  H           1      -1.863   0.461   2.602                      H 
CONECT    1    3    2
CONECT    2    1   19    7    4
CONECT    3    1   13    6   22
CONECT    4    2    5   23   24
CONECT    5    4   12    6   25
CONECT    6    3    5   17   26
CONECT    7    2   27
CONECT    8   13   28
CONECT    9   14   29
CONECT   10   15   30
CONECT   11   16
CONECT   12    5   31
CONECT   13    3    8   14   32
CONECT   14    9   13   15   33
CONECT   15   10   14   34   35
CONECT   16   11   17   18
CONECT   17    6   16   36
CONECT   18   16   37   38   39
CONECT   19    2   20   21
CONECT   20   19
CONECT   21   19
CONECT   22    3
CONECT   23    4
CONECT   24    4
CONECT   25    5
CONECT   26    6
CONECT   27    7
CONECT   28    8
CONECT   29    9
CONECT   30   10
CONECT   31   12
CONECT   32   13
CONECT   33   14
CONECT   34   15
CONECT   35   15
CONECT   36   17
CONECT   37   18
CONECT   38   18
CONECT   39   18
END
