# Supplementary material for: Characterization of Sialic Acid Affinity of the Binding Domain of Mistletoe Lectin Isoform One
Source: Int J Mol Sci. 2021 Jul 31;22(15):8284. doi: 10.3390/ijms22158284 (PMC8348413; doi:10.3390/ijms22158284)
Supplement: Supplementary file 1 [file ijms-22-08284-s001.zip › PDB Files/Mistletoe Lectin.pdb]

CRYST1  106.950  106.950  310.950  90.00  90.00 120.00 P 65 2 2      1
MODEL        1
ATOM      1  N   TYR A   1     -34.018  73.761  72.146  1.00 64.14           N  
ATOM      2  CA  TYR A   1     -33.415  73.633  73.464  1.00 56.28           C  
ATOM      3  C   TYR A   1     -33.979  74.662  74.421  1.00 56.85           C  
ATOM      4  O   TYR A   1     -34.607  75.634  74.009  1.00 63.42           O  
ATOM      5  CB  TYR A   1     -31.907  73.827  73.391  1.00 56.22           C  
ATOM      6  CG  TYR A   1     -31.227  73.016  72.330  1.00 54.05           C  
ATOM      7  CD1 TYR A   1     -30.976  71.667  72.514  1.00 56.61           C  
ATOM      8  CD2 TYR A   1     -30.820  73.605  71.146  1.00 60.79           C  
ATOM      9  CE1 TYR A   1     -30.345  70.928  71.544  1.00 56.16           C  
ATOM     10  CE2 TYR A   1     -30.189  72.878  70.169  1.00 59.08           C  
ATOM     11  CZ  TYR A   1     -29.954  71.541  70.369  1.00 55.88           C  
ATOM     12  OH  TYR A   1     -29.323  70.835  69.376  1.00 61.82           O  
ATOM     13  N   GLU A   2     -33.739  74.443  75.708  1.00 52.58           N  
ATOM     14  CA  GLU A   2     -34.106  75.412  76.727  1.00 57.54           C  
ATOM     15  C   GLU A   2     -33.305  76.690  76.502  1.00 55.29           C  
ATOM     16  O   GLU A   2     -32.119  76.633  76.177  1.00 49.72           O  
ATOM     17  CB  GLU A   2     -33.817  74.845  78.117  1.00 52.76           C  
ATOM     18  CG  GLU A   2     -34.098  75.808  79.249  1.00 57.12           C  
ATOM     19  CD  GLU A   2     -35.571  76.092  79.412  1.00 68.92           C  
ATOM     20  OE1 GLU A   2     -36.381  75.379  78.784  1.00 74.18           O  
ATOM     21  OE2 GLU A   2     -35.920  77.021  80.173  1.00 70.62           O1-
ATOM     22  N   ARG A   3     -33.956  77.838  76.664  1.00 58.22           N  
ATOM     23  CA  ARG A   3     -33.299  79.121  76.458  1.00 57.69           C  
ATOM     24  C   ARG A   3     -33.511  80.036  77.654  1.00 58.63           C  
ATOM     25  O   ARG A   3     -34.632  80.472  77.922  1.00 60.65           O  
ATOM     26  CB  ARG A   3     -33.802  79.800  75.177  1.00 61.21           C  
ATOM     27  CG  ARG A   3     -33.296  81.234  74.991  1.00 60.70           C  
ATOM     28  CD  ARG A   3     -33.790  81.855  73.686  1.00 62.91           C  
ATOM     29  NE  ARG A   3     -33.233  81.183  72.512  1.00 68.63           N  
ATOM     30  CZ  ARG A   3     -32.149  81.591  71.856  1.00 71.36           C  
ATOM     31  NH1 ARG A   3     -31.499  82.679  72.250  1.00 65.61           N1+
ATOM     32  NH2 ARG A   3     -31.715  80.911  70.800  1.00 68.97           N  
ATOM     33  N   LEU A   4     -32.425  80.322  78.367  1.00 51.52           N  
ATOM     34  CA  LEU A   4     -32.470  81.197  79.532  1.00 49.08           C  
ATOM     35  C   LEU A   4     -31.936  82.571  79.172  1.00 44.48           C  
ATOM     36  O   LEU A   4     -30.917  82.682  78.499  1.00 49.11           O  
ATOM     37  CB  LEU A   4     -31.629  80.604  80.661  1.00 54.99           C  
ATOM     38  CG  LEU A   4     -32.164  79.307  81.263  1.00 57.41           C  
ATOM     39  CD1 LEU A   4     -31.028  78.485  81.840  1.00 57.41           C  
ATOM     40  CD2 LEU A   4     -33.206  79.630  82.324  1.00 61.52           C  
ATOM     41  N   SER A   5     -32.615  83.614  79.633  1.00 43.25           N  
ATOM     42  CA  SER A   5     -32.262  84.976  79.259  1.00 47.62           C  
ATOM     43  C   SER A   5     -31.800  85.801  80.446  1.00 47.63           C  
ATOM     44  O   SER A   5     -32.426  85.793  81.504  1.00 49.14           O  
ATOM     45  CB  SER A   5     -33.451  85.679  78.591  1.00 50.61           C  
ATOM     46  OG  SER A   5     -33.695  85.168  77.291  1.00 61.75           O  
ATOM     47  N   LEU A   6     -30.703  86.524  80.261  1.00 49.09           N  
ATOM     48  CA  LEU A   6     -30.268  87.511  81.240  1.00 50.23           C  
ATOM     49  C   LEU A   6     -29.989  88.846  80.552  1.00 46.40           C  
ATOM     50  O   LEU A   6     -29.210  88.910  79.604  1.00 43.58           O  
ATOM     51  CB  LEU A   6     -29.018  87.029  81.982  1.00 47.72           C  
ATOM     52  CG  LEU A   6     -28.466  88.002  83.032  1.00 50.68           C  
ATOM     53  CD1 LEU A   6     -29.458  88.201  84.179  1.00 49.72           C  
ATOM     54  CD2 LEU A   6     -27.116  87.539  83.564  1.00 44.30           C  
ATOM     55  N   ARG A   7     -30.643  89.902  81.021  1.00 47.72           N  
ATOM     56  CA  ARG A   7     -30.320  91.250  80.571  1.00 50.93           C  
ATOM     57  C   ARG A   7     -29.180  91.805  81.406  1.00 51.27           C  
ATOM     58  O   ARG A   7     -29.281  91.907  82.633  1.00 50.58           O  
ATOM     59  CB  ARG A   7     -31.532  92.179  80.666  1.00 53.54           C  
ATOM     60  CG  ARG A   7     -32.317  92.284  79.365  1.00 62.20           C  
ATOM     61  CD  ARG A   7     -33.465  93.277  79.474  1.00 71.25           C  
ATOM     62  NE  ARG A   7     -33.004  94.661  79.578  1.00 77.97           N  
ATOM     63  CZ  ARG A   7     -32.778  95.453  78.533  1.00 80.29           C  
ATOM     64  NH1 ARG A   7     -32.963  94.995  77.300  1.00 83.29           N1+
ATOM     65  NH2 ARG A   7     -32.365  96.702  78.715  1.00 68.87           N  
ATOM     66  N   THR A   8     -28.083  92.147  80.743  1.00 44.91           N  
ATOM     67  CA  THR A   8     -26.950  92.726  81.440  1.00 40.84           C  
ATOM     68  C   THR A   8     -26.882  94.231  81.189  1.00 45.78           C  
ATOM     69  O   THR A   8     -26.571  94.681  80.090  1.00 43.61           O  
ATOM     70  CB  THR A   8     -25.638  92.029  81.054  1.00 45.95           C  
ATOM     71  CG2 THR A   8     -25.664  90.595  81.561  1.00 46.00           C  
ATOM     72  OG1 THR A   8     -25.493  92.023  79.622  1.00 50.94           O  
ATOM     73  N   VAL A   9     -27.198  94.995  82.225  1.00 45.49           N  
ATOM     74  CA  VAL A   9     -27.202  96.444  82.159  1.00 48.04           C  
ATOM     75  C   VAL A   9     -26.695  96.951  83.491  1.00 47.88           C  
ATOM     76  O   VAL A   9     -26.509  96.173  84.424  1.00 47.09           O  
ATOM     77  CB  VAL A   9     -28.628  97.000  81.910  1.00 46.72           C  
ATOM     78  CG1 VAL A   9     -29.320  96.233  80.775  1.00 44.09           C  
ATOM     79  CG2 VAL A   9     -29.451  96.922  83.160  1.00 42.91           C  
ATOM     80  N   GLN A  10     -26.470  98.254  83.589  1.00 48.21           N  
ATOM     81  CA  GLN A  10     -26.052  98.837  84.853  1.00 49.40           C  
ATOM     82  C   GLN A  10     -27.193  98.833  85.869  1.00 49.69           C  
ATOM     83  O   GLN A  10     -27.043  99.315  86.988  1.00 50.33           O  
ATOM     84  CB  GLN A  10     -25.521 100.252  84.642  1.00 50.73           C  
ATOM     85  CG  GLN A  10     -24.001 100.343  84.622  1.00 57.24           C  
ATOM     86  CD  GLN A  10     -23.399  99.982  83.286  1.00 52.53           C  
ATOM     87  NE2 GLN A  10     -22.275  99.295  83.321  1.00 54.76           N  
ATOM     88  OE1 GLN A  10     -23.928 100.332  82.234  1.00 58.97           O  
ATOM     89  N   GLN A  11     -28.336  98.284  85.475  1.00 49.11           N  
ATOM     90  CA  GLN A  11     -29.472  98.173  86.380  1.00 52.68           C  
ATOM     91  C   GLN A  11     -29.732  96.729  86.814  1.00 52.50           C  
ATOM     92  O   GLN A  11     -30.594  96.477  87.658  1.00 55.70           O  
ATOM     93  CB  GLN A  11     -30.731  98.789  85.760  1.00 51.94           C  
ATOM     94  CG  GLN A  11     -30.680 100.312  85.651  1.00 61.34           C  
ATOM     95  CD  GLN A  11     -29.741 100.787  84.555  1.00 59.14           C  
ATOM     96  NE2 GLN A  11     -29.838 100.166  83.387  1.00 57.22           N  
ATOM     97  OE1 GLN A  11     -28.931 101.694  84.760  1.00 64.10           O  
ATOM     98  N   THR A  12     -28.988  95.786  86.241  1.00 48.50           N  
ATOM     99  CA  THR A  12     -29.092  94.389  86.650  1.00 50.70           C  
ATOM    100  C   THR A  12     -28.751  94.243  88.131  1.00 48.57           C  
ATOM    101  O   THR A  12     -27.729  94.750  88.591  1.00 47.78           O  
ATOM    102  CB  THR A  12     -28.152  93.493  85.834  1.00 49.51           C  
ATOM    103  CG2 THR A  12     -28.407  92.023  86.150  1.00 43.98           C  
ATOM    104  OG1 THR A  12     -28.373  93.723  84.438  1.00 47.19           O  
ATOM    105  N   THR A  13     -29.613  93.567  88.882  1.00 48.18           N  
ATOM    106  CA  THR A  13     -29.360  93.365  90.303  1.00 48.73           C  
ATOM    107  C   THR A  13     -28.617  92.059  90.553  1.00 43.97           C  
ATOM    108  O   THR A  13     -28.615  91.166  89.707  1.00 44.03           O  
ATOM    109  CB  THR A  13     -30.664  93.365  91.119  1.00 46.25           C  
ATOM    110  CG2 THR A  13     -31.442  94.644  90.861  1.00 45.61           C  
ATOM    111  OG1 THR A  13     -31.460  92.235  90.747  1.00 48.88           O  
ATOM    112  N   GLY A  14     -27.985  91.960  91.719  1.00 48.75           N  
ATOM    113  CA  GLY A  14     -27.328  90.734  92.132  1.00 43.45           C  
ATOM    114  C   GLY A  14     -28.330  89.601  92.184  1.00 43.47           C  
ATOM    115  O   GLY A  14     -28.025  88.472  91.799  1.00 43.81           O  
ATOM    116  N   GLU A  15     -29.535  89.906  92.652  1.00 46.31           N  
ATOM    117  CA  GLU A  15     -30.613  88.923  92.700  1.00 45.75           C  
ATOM    118  C   GLU A  15     -30.968  88.372  91.318  1.00 49.49           C  
ATOM    119  O   GLU A  15     -31.106  87.156  91.145  1.00 45.44           O  
ATOM    120  CB  GLU A  15     -31.850  89.518  93.374  1.00 50.96           C  
ATOM    121  N   GLU A  16     -31.118  89.260  90.335  1.00 45.18           N  
ATOM    122  CA  GLU A  16     -31.487  88.829  88.994  1.00 43.55           C  
ATOM    123  C   GLU A  16     -30.425  87.895  88.437  1.00 43.38           C  
ATOM    124  O   GLU A  16     -30.734  86.869  87.821  1.00 43.16           O  
ATOM    125  CB  GLU A  16     -31.669  90.031  88.065  1.00 50.89           C  
ATOM    126  CG  GLU A  16     -32.873  90.906  88.399  1.00 55.93           C  
ATOM    127  CD  GLU A  16     -32.809  92.276  87.732  1.00 61.66           C  
ATOM    128  OE1 GLU A  16     -31.718  92.666  87.260  1.00 56.16           O  
ATOM    129  OE2 GLU A  16     -33.850  92.966  87.685  1.00 63.38           O1-
ATOM    130  N   TYR A  17     -29.165  88.251  88.666  1.00 41.38           N  
ATOM    131  CA  TYR A  17     -28.058  87.432  88.205  1.00 40.00           C  
ATOM    132  C   TYR A  17     -28.103  86.088  88.925  1.00 37.53           C  
ATOM    133  O   TYR A  17     -27.953  85.032  88.315  1.00 38.68           O  
ATOM    134  CB  TYR A  17     -26.737  88.137  88.503  1.00 41.28           C  
ATOM    135  CG  TYR A  17     -25.529  87.231  88.410  1.00 40.34           C  
ATOM    136  CD1 TYR A  17     -25.034  86.823  87.177  1.00 35.04           C  
ATOM    137  CD2 TYR A  17     -24.887  86.784  89.558  1.00 38.59           C  
ATOM    138  CE1 TYR A  17     -23.928  85.996  87.091  1.00 35.37           C  
ATOM    139  CE2 TYR A  17     -23.785  85.959  89.484  1.00 36.94           C  
ATOM    140  CZ  TYR A  17     -23.310  85.568  88.258  1.00 36.36           C  
ATOM    141  OH  TYR A  17     -22.209  84.745  88.192  1.00 34.28           O  
ATOM    142  N   PHE A  18     -28.318  86.153  90.233  1.00 43.65           N  
ATOM    143  CA  PHE A  18     -28.364  84.969  91.077  1.00 43.41           C  
ATOM    144  C   PHE A  18     -29.475  84.033  90.623  1.00 41.93           C  
ATOM    145  O   PHE A  18     -29.274  82.831  90.535  1.00 43.04           O  
ATOM    146  CB  PHE A  18     -28.580  85.383  92.526  1.00 43.32           C  
ATOM    147  CG  PHE A  18     -28.395  84.269  93.515  1.00 49.63           C  
ATOM    148  CD1 PHE A  18     -27.152  84.024  94.078  1.00 53.32           C  
ATOM    149  CD2 PHE A  18     -29.469  83.481  93.902  1.00 52.41           C  
ATOM    150  CE1 PHE A  18     -26.984  83.007  95.006  1.00 58.78           C  
ATOM    151  CE2 PHE A  18     -29.308  82.462  94.827  1.00 50.80           C  
ATOM    152  CZ  PHE A  18     -28.067  82.224  95.377  1.00 53.42           C  
ATOM    153  N   SER A  19     -30.637  84.594  90.307  1.00 43.10           N  
ATOM    154  CA  SER A  19     -31.769  83.796  89.853  1.00 43.87           C  
ATOM    155  C   SER A  19     -31.464  83.112  88.531  1.00 46.71           C  
ATOM    156  O   SER A  19     -31.846  81.964  88.305  1.00 50.43           O  
ATOM    157  CB  SER A  19     -33.004  84.679  89.696  1.00 50.69           C  
ATOM    158  OG  SER A  19     -34.081  83.956  89.122  1.00 60.33           O  
ATOM    159  N   PHE A  20     -30.790  83.840  87.648  1.00 45.91           N  
ATOM    160  CA  PHE A  20     -30.396  83.313  86.354  1.00 43.13           C  
ATOM    161  C   PHE A  20     -29.472  82.110  86.521  1.00 40.13           C  
ATOM    162  O   PHE A  20     -29.658  81.070  85.894  1.00 40.90           O  
ATOM    163  CB  PHE A  20     -29.712  84.416  85.538  1.00 44.11           C  
ATOM    164  CG  PHE A  20     -28.962  83.911  84.344  1.00 45.42           C  
ATOM    165  CD1 PHE A  20     -29.638  83.545  83.183  1.00 43.97           C  
ATOM    166  CD2 PHE A  20     -27.578  83.817  84.374  1.00 40.42           C  
ATOM    167  CE1 PHE A  20     -28.950  83.074  82.079  1.00 43.59           C  
ATOM    168  CE2 PHE A  20     -26.878  83.350  83.272  1.00 42.39           C  
ATOM    169  CZ  PHE A  20     -27.565  82.978  82.120  1.00 47.46           C  
ATOM    170  N   ILE A  21     -28.472  82.246  87.380  1.00 40.07           N  
ATOM    171  CA  ILE A  21     -27.540  81.142  87.586  1.00 41.40           C  
ATOM    172  C   ILE A  21     -28.229  79.929  88.225  1.00 41.39           C  
ATOM    173  O   ILE A  21     -27.983  78.781  87.843  1.00 38.54           O  
ATOM    174  CB  ILE A  21     -26.329  81.585  88.417  1.00 41.80           C  
ATOM    175  CG1 ILE A  21     -25.559  82.680  87.659  1.00 37.49           C  
ATOM    176  CG2 ILE A  21     -25.433  80.389  88.736  1.00 36.10           C  
ATOM    177  CD1 ILE A  21     -24.971  82.220  86.342  1.00 36.59           C  
ATOM    178  N   THR A  22     -29.108  80.184  89.183  1.00 39.59           N  
ATOM    179  CA  THR A  22     -29.809  79.088  89.838  1.00 49.05           C  
ATOM    180  C   THR A  22     -30.703  78.357  88.830  1.00 49.21           C  
ATOM    181  O   THR A  22     -30.788  77.126  88.847  1.00 43.00           O  
ATOM    182  CB  THR A  22     -30.604  79.557  91.076  1.00 44.11           C  
ATOM    183  CG2 THR A  22     -29.702  80.293  92.033  1.00 41.74           C  
ATOM    184  OG1 THR A  22     -31.655  80.434  90.670  1.00 62.56           O  
ATOM    185  N   LEU A  23     -31.331  79.115  87.928  1.00 47.96           N  
ATOM    186  CA  LEU A  23     -32.136  78.522  86.858  1.00 45.49           C  
ATOM    187  C   LEU A  23     -31.301  77.633  85.953  1.00 46.83           C  
ATOM    188  O   LEU A  23     -31.722  76.532  85.598  1.00 47.84           O  
ATOM    189  CB  LEU A  23     -32.840  79.602  86.032  1.00 52.51           C  
ATOM    190  CG  LEU A  23     -34.261  79.971  86.472  1.00 56.44           C  
ATOM    191  CD1 LEU A  23     -34.412  79.870  87.973  1.00 65.33           C  
ATOM    192  CD2 LEU A  23     -34.654  81.354  85.984  1.00 57.66           C  
ATOM    193  N   LEU A  24     -30.115  78.107  85.580  1.00 43.98           N  
ATOM    194  CA  LEU A  24     -29.202  77.315  84.760  1.00 41.03           C  
ATOM    195  C   LEU A  24     -28.833  76.013  85.468  1.00 44.18           C  
ATOM    196  O   LEU A  24     -28.805  74.940  84.854  1.00 45.57           O  
ATOM    197  CB  LEU A  24     -27.930  78.113  84.439  1.00 36.21           C  
ATOM    198  CG  LEU A  24     -26.821  77.346  83.714  1.00 37.42           C  
ATOM    199  CD1 LEU A  24     -27.335  76.719  82.426  1.00 37.15           C  
ATOM    200  CD2 LEU A  24     -25.613  78.243  83.439  1.00 36.04           C  
ATOM    201  N   ARG A  25     -28.533  76.126  86.760  1.00 42.19           N  
ATOM    202  CA  ARG A  25     -28.214  74.972  87.596  1.00 46.08           C  
ATOM    203  C   ARG A  25     -29.357  73.978  87.595  1.00 49.53           C  
ATOM    204  O   ARG A  25     -29.158  72.788  87.346  1.00 48.50           O  
ATOM    205  CB  ARG A  25     -27.977  75.414  89.033  1.00 47.54           C  
ATOM    206  CG  ARG A  25     -26.558  75.778  89.353  1.00 48.31           C  
ATOM    207  CD  ARG A  25     -26.446  76.150  90.815  1.00 43.73           C  
ATOM    208  NE  ARG A  25     -25.153  76.748  91.101  1.00 41.81           N  
ATOM    209  CZ  ARG A  25     -24.838  77.315  92.255  1.00 39.91           C  
ATOM    210  NH1 ARG A  25     -25.729  77.351  93.239  1.00 38.97           N1+
ATOM    211  NH2 ARG A  25     -23.630  77.837  92.424  1.00 38.06           N  
ATOM    212  N   ASP A  26     -30.551  74.479  87.904  1.00 48.12           N  
ATOM    213  CA  ASP A  26     -31.760  73.672  87.871  1.00 50.40           C  
ATOM    214  C   ASP A  26     -31.844  72.870  86.591  1.00 54.74           C  
ATOM    215  O   ASP A  26     -31.906  71.643  86.635  1.00 59.97           O  
ATOM    216  CB  ASP A  26     -33.005  74.546  88.017  1.00 46.30           C  
ATOM    217  CG  ASP A  26     -33.118  75.163  89.399  1.00 50.81           C  
ATOM    218  OD1 ASP A  26     -32.399  74.710  90.313  1.00 53.78           O  
ATOM    219  OD2 ASP A  26     -33.921  76.101  89.573  1.00 56.28           O1-
ATOM    220  N   PHE A  27     -31.831  73.550  85.447  1.00 53.44           N  
ATOM    221  CA  PHE A  27     -32.015  72.840  84.188  1.00 53.72           C  
ATOM    222  C   PHE A  27     -30.973  71.754  83.957  1.00 56.61           C  
ATOM    223  O   PHE A  27     -31.322  70.647  83.552  1.00 64.67           O  
ATOM    224  CB  PHE A  27     -32.066  73.773  82.973  1.00 55.14           C  
ATOM    225  CG  PHE A  27     -32.350  73.045  81.685  1.00 59.33           C  
ATOM    226  CD1 PHE A  27     -33.654  72.864  81.248  1.00 63.80           C  
ATOM    227  CD2 PHE A  27     -31.318  72.502  80.932  1.00 57.31           C  
ATOM    228  CE1 PHE A  27     -33.924  72.175  80.068  1.00 60.17           C  
ATOM    229  CE2 PHE A  27     -31.584  71.811  79.754  1.00 62.03           C  
ATOM    230  CZ  PHE A  27     -32.888  71.649  79.323  1.00 60.92           C  
ATOM    231  N   VAL A  28     -29.700  72.059  84.197  1.00 50.47           N  
ATOM    232  CA  VAL A  28     -28.649  71.076  83.930  1.00 48.76           C  
ATOM    233  C   VAL A  28     -28.564  69.984  85.009  1.00 46.62           C  
ATOM    234  O   VAL A  28     -27.859  68.993  84.839  1.00 46.93           O  
ATOM    235  CB  VAL A  28     -27.275  71.736  83.703  1.00 44.28           C  
ATOM    236  CG1 VAL A  28     -27.378  72.794  82.609  1.00 48.57           C  
ATOM    237  CG2 VAL A  28     -26.759  72.347  84.983  1.00 42.11           C  
ATOM    238  N   SER A  29     -29.294  70.169  86.105  1.00 48.40           N  
ATOM    239  CA  SER A  29     -29.364  69.165  87.171  1.00 53.98           C  
ATOM    240  C   SER A  29     -30.069  67.900  86.693  1.00 55.76           C  
ATOM    241  O   SER A  29     -31.211  67.956  86.238  1.00 52.55           O  
ATOM    242  CB  SER A  29     -30.104  69.718  88.389  1.00 48.28           C  
ATOM    243  OG  SER A  29     -29.271  70.565  89.160  1.00 49.80           O  
ATOM    244  N   SER A  30     -29.389  66.763  86.814  1.00 53.12           N  
ATOM    245  CA  SER A  30     -29.896  65.501  86.284  1.00 57.51           C  
ATOM    246  C   SER A  30     -31.001  64.935  87.160  1.00 57.09           C  
ATOM    247  O   SER A  30     -31.777  64.084  86.724  1.00 63.02           O  
ATOM    248  CB  SER A  30     -28.768  64.474  86.179  1.00 56.76           C  
ATOM    249  OG  SER A  30     -28.421  63.990  87.465  1.00 56.10           O  
ATOM    250  N   GLY A  31     -31.071  65.414  88.395  1.00 53.08           N  
ATOM    251  CA  GLY A  31     -32.007  64.878  89.367  1.00 55.85           C  
ATOM    252  C   GLY A  31     -31.333  63.872  90.285  1.00 52.95           C  
ATOM    253  O   GLY A  31     -31.871  63.512  91.331  1.00 56.24           O  
ATOM    254  N   SER A  32     -30.149  63.418  89.885  1.00 48.84           N  
ATOM    255  CA  SER A  32     -29.360  62.505  90.701  1.00 51.75           C  
ATOM    256  C   SER A  32     -28.328  63.260  91.524  1.00 53.51           C  
ATOM    257  O   SER A  32     -27.979  64.401  91.212  1.00 47.52           O  
ATOM    258  CB  SER A  32     -28.656  61.468  89.829  1.00 51.23           C  
ATOM    259  OG  SER A  32     -29.589  60.760  89.042  1.00 61.91           O  
ATOM    260  N   PHE A  33     -27.849  62.610  92.580  1.00 54.26           N  
ATOM    261  CA  PHE A  33     -26.858  63.187  93.473  1.00 48.69           C  
ATOM    262  C   PHE A  33     -25.766  62.175  93.743  1.00 50.40           C  
ATOM    263  O   PHE A  33     -25.933  60.986  93.492  1.00 53.30           O  
ATOM    264  CB  PHE A  33     -27.495  63.557  94.811  1.00 46.76           C  
ATOM    265  CG  PHE A  33     -28.567  64.592  94.706  1.00 45.70           C  
ATOM    266  CD1 PHE A  33     -29.802  64.280  94.166  1.00 48.49           C  
ATOM    267  CD2 PHE A  33     -28.344  65.878  95.159  1.00 44.85           C  
ATOM    268  CE1 PHE A  33     -30.797  65.239  94.073  1.00 51.18           C  
ATOM    269  CE2 PHE A  33     -29.331  66.839  95.070  1.00 50.55           C  
ATOM    270  CZ  PHE A  33     -30.562  66.519  94.524  1.00 49.07           C  
ATOM    271  N   SER A  34     -24.641  62.662  94.246  1.00 45.10           N  
ATOM    272  CA  SER A  34     -23.655  61.812  94.882  1.00 47.05           C  
ATOM    273  C   SER A  34     -23.270  62.489  96.182  1.00 47.20           C  
ATOM    274  O   SER A  34     -22.908  63.668  96.185  1.00 43.87           O  
ATOM    275  CB  SER A  34     -22.424  61.621  94.006  1.00 43.52           C  
ATOM    276  OG  SER A  34     -21.422  60.915  94.722  1.00 45.46           O  
ATOM    277  N   ASN A  35     -23.377  61.755  97.287  1.00 47.86           N  
ATOM    278  CA  ASN A  35     -23.087  62.305  98.605  1.00 41.27           C  
ATOM    279  C   ASN A  35     -23.778  63.650  98.833  1.00 41.25           C  
ATOM    280  O   ASN A  35     -23.198  64.566  99.408  1.00 41.58           O  
ATOM    281  CB  ASN A  35     -21.576  62.411  98.816  1.00 42.13           C  
ATOM    282  CG  ASN A  35     -20.897  61.048  98.849  1.00 46.03           C  
ATOM    283  ND2 ASN A  35     -20.371  60.608  97.705  1.00 40.94           N  
ATOM    284  OD1 ASN A  35     -20.842  60.402  99.892  1.00 46.15           O  
ATOM    285  N   ASN A  36     -25.021  63.751  98.368  1.00 41.59           N  
ATOM    286  CA  ASN A  36     -25.861  64.945  98.542  1.00 45.18           C  
ATOM    287  C   ASN A  36     -25.568  66.127  97.593  1.00 47.60           C  
ATOM    288  O   ASN A  36     -26.198  67.182  97.680  1.00 44.45           O  
ATOM    289  CB  ASN A  36     -25.883  65.403 100.005  1.00 49.27           C  
ATOM    290  CG  ASN A  36     -26.722  64.485 100.893  1.00 58.55           C  
ATOM    291  ND2 ASN A  36     -27.345  63.481 100.285  1.00 57.52           N  
ATOM    292  OD1 ASN A  36     -26.808  64.681 102.108  1.00 65.72           O  
ATOM    293  N   ILE A  37     -24.623  65.945  96.681  1.00 43.29           N  
ATOM    294  CA  ILE A  37     -24.295  66.997  95.724  1.00 42.31           C  
ATOM    295  C   ILE A  37     -24.801  66.630  94.335  1.00 39.77           C  
ATOM    296  O   ILE A  37     -24.530  65.537  93.845  1.00 38.88           O  
ATOM    297  CB  ILE A  37     -22.782  67.269  95.688  1.00 40.98           C  
ATOM    298  CG1 ILE A  37     -22.290  67.644  97.094  1.00 41.25           C  
ATOM    299  CG2 ILE A  37     -22.460  68.366  94.675  1.00 38.28           C  
ATOM    300  CD1 ILE A  37     -20.769  67.705  97.247  1.00 34.44           C  
ATOM    301  N   PRO A  38     -25.550  67.549  93.704  1.00 43.98           N  
ATOM    302  CA  PRO A  38     -26.147  67.345  92.379  1.00 41.73           C  
ATOM    303  C   PRO A  38     -25.140  66.900  91.328  1.00 41.05           C  
ATOM    304  O   PRO A  38     -23.961  67.249  91.384  1.00 43.20           O  
ATOM    305  CB  PRO A  38     -26.694  68.729  92.029  1.00 41.01           C  
ATOM    306  CG  PRO A  38     -27.015  69.343  93.341  1.00 39.88           C  
ATOM    307  CD  PRO A  38     -25.948  68.842  94.292  1.00 41.91           C  
ATOM    308  N   LEU A  39     -25.615  66.110  90.378  1.00 42.47           N  
ATOM    309  CA  LEU A  39     -24.782  65.657  89.282  1.00 44.71           C  
ATOM    310  C   LEU A  39     -25.357  66.192  87.987  1.00 45.64           C  
ATOM    311  O   LEU A  39     -26.577  66.298  87.845  1.00 43.05           O  
ATOM    312  CB  LEU A  39     -24.755  64.133  89.232  1.00 47.39           C  
ATOM    313  CG  LEU A  39     -24.000  63.380  90.331  1.00 46.62           C  
ATOM    314  CD1 LEU A  39     -24.549  61.965  90.463  1.00 47.42           C  
ATOM    315  CD2 LEU A  39     -22.506  63.348  90.042  1.00 48.42           C  
ATOM    316  N   LEU A  40     -24.476  66.550  87.055  1.00 43.02           N  
ATOM    317  CA  LEU A  40     -24.890  66.836  85.692  1.00 48.43           C  
ATOM    318  C   LEU A  40     -25.302  65.507  85.069  1.00 51.02           C  
ATOM    319  O   LEU A  40     -24.938  64.443  85.572  1.00 47.54           O  
ATOM    320  CB  LEU A  40     -23.738  67.451  84.894  1.00 44.85           C  
ATOM    321  CG  LEU A  40     -23.190  68.800  85.360  1.00 37.01           C  
ATOM    322  CD1 LEU A  40     -21.921  69.148  84.596  1.00 39.48           C  
ATOM    323  CD2 LEU A  40     -24.229  69.885  85.194  1.00 37.28           C  
ATOM    324  N   ARG A  41     -26.066  65.561  83.986  1.00 52.52           N  
ATOM    325  CA  ARG A  41     -26.463  64.341  83.291  1.00 54.81           C  
ATOM    326  C   ARG A  41     -25.229  63.637  82.741  1.00 50.05           C  
ATOM    327  O   ARG A  41     -24.202  64.272  82.506  1.00 51.18           O  
ATOM    328  CB  ARG A  41     -27.479  64.644  82.187  1.00 62.75           C  
ATOM    329  CG  ARG A  41     -28.807  65.175  82.725  1.00 62.87           C  
ATOM    330  CD  ARG A  41     -29.848  65.327  81.628  1.00 67.99           C  
ATOM    331  NE  ARG A  41     -30.109  64.064  80.944  1.00 78.87           N  
ATOM    332  CZ  ARG A  41     -30.938  63.929  79.911  1.00 91.61           C  
ATOM    333  NH1 ARG A  41     -31.594  64.982  79.438  1.00 89.00           N1+
ATOM    334  NH2 ARG A  41     -31.112  62.741  79.347  1.00 88.27           N  
ATOM    335  N   GLN A  42     -25.336  62.328  82.539  1.00 56.59           N  
ATOM    336  CA  GLN A  42     -24.193  61.520  82.131  1.00 55.96           C  
ATOM    337  C   GLN A  42     -23.723  61.897  80.730  1.00 58.95           C  
ATOM    338  O   GLN A  42     -24.518  62.322  79.891  1.00 59.73           O  
ATOM    339  CB  GLN A  42     -24.543  60.031  82.184  1.00 60.05           C  
ATOM    340  CG  GLN A  42     -24.830  59.511  83.584  1.00 62.47           C  
ATOM    341  CD  GLN A  42     -25.374  58.096  83.579  1.00 69.69           C  
ATOM    342  NE2 GLN A  42     -26.601  57.933  84.060  1.00 70.14           N  
ATOM    343  OE1 GLN A  42     -24.700  57.161  83.148  1.00 72.62           O  
ATOM    344  N   SER A  43     -22.427  61.740  80.484  1.00 53.24           N  
ATOM    345  CA  SER A  43     -21.834  62.138  79.212  1.00 61.88           C  
ATOM    346  C   SER A  43     -22.251  61.193  78.090  1.00 68.97           C  
ATOM    347  O   SER A  43     -21.567  61.081  77.073  1.00 74.70           O  
ATOM    348  CB  SER A  43     -20.309  62.183  79.322  1.00 61.07           C  
ATOM    349  OG  SER A  43     -19.731  60.956  78.910  1.00 74.52           O  
ATOM    350  N   THR A  44     -23.378  60.515  78.282  1.00 69.80           N  
ATOM    351  CA  THR A  44     -23.813  59.475  77.358  1.00 69.45           C  
ATOM    352  C   THR A  44     -25.144  59.836  76.707  1.00 75.39           C  
ATOM    353  O   THR A  44     -25.783  58.999  76.070  1.00 81.85           O  
ATOM    354  CB  THR A  44     -23.951  58.113  78.064  1.00 67.54           C  
ATOM    355  CG2 THR A  44     -22.624  57.695  78.678  1.00 69.40           C  
ATOM    356  OG1 THR A  44     -24.942  58.205  79.096  1.00 62.60           O  
ATOM    357  N   ILE A  45     -25.557  61.089  76.872  1.00 71.17           N  
ATOM    358  CA  ILE A  45     -26.507  61.698  75.974  1.00 72.21           C  
ATOM    359  C   ILE A  45     -25.916  62.082  74.640  1.00 79.56           C  
ATOM    360  O   ILE A  45     -24.811  62.570  74.568  1.00 78.19           O  
ATOM    361  CB  ILE A  45     -27.503  62.680  76.597  1.00 76.57           C  
ATOM    362  CG1 ILE A  45     -26.852  63.888  77.202  1.00 82.52           C  
ATOM    363  CG2 ILE A  45     -28.238  62.043  77.712  1.00 77.15           C  
ATOM    364  CD1 ILE A  45     -27.862  64.715  77.875  1.00 86.21           C  
ATOM    365  N   PRO A  46     -26.683  61.819  73.599  1.00 87.43           N  
ATOM    366  CA  PRO A  46     -26.300  62.118  72.226  1.00 90.27           C  
ATOM    367  C   PRO A  46     -26.883  63.454  71.841  1.00 93.02           C  
ATOM    368  O   PRO A  46     -27.675  63.978  72.588  1.00 92.83           O  
ATOM    369  CB  PRO A  46     -27.037  61.026  71.461  1.00 92.13           C  
ATOM    370  CG  PRO A  46     -27.005  59.904  72.388  1.00 87.87           C  
ATOM    371  CD  PRO A  46     -27.446  60.567  73.649  1.00 88.94           C  
ATOM    372  N   VAL A  47     -26.499  63.991  70.699  1.00 94.25           N  
ATOM    373  CA  VAL A  47     -25.277  64.742  70.630  1.00 90.20           C  
ATOM    374  C   VAL A  47     -25.356  66.015  69.835  1.00 90.42           C  
ATOM    375  O   VAL A  47     -24.348  66.656  69.600  1.00 88.02           O  
ATOM    376  CB  VAL A  47     -24.114  63.900  70.157  1.00 97.82           C  
ATOM    377  CG1 VAL A  47     -24.593  62.550  69.651  1.00 96.57           C  
ATOM    378  CG2 VAL A  47     -23.328  64.656  69.103  1.00100.52           C  
ATOM    379  N   SER A  48     -26.564  66.381  69.420  1.00 93.71           N  
ATOM    380  CA  SER A  48     -27.729  66.306  70.293  1.00 96.06           C  
ATOM    381  C   SER A  48     -28.676  65.193  69.857  1.00 94.45           C  
ATOM    382  O   SER A  48     -28.254  64.212  69.244  1.00 98.21           O  
ATOM    383  CB  SER A  48     -28.469  67.646  70.315  1.00 95.67           C  
ATOM    384  OG  SER A  48     -28.912  68.005  69.019  1.00 96.21           O  
ATOM    385  N   GLU A  49     -29.959  65.285  70.174  1.00 97.25           N  
ATOM    386  CA  GLU A  49     -30.394  65.786  71.462  1.00 91.10           C  
ATOM    387  C   GLU A  49     -31.761  66.416  71.408  1.00 82.82           C  
ATOM    388  O   GLU A  49     -32.520  66.166  70.484  1.00 84.28           O  
ATOM    389  CB  GLU A  49     -30.530  64.668  72.461  1.00 85.81           C  
ATOM    390  CG  GLU A  49     -31.660  64.957  73.389  1.00 85.11           C  
ATOM    391  CD  GLU A  49     -31.450  64.303  74.674  1.00 85.23           C  
ATOM    392  OE1 GLU A  49     -30.478  63.541  74.741  1.00 80.99           O  
ATOM    393  OE2 GLU A  49     -32.229  64.533  75.605  1.00 86.63           O1-
ATOM    394  N   ALA A  50     -32.162  67.176  72.315  1.00 86.43           N  
ATOM    395  CA  ALA A  50     -33.121  66.827  73.333  1.00 83.67           C  
ATOM    396  C   ALA A  50     -32.940  67.450  74.703  1.00 77.79           C  
ATOM    397  O   ALA A  50     -33.099  66.807  75.730  1.00 76.95           O  
ATOM    398  N   SER A  51     -32.609  68.722  74.713  1.00 79.07           N  
ATOM    399  CA  SER A  51     -31.679  69.294  75.679  1.00 73.90           C  
ATOM    400  C   SER A  51     -30.482  68.377  75.902  1.00 61.72           C  
ATOM    401  O   SER A  51     -30.290  67.845  76.995  1.00 59.78           O  
ATOM    402  CB  SER A  51     -32.388  69.566  77.008  1.00 77.04           C  
ATOM    403  OG  SER A  51     -33.460  70.476  76.838  1.00 84.61           O  
ATOM    404  N   ARG A  52     -29.679  68.196  74.858  1.00 60.43           N  
ATOM    405  CA  ARG A  52     -28.234  68.068  75.015  1.00 57.02           C  
ATOM    406  C   ARG A  52     -27.576  69.402  75.356  1.00 54.34           C  
ATOM    407  O   ARG A  52     -26.524  69.441  75.994  1.00 49.41           O  
ATOM    408  CB  ARG A  52     -27.615  67.495  73.742  1.00 59.23           C  
ATOM    409  CG  ARG A  52     -26.095  67.498  73.713  1.00 59.07           C  
ATOM    410  CD  ARG A  52     -25.517  66.813  74.935  1.00 58.02           C  
ATOM    411  NE  ARG A  52     -24.062  66.892  74.978  1.00 53.15           N  
ATOM    412  CZ  ARG A  52     -23.253  66.073  74.319  1.00 57.41           C  
ATOM    413  NH1 ARG A  52     -23.759  65.112  73.558  1.00 69.30           N1+
ATOM    414  NH2 ARG A  52     -21.937  66.215  74.416  1.00 55.74           N  
ATOM    415  N   PHE A  53     -28.211  70.490  74.936  1.00 52.84           N  
ATOM    416  CA  PHE A  53     -27.645  71.822  75.098  1.00 51.28           C  
ATOM    417  C   PHE A  53     -28.635  72.752  75.770  1.00 49.53           C  
ATOM    418  O   PHE A  53     -29.848  72.594  75.638  1.00 51.76           O  
ATOM    419  CB  PHE A  53     -27.229  72.403  73.741  1.00 44.24           C  
ATOM    420  CG  PHE A  53     -26.152  71.622  73.057  1.00 49.13           C  
ATOM    421  CD1 PHE A  53     -24.845  71.683  73.509  1.00 48.62           C  
ATOM    422  CD2 PHE A  53     -26.441  70.828  71.954  1.00 51.36           C  
ATOM    423  CE1 PHE A  53     -23.840  70.967  72.882  1.00 49.14           C  
ATOM    424  CE2 PHE A  53     -25.437  70.103  71.318  1.00 52.84           C  
ATOM    425  CZ  PHE A  53     -24.137  70.174  71.781  1.00 55.72           C  
ATOM    426  N   VAL A  54     -28.104  73.719  76.505  1.00 44.41           N  
ATOM    427  CA  VAL A  54     -28.922  74.786  77.050  1.00 47.33           C  
ATOM    428  C   VAL A  54     -28.376  76.108  76.514  1.00 51.50           C  
ATOM    429  O   VAL A  54     -27.158  76.305  76.419  1.00 46.37           O  
ATOM    430  CB  VAL A  54     -28.947  74.767  78.594  1.00 48.48           C  
ATOM    431  CG1 VAL A  54     -27.533  74.773  79.154  1.00 46.04           C  
ATOM    432  CG2 VAL A  54     -29.757  75.932  79.131  1.00 46.73           C  
ATOM    433  N   LEU A  55     -29.287  76.995  76.132  1.00 52.84           N  
ATOM    434  CA  LEU A  55     -28.913  78.259  75.521  1.00 48.43           C  
ATOM    435  C   LEU A  55     -29.069  79.390  76.519  1.00 49.46           C  
ATOM    436  O   LEU A  55     -30.135  79.561  77.121  1.00 51.24           O  
ATOM    437  CB  LEU A  55     -29.784  78.530  74.293  1.00 49.93           C  
ATOM    438  CG  LEU A  55     -29.909  77.391  73.281  1.00 49.76           C  
ATOM    439  CD1 LEU A  55     -30.860  77.778  72.157  1.00 57.47           C  
ATOM    440  CD2 LEU A  55     -28.550  76.988  72.724  1.00 44.39           C  
ATOM    441  N   VAL A  56     -28.004  80.162  76.700  1.00 44.28           N  
ATOM    442  CA  VAL A  56     -28.090  81.359  77.524  1.00 45.70           C  
ATOM    443  C   VAL A  56     -27.985  82.594  76.642  1.00 41.78           C  
ATOM    444  O   VAL A  56     -27.020  82.758  75.894  1.00 44.72           O  
ATOM    445  CB  VAL A  56     -27.020  81.385  78.645  1.00 43.77           C  
ATOM    446  CG1 VAL A  56     -27.353  80.349  79.719  1.00 42.13           C  
ATOM    447  CG2 VAL A  56     -25.645  81.127  78.076  1.00 42.74           C  
ATOM    448  N   GLU A  57     -28.995  83.452  76.725  1.00 43.36           N  
ATOM    449  CA  GLU A  57     -29.037  84.650  75.911  1.00 47.21           C  
ATOM    450  C   GLU A  57     -28.772  85.862  76.781  1.00 48.72           C  
ATOM    451  O   GLU A  57     -29.506  86.132  77.736  1.00 48.88           O  
ATOM    452  CB  GLU A  57     -30.394  84.794  75.223  1.00 52.19           C  
ATOM    453  CG  GLU A  57     -30.428  85.878  74.157  1.00 54.29           C  
ATOM    454  CD  GLU A  57     -31.823  86.121  73.616  1.00 62.11           C  
ATOM    455  OE1 GLU A  57     -32.634  85.174  73.603  1.00 67.87           O  
ATOM    456  OE2 GLU A  57     -32.110  87.262  73.203  1.00 65.09           O1-
ATOM    457  N   LEU A  58     -27.709  86.582  76.446  1.00 40.83           N  
ATOM    458  CA  LEU A  58     -27.386  87.829  77.107  1.00 43.27           C  
ATOM    459  C   LEU A  58     -27.707  89.002  76.187  1.00 41.70           C  
ATOM    460  O   LEU A  58     -27.292  89.021  75.032  1.00 41.64           O  
ATOM    461  CB  LEU A  58     -25.907  87.851  77.494  1.00 45.13           C  
ATOM    462  CG  LEU A  58     -25.478  86.709  78.420  1.00 49.43           C  
ATOM    463  CD1 LEU A  58     -23.979  86.728  78.653  1.00 46.60           C  
ATOM    464  CD2 LEU A  58     -26.228  86.808  79.728  1.00 43.29           C  
ATOM    465  N   THR A  59     -28.439  89.975  76.723  1.00 46.05           N  
ATOM    466  CA  THR A  59     -28.800  91.193  76.005  1.00 48.60           C  
ATOM    467  C   THR A  59     -28.373  92.410  76.814  1.00 45.85           C  
ATOM    468  O   THR A  59     -28.848  92.608  77.936  1.00 46.60           O  
ATOM    469  CB  THR A  59     -30.329  91.285  75.826  1.00 50.58           C  
ATOM    470  CG2 THR A  59     -30.705  92.514  75.015  1.00 47.10           C  
ATOM    471  OG1 THR A  59     -30.806  90.109  75.166  1.00 45.67           O  
ATOM    472  N   ASN A  60     -27.491  93.239  76.264  1.00 44.08           N  
ATOM    473  CA  ASN A  60     -27.085  94.434  77.002  1.00 43.57           C  
ATOM    474  C   ASN A  60     -28.099  95.564  76.888  1.00 45.38           C  
ATOM    475  O   ASN A  60     -29.139  95.404  76.255  1.00 46.31           O  
ATOM    476  CB  ASN A  60     -25.671  94.901  76.624  1.00 45.82           C  
ATOM    477  CG  ASN A  60     -25.537  95.274  75.153  1.00 48.22           C  
ATOM    478  ND2 ASN A  60     -24.319  95.174  74.637  1.00 47.58           N  
ATOM    479  OD1 ASN A  60     -26.509  95.648  74.492  1.00 43.67           O  
ATOM    480  N   GLU A  61     -27.795  96.696  77.514  1.00 47.88           N  
ATOM    481  CA  GLU A  61     -28.689  97.851  77.509  1.00 50.60           C  
ATOM    482  C   GLU A  61     -28.945  98.381  76.100  1.00 54.72           C  
ATOM    483  O   GLU A  61     -30.006  98.943  75.824  1.00 57.78           O  
ATOM    484  CB  GLU A  61     -28.121  98.958  78.389  1.00 53.30           C  
ATOM    485  N   GLY A  62     -27.971  98.198  75.213  1.00 53.18           N  
ATOM    486  CA  GLY A  62     -28.048  98.744  73.872  1.00 47.85           C  
ATOM    487  C   GLY A  62     -28.871  97.880  72.942  1.00 53.37           C  
ATOM    488  O   GLY A  62     -29.077  98.225  71.776  1.00 48.87           O  
ATOM    489  N   GLY A  63     -29.343  96.747  73.452  1.00 51.18           N  
ATOM    490  CA  GLY A  63     -30.170  95.858  72.660  1.00 45.18           C  
ATOM    491  C   GLY A  63     -29.369  94.795  71.944  1.00 46.27           C  
ATOM    492  O   GLY A  63     -29.927  93.982  71.206  1.00 49.19           O  
ATOM    493  N   ASP A  64     -28.057  94.792  72.152  1.00 45.08           N  
ATOM    494  CA  ASP A  64     -27.217  93.759  71.549  1.00 50.63           C  
ATOM    495  C   ASP A  64     -27.515  92.427  72.217  1.00 48.68           C  
ATOM    496  O   ASP A  64     -27.696  92.371  73.431  1.00 49.76           O  
ATOM    497  CB  ASP A  64     -25.733  94.090  71.721  1.00 49.89           C  
ATOM    498  CG  ASP A  64     -25.367  95.449  71.156  1.00 54.83           C  
ATOM    499  OD1 ASP A  64     -25.957  95.848  70.131  1.00 51.01           O  
ATOM    500  OD2 ASP A  64     -24.483  96.116  71.738  1.00 55.93           O1-
ATOM    501  N   SER A  65     -27.559  91.356  71.434  1.00 43.55           N  
ATOM    502  CA  SER A  65     -27.801  90.035  72.002  1.00 47.16           C  
ATOM    503  C   SER A  65     -26.913  88.989  71.377  1.00 47.48           C  
ATOM    504  O   SER A  65     -26.726  88.955  70.168  1.00 47.12           O  
ATOM    505  CB  SER A  65     -29.259  89.605  71.833  1.00 47.63           C  
ATOM    506  OG  SER A  65     -30.111  90.357  72.670  1.00 50.71           O  
ATOM    507  N   ILE A  66     -26.357  88.135  72.221  1.00 45.15           N  
ATOM    508  CA  ILE A  66     -25.693  86.938  71.752  1.00 44.04           C  
ATOM    509  C   ILE A  66     -26.254  85.769  72.554  1.00 50.37           C  
ATOM    510  O   ILE A  66     -26.856  85.960  73.619  1.00 46.78           O  
ATOM    511  CB  ILE A  66     -24.179  87.012  71.953  1.00 45.38           C  
ATOM    512  CG1 ILE A  66     -23.854  87.182  73.439  1.00 41.99           C  
ATOM    513  CG2 ILE A  66     -23.579  88.147  71.117  1.00 41.38           C  
ATOM    514  CD1 ILE A  66     -22.594  86.461  73.853  1.00 50.15           C  
ATOM    515  N   THR A  67     -26.059  84.564  72.039  1.00 45.45           N  
ATOM    516  CA  THR A  67     -26.567  83.373  72.694  1.00 47.24           C  
ATOM    517  C   THR A  67     -25.462  82.339  72.762  1.00 47.28           C  
ATOM    518  O   THR A  67     -24.928  81.925  71.731  1.00 46.09           O  
ATOM    519  CB  THR A  67     -27.768  82.785  71.936  1.00 49.05           C  
ATOM    520  CG2 THR A  67     -28.164  81.442  72.535  1.00 48.98           C  
ATOM    521  OG1 THR A  67     -28.879  83.685  72.040  1.00 49.08           O  
ATOM    522  N   ALA A  68     -25.099  81.943  73.978  1.00 41.40           N  
ATOM    523  CA  ALA A  68     -24.109  80.890  74.152  1.00 43.58           C  
ATOM    524  C   ALA A  68     -24.795  79.531  74.237  1.00 41.99           C  
ATOM    525  O   ALA A  68     -25.876  79.404  74.813  1.00 43.62           O  
ATOM    526  CB  ALA A  68     -23.254  81.142  75.405  1.00 43.86           C  
ATOM    527  N   ALA A  69     -24.160  78.524  73.654  1.00 41.67           N  
ATOM    528  CA  ALA A  69     -24.633  77.151  73.769  1.00 47.76           C  
ATOM    529  C   ALA A  69     -23.773  76.422  74.792  1.00 43.19           C  
ATOM    530  O   ALA A  69     -22.541  76.357  74.663  1.00 39.72           O  
ATOM    531  CB  ALA A  69     -24.577  76.441  72.423  1.00 40.33           C  
ATOM    532  N   ILE A  70     -24.435  75.872  75.803  1.00 44.42           N  
ATOM    533  CA  ILE A  70     -23.753  75.181  76.888  1.00 44.21           C  
ATOM    534  C   ILE A  70     -24.108  73.693  76.912  1.00 42.60           C  
ATOM    535  O   ILE A  70     -25.275  73.323  77.008  1.00 47.96           O  
ATOM    536  CB  ILE A  70     -24.105  75.824  78.245  1.00 46.35           C  
ATOM    537  CG1 ILE A  70     -23.615  77.275  78.275  1.00 41.08           C  
ATOM    538  CG2 ILE A  70     -23.517  75.011  79.403  1.00 38.63           C  
ATOM    539  CD1 ILE A  70     -24.131  78.068  79.452  1.00 43.75           C  
ATOM    540  N   ASP A  71     -23.089  72.852  76.814  1.00 41.94           N  
ATOM    541  CA  ASP A  71     -23.248  71.411  76.910  1.00 45.49           C  
ATOM    542  C   ASP A  71     -23.719  71.047  78.324  1.00 49.14           C  
ATOM    543  O   ASP A  71     -23.052  71.382  79.302  1.00 44.11           O  
ATOM    544  CB  ASP A  71     -21.904  70.752  76.604  1.00 44.81           C  
ATOM    545  CG  ASP A  71     -22.025  69.269  76.334  1.00 52.68           C  
ATOM    546  OD1 ASP A  71     -22.922  68.631  76.924  1.00 52.78           O  
ATOM    547  OD2 ASP A  71     -21.214  68.740  75.542  1.00 47.14           O1-
ATOM    548  N   VAL A  72     -24.865  70.375  78.439  1.00 49.21           N  
ATOM    549  CA  VAL A  72     -25.428  70.064  79.761  1.00 45.21           C  
ATOM    550  C   VAL A  72     -24.625  69.026  80.527  1.00 45.61           C  
ATOM    551  O   VAL A  72     -24.780  68.890  81.736  1.00 49.27           O  
ATOM    552  CB  VAL A  72     -26.882  69.555  79.692  1.00 47.68           C  
ATOM    553  CG1 VAL A  72     -27.800  70.612  79.098  1.00 50.07           C  
ATOM    554  CG2 VAL A  72     -26.949  68.245  78.919  1.00 51.15           C  
ATOM    555  N   THR A  73     -23.770  68.292  79.831  1.00 44.50           N  
ATOM    556  CA  THR A  73     -23.019  67.224  80.469  1.00 50.25           C  
ATOM    557  C   THR A  73     -21.752  67.709  81.165  1.00 49.15           C  
ATOM    558  O   THR A  73     -21.163  66.979  81.963  1.00 48.76           O  
ATOM    559  CB  THR A  73     -22.662  66.107  79.468  1.00 51.30           C  
ATOM    560  CG2 THR A  73     -23.887  65.742  78.633  1.00 46.92           C  
ATOM    561  OG1 THR A  73     -21.601  66.546  78.609  1.00 49.68           O  
ATOM    562  N   ASN A  74     -21.330  68.935  80.872  1.00 43.43           N  
ATOM    563  CA  ASN A  74     -20.108  69.453  81.479  1.00 43.29           C  
ATOM    564  C   ASN A  74     -20.101  70.962  81.721  1.00 42.32           C  
ATOM    565  O   ASN A  74     -19.098  71.506  82.174  1.00 44.74           O  
ATOM    566  CB  ASN A  74     -18.886  69.042  80.656  1.00 44.06           C  
ATOM    567  CG  ASN A  74     -19.010  69.438  79.193  1.00 46.26           C  
ATOM    568  ND2 ASN A  74     -18.261  68.764  78.330  1.00 42.85           N  
ATOM    569  OD1 ASN A  74     -19.772  70.337  78.848  1.00 45.44           O  
ATOM    570  N   LEU A  75     -21.218  71.623  81.416  1.00 43.00           N  
ATOM    571  CA  LEU A  75     -21.349  73.083  81.535  1.00 42.41           C  
ATOM    572  C   LEU A  75     -20.363  73.876  80.663  1.00 42.90           C  
ATOM    573  O   LEU A  75     -20.188  75.079  80.854  1.00 40.76           O  
ATOM    574  CB  LEU A  75     -21.244  73.532  82.997  1.00 40.86           C  
ATOM    575  CG  LEU A  75     -22.509  73.333  83.831  1.00 42.62           C  
ATOM    576  CD1 LEU A  75     -22.224  73.474  85.339  1.00 41.37           C  
ATOM    577  CD2 LEU A  75     -23.600  74.308  83.380  1.00 40.04           C  
ATOM    578  N   TYR A  76     -19.727  73.198  79.713  1.00 41.55           N  
ATOM    579  CA  TYR A  76     -18.876  73.856  78.720  1.00 45.52           C  
ATOM    580  C   TYR A  76     -19.673  74.756  77.784  1.00 43.95           C  
ATOM    581  O   TYR A  76     -20.789  74.422  77.388  1.00 42.88           O  
ATOM    582  CB  TYR A  76     -18.161  72.812  77.869  1.00 45.86           C  
ATOM    583  CG  TYR A  76     -17.035  72.104  78.572  1.00 52.64           C  
ATOM    584  CD1 TYR A  76     -16.950  72.097  79.958  1.00 52.66           C  
ATOM    585  CD2 TYR A  76     -16.068  71.417  77.853  1.00 54.42           C  
ATOM    586  CE1 TYR A  76     -15.924  71.440  80.609  1.00 51.27           C  
ATOM    587  CE2 TYR A  76     -15.037  70.757  78.495  1.00 66.51           C  
ATOM    588  CZ  TYR A  76     -14.970  70.773  79.876  1.00 58.08           C  
ATOM    589  OH  TYR A  76     -13.945  70.116  80.518  1.00 70.81           O  
ATOM    590  N   VAL A  77     -19.099  75.902  77.435  1.00 44.79           N  
ATOM    591  CA  VAL A  77     -19.617  76.695  76.330  1.00 44.61           C  
ATOM    592  C   VAL A  77     -19.066  76.074  75.056  1.00 44.02           C  
ATOM    593  O   VAL A  77     -17.849  75.947  74.905  1.00 45.14           O  
ATOM    594  CB  VAL A  77     -19.173  78.165  76.421  1.00 48.69           C  
ATOM    595  CG1 VAL A  77     -19.554  78.913  75.150  1.00 45.83           C  
ATOM    596  CG2 VAL A  77     -19.790  78.830  77.639  1.00 40.35           C  
ATOM    597  N   VAL A  78     -19.950  75.660  74.153  1.00 40.25           N  
ATOM    598  CA  VAL A  78     -19.512  74.961  72.945  1.00 46.44           C  
ATOM    599  C   VAL A  78     -19.569  75.852  71.709  1.00 44.83           C  
ATOM    600  O   VAL A  78     -18.829  75.640  70.746  1.00 44.58           O  
ATOM    601  CB  VAL A  78     -20.343  73.679  72.682  1.00 46.30           C  
ATOM    602  CG1 VAL A  78     -20.053  72.629  73.745  1.00 51.50           C  
ATOM    603  CG2 VAL A  78     -21.824  74.008  72.648  1.00 50.09           C  
ATOM    604  N   ALA A  79     -20.449  76.847  71.743  1.00 44.08           N  
ATOM    605  CA  ALA A  79     -20.601  77.770  70.626  1.00 45.57           C  
ATOM    606  C   ALA A  79     -21.366  79.007  71.072  1.00 45.26           C  
ATOM    607  O   ALA A  79     -21.941  79.023  72.157  1.00 42.83           O  
ATOM    608  CB  ALA A  79     -21.341  77.077  69.472  1.00 47.45           C  
ATOM    609  N   TYR A  80     -21.366  80.045  70.237  1.00 41.75           N  
ATOM    610  CA  TYR A  80     -22.285  81.170  70.414  1.00 43.95           C  
ATOM    611  C   TYR A  80     -22.816  81.679  69.081  1.00 47.35           C  
ATOM    612  O   TYR A  80     -22.181  81.525  68.040  1.00 44.14           O  
ATOM    613  CB  TYR A  80     -21.631  82.327  71.179  1.00 41.48           C  
ATOM    614  CG  TYR A  80     -20.578  83.074  70.397  1.00 42.47           C  
ATOM    615  CD1 TYR A  80     -19.297  82.564  70.270  1.00 43.78           C  
ATOM    616  CD2 TYR A  80     -20.864  84.292  69.790  1.00 44.41           C  
ATOM    617  CE1 TYR A  80     -18.329  83.241  69.562  1.00 45.54           C  
ATOM    618  CE2 TYR A  80     -19.902  84.978  69.078  1.00 40.71           C  
ATOM    619  CZ  TYR A  80     -18.638  84.446  68.967  1.00 44.32           C  
ATOM    620  OH  TYR A  80     -17.670  85.115  68.260  1.00 48.13           O  
ATOM    621  N   GLN A  81     -23.981  82.306  69.137  1.00 50.90           N  
ATOM    622  CA  GLN A  81     -24.606  82.890  67.967  1.00 50.19           C  
ATOM    623  C   GLN A  81     -24.713  84.403  68.143  1.00 52.73           C  
ATOM    624  O   GLN A  81     -25.203  84.890  69.169  1.00 45.85           O  
ATOM    625  CB  GLN A  81     -25.987  82.263  67.759  1.00 52.40           C  
ATOM    626  CG  GLN A  81     -26.934  83.043  66.861  1.00 55.98           C  
ATOM    627  CD  GLN A  81     -27.693  84.122  67.612  1.00 60.67           C  
ATOM    628  NE2 GLN A  81     -28.091  85.172  66.901  1.00 60.27           N  
ATOM    629  OE1 GLN A  81     -27.917  84.014  68.818  1.00 58.09           O  
ATOM    630  N   ALA A  82     -24.233  85.140  67.145  1.00 50.76           N  
ATOM    631  CA  ALA A  82     -24.392  86.589  67.100  1.00 50.04           C  
ATOM    632  C   ALA A  82     -24.944  86.987  65.733  1.00 52.73           C  
ATOM    633  O   ALA A  82     -24.333  86.693  64.709  1.00 46.98           O  
ATOM    634  CB  ALA A  82     -23.059  87.273  67.351  1.00 48.81           C  
ATOM    635  N   GLY A  83     -26.094  87.654  65.718  1.00 47.73           N  
ATOM    636  CA  GLY A  83     -26.738  88.012  64.470  1.00 60.12           C  
ATOM    637  C   GLY A  83     -27.098  86.767  63.686  1.00 60.24           C  
ATOM    638  O   GLY A  83     -27.892  85.955  64.150  1.00 60.02           O  
ATOM    639  N   GLN A  84     -26.512  86.605  62.503  1.00 64.14           N  
ATOM    640  CA  GLN A  84     -26.769  85.418  61.690  1.00 65.18           C  
ATOM    641  C   GLN A  84     -25.503  84.578  61.544  1.00 64.47           C  
ATOM    642  O   GLN A  84     -25.381  83.751  60.640  1.00 66.89           O  
ATOM    643  CB  GLN A  84     -27.372  85.793  60.326  1.00 72.17           C  
ATOM    644  CG  GLN A  84     -26.396  85.861  59.149  1.00 80.71           C  
ATOM    645  CD  GLN A  84     -25.595  87.145  59.105  1.00 88.43           C  
ATOM    646  NE2 GLN A  84     -24.741  87.348  60.102  1.00 77.86           N  
ATOM    647  OE1 GLN A  84     -25.739  87.948  58.179  1.00100.86           O  
ATOM    648  N   GLN A  85     -24.564  84.793  62.458  1.00 59.52           N  
ATOM    649  CA  GLN A  85     -23.327  84.025  62.479  1.00 60.54           C  
ATOM    650  C   GLN A  85     -23.270  83.109  63.700  1.00 59.72           C  
ATOM    651  O   GLN A  85     -23.807  83.430  64.764  1.00 52.46           O  
ATOM    652  CB  GLN A  85     -22.117  84.958  62.480  1.00 61.37           C  
ATOM    653  CG  GLN A  85     -22.088  85.936  61.319  1.00 68.88           C  
ATOM    654  CD  GLN A  85     -21.840  85.248  59.993  1.00 70.90           C  
ATOM    655  NE2 GLN A  85     -22.699  85.519  59.015  1.00 72.28           N  
ATOM    656  OE1 GLN A  85     -20.885  84.484  59.846  1.00 71.05           O  
ATOM    657  N   SER A  86     -22.612  81.969  63.526  1.00 55.65           N  
ATOM    658  CA  SER A  86     -22.399  81.008  64.592  1.00 54.76           C  
ATOM    659  C   SER A  86     -20.924  80.692  64.657  1.00 54.34           C  
ATOM    660  O   SER A  86     -20.263  80.566  63.626  1.00 55.41           O  
ATOM    661  CB  SER A  86     -23.170  79.721  64.314  1.00 58.11           C  
ATOM    662  OG  SER A  86     -24.521  79.863  64.698  1.00 62.84           O  
ATOM    663  N   TYR A  87     -20.403  80.558  65.867  1.00 50.88           N  
ATOM    664  CA  TYR A  87     -19.000  80.226  66.030  1.00 47.99           C  
ATOM    665  C   TYR A  87     -18.895  79.043  66.973  1.00 50.50           C  
ATOM    666  O   TYR A  87     -19.514  79.034  68.037  1.00 48.24           O  
ATOM    667  CB  TYR A  87     -18.228  81.433  66.561  1.00 48.85           C  
ATOM    668  CG  TYR A  87     -18.521  82.714  65.809  1.00 50.44           C  
ATOM    669  CD1 TYR A  87     -19.705  83.405  66.017  1.00 46.23           C  
ATOM    670  CD2 TYR A  87     -17.612  83.230  64.890  1.00 51.97           C  
ATOM    671  CE1 TYR A  87     -19.981  84.570  65.340  1.00 48.84           C  
ATOM    672  CE2 TYR A  87     -17.881  84.401  64.204  1.00 52.01           C  
ATOM    673  CZ  TYR A  87     -19.069  85.067  64.434  1.00 54.51           C  
ATOM    674  OH  TYR A  87     -19.349  86.240  63.767  1.00 58.93           O  
ATOM    675  N   PHE A  88     -18.126  78.042  66.568  1.00 46.87           N  
ATOM    676  CA  PHE A  88     -18.018  76.806  67.321  1.00 50.33           C  
ATOM    677  C   PHE A  88     -16.592  76.639  67.783  1.00 51.85           C  
ATOM    678  O   PHE A  88     -15.662  76.709  66.980  1.00 51.63           O  
ATOM    679  CB  PHE A  88     -18.455  75.608  66.464  1.00 53.16           C  
ATOM    680  CG  PHE A  88     -19.937  75.566  66.208  1.00 56.12           C  
ATOM    681  CD1 PHE A  88     -20.523  76.455  65.324  1.00 53.77           C  
ATOM    682  CD2 PHE A  88     -20.746  74.654  66.867  1.00 54.86           C  
ATOM    683  CE1 PHE A  88     -21.889  76.436  65.099  1.00 59.46           C  
ATOM    684  CE2 PHE A  88     -22.114  74.629  66.644  1.00 59.68           C  
ATOM    685  CZ  PHE A  88     -22.685  75.521  65.760  1.00 61.97           C  
ATOM    686  N   LEU A  89     -16.426  76.436  69.085  1.00 47.41           N  
ATOM    687  CA  LEU A  89     -15.104  76.246  69.662  1.00 50.13           C  
ATOM    688  C   LEU A  89     -14.531  74.921  69.207  1.00 50.10           C  
ATOM    689  O   LEU A  89     -15.269  73.965  68.984  1.00 49.75           O  
ATOM    690  CB  LEU A  89     -15.165  76.291  71.193  1.00 52.93           C  
ATOM    691  CG  LEU A  89     -15.318  77.677  71.823  1.00 45.17           C  
ATOM    692  CD1 LEU A  89     -16.735  78.200  71.673  1.00 42.22           C  
ATOM    693  CD2 LEU A  89     -14.911  77.635  73.283  1.00 48.17           C  
ATOM    694  N   LYS A  90     -13.212  74.880  69.064  1.00 52.08           N  
ATOM    695  CA  LYS A  90     -12.506  73.665  68.697  1.00 56.16           C  
ATOM    696  C   LYS A  90     -12.861  72.583  69.702  1.00 62.44           C  
ATOM    697  O   LYS A  90     -13.040  72.868  70.883  1.00 64.15           O  
ATOM    698  CB  LYS A  90     -10.998  73.927  68.690  1.00 58.78           C  
ATOM    699  CG  LYS A  90     -10.143  72.758  68.229  1.00 63.55           C  
ATOM    700  CD  LYS A  90      -8.716  73.207  67.918  1.00 66.27           C  
ATOM    701  CE  LYS A  90      -7.952  73.584  69.180  1.00 68.99           C  
ATOM    702  NZ  LYS A  90      -7.743  72.406  70.068  1.00 72.06           N1+
ATOM    703  N   ASP A  91     -12.989  71.348  69.230  1.00 64.45           N  
ATOM    704  CA  ASP A  91     -13.330  70.222  70.099  1.00 64.07           C  
ATOM    705  C   ASP A  91     -14.771  70.244  70.614  1.00 62.80           C  
ATOM    706  O   ASP A  91     -15.079  69.586  71.599  1.00 61.69           O  
ATOM    707  CB  ASP A  91     -12.370  70.136  71.290  1.00 66.98           C  
ATOM    708  CG  ASP A  91     -10.945  69.858  70.871  1.00 75.64           C  
ATOM    709  OD1 ASP A  91     -10.044  70.623  71.275  1.00 75.53           O  
ATOM    710  OD2 ASP A  91     -10.722  68.875  70.136  1.00 86.44           O1-
ATOM    711  N   ALA A  92     -15.649  71.002  69.967  1.00 60.57           N  
ATOM    712  CA  ALA A  92     -17.072  70.919  70.288  1.00 61.37           C  
ATOM    713  C   ALA A  92     -17.543  69.495  69.991  1.00 63.85           C  
ATOM    714  O   ALA A  92     -16.924  68.805  69.182  1.00 66.85           O  
ATOM    715  CB  ALA A  92     -17.860  71.923  69.471  1.00 59.76           C  
ATOM    716  N   PRO A  93     -18.633  69.045  70.643  1.00 62.53           N  
ATOM    717  CA  PRO A  93     -19.086  67.660  70.447  1.00 65.26           C  
ATOM    718  C   PRO A  93     -19.433  67.383  68.986  1.00 67.36           C  
ATOM    719  O   PRO A  93     -20.153  68.176  68.378  1.00 64.62           O  
ATOM    720  CB  PRO A  93     -20.366  67.575  71.290  1.00 62.90           C  
ATOM    721  CG  PRO A  93     -20.380  68.769  72.158  1.00 62.95           C  
ATOM    722  CD  PRO A  93     -19.546  69.818  71.505  1.00 61.03           C  
ATOM    723  N   ARG A  94     -18.942  66.274  68.441  1.00 68.43           N  
ATOM    724  CA  ARG A  94     -19.226  65.908  67.054  1.00 75.68           C  
ATOM    725  C   ARG A  94     -20.719  65.984  66.738  1.00 74.09           C  
ATOM    726  O   ARG A  94     -21.548  65.438  67.468  1.00 75.15           O  
ATOM    727  CB  ARG A  94     -18.686  64.521  66.746  1.00 73.61           C  
ATOM    728  N   GLY A  95     -21.053  66.675  65.653  1.00 73.51           N  
ATOM    729  CA  GLY A  95     -22.437  66.834  65.245  1.00 73.31           C  
ATOM    730  C   GLY A  95     -23.129  68.022  65.885  1.00 73.67           C  
ATOM    731  O   GLY A  95     -24.349  68.157  65.794  1.00 74.65           O  
ATOM    732  N   ALA A  96     -22.356  68.886  66.537  1.00 71.69           N  
ATOM    733  CA  ALA A  96     -22.915  70.079  67.167  1.00 67.42           C  
ATOM    734  C   ALA A  96     -23.309  71.105  66.110  1.00 62.91           C  
ATOM    735  O   ALA A  96     -24.369  71.733  66.195  1.00 55.57           O  
ATOM    736  CB  ALA A  96     -21.915  70.682  68.146  1.00 63.45           C  
ATOM    737  N   GLU A  97     -22.439  71.261  65.116  1.00 67.41           N  
ATOM    738  CA  GLU A  97     -22.643  72.199  64.015  1.00 67.71           C  
ATOM    739  C   GLU A  97     -23.992  71.993  63.336  1.00 71.68           C  
ATOM    740  O   GLU A  97     -24.603  72.942  62.835  1.00 75.47           O  
ATOM    741  CB  GLU A  97     -21.533  72.018  62.981  1.00 73.41           C  
ATOM    742  CG  GLU A  97     -20.130  72.163  63.534  1.00 69.59           C  
ATOM    743  CD  GLU A  97     -19.508  73.492  63.181  1.00 74.13           C  
ATOM    744  OE1 GLU A  97     -20.184  74.298  62.506  1.00 76.67           O  
ATOM    745  OE2 GLU A  97     -18.343  73.728  63.567  1.00 75.68           O1-
ATOM    746  N   THR A  98     -24.442  70.743  63.319  1.00 70.56           N  
ATOM    747  CA  THR A  98     -25.686  70.365  62.658  1.00 72.11           C  
ATOM    748  C   THR A  98     -26.916  70.522  63.547  1.00 69.20           C  
ATOM    749  O   THR A  98     -28.047  70.544  63.060  1.00 66.79           O  
ATOM    750  CB  THR A  98     -25.619  68.915  62.164  1.00 76.58           C  
ATOM    751  CG2 THR A  98     -24.335  68.255  62.642  1.00 70.63           C  
ATOM    752  OG1 THR A  98     -26.736  68.188  62.689  1.00 77.58           O  
ATOM    753  N   GLN A  99     -26.695  70.631  64.850  1.00 69.77           N  
ATOM    754  CA  GLN A  99     -27.797  70.725  65.797  1.00 66.49           C  
ATOM    755  C   GLN A  99     -27.970  72.148  66.314  1.00 62.85           C  
ATOM    756  O   GLN A  99     -29.090  72.593  66.568  1.00 59.21           O  
ATOM    757  CB  GLN A  99     -27.560  69.774  66.971  1.00 72.39           C  
ATOM    758  CG  GLN A  99     -27.221  68.351  66.560  1.00 77.21           C  
ATOM    759  CD  GLN A  99     -28.433  67.580  66.085  1.00 81.45           C  
ATOM    760  NE2 GLN A  99     -28.195  66.499  65.349  1.00 82.26           N  
ATOM    761  OE1 GLN A  99     -29.571  67.950  66.376  1.00 81.16           O  
ATOM    762  N   ASP A 100     -26.854  72.856  66.465  1.00 62.70           N  
ATOM    763  CA  ASP A 100     -26.850  74.175  67.098  1.00 61.10           C  
ATOM    764  C   ASP A 100     -27.012  75.316  66.099  1.00 58.96           C  
ATOM    765  O   ASP A 100     -26.268  75.404  65.118  1.00 54.46           O  
ATOM    766  CB  ASP A 100     -25.548  74.387  67.885  1.00 56.26           C  
ATOM    767  CG  ASP A 100     -25.623  73.864  69.318  1.00 61.12           C  
ATOM    768  OD1 ASP A 100     -26.686  73.998  69.969  1.00 57.46           O  
ATOM    769  OD2 ASP A 100     -24.597  73.338  69.802  1.00 58.63           O1-
ATOM    770  N   PHE A 101     -27.975  76.194  66.371  1.00 52.29           N  
ATOM    771  CA  PHE A 101     -28.141  77.430  65.613  1.00 60.92           C  
ATOM    772  C   PHE A 101     -28.331  77.152  64.120  1.00 67.32           C  
ATOM    773  O   PHE A 101     -27.506  77.534  63.285  1.00 60.47           O  
ATOM    774  CB  PHE A 101     -26.954  78.372  65.855  1.00 53.81           C  
ATOM    775  CG  PHE A 101     -26.695  78.666  67.314  1.00 54.60           C  
ATOM    776  CD1 PHE A 101     -27.666  79.271  68.096  1.00 49.76           C  
ATOM    777  CD2 PHE A 101     -25.476  78.345  67.899  1.00 55.00           C  
ATOM    778  CE1 PHE A 101     -27.433  79.546  69.432  1.00 49.50           C  
ATOM    779  CE2 PHE A 101     -25.236  78.620  69.240  1.00 45.75           C  
ATOM    780  CZ  PHE A 101     -26.217  79.218  70.004  1.00 47.63           C  
ATOM    781  N   THR A 102     -29.423  76.467  63.802  1.00 71.54           N  
ATOM    782  CA  THR A 102     -29.730  76.111  62.426  1.00 74.63           C  
ATOM    783  C   THR A 102     -30.076  77.364  61.628  1.00 75.12           C  
ATOM    784  O   THR A 102     -30.885  78.186  62.063  1.00 77.12           O  
ATOM    785  CB  THR A 102     -30.878  75.104  62.384  1.00 59.32           C  
ATOM    786  N   GLY A 103     -29.449  77.517  60.467  1.00 66.63           N  
ATOM    787  CA  GLY A 103     -29.747  78.637  59.596  1.00 71.30           C  
ATOM    788  C   GLY A 103     -28.859  79.842  59.832  1.00 74.25           C  
ATOM    789  O   GLY A 103     -29.288  80.986  59.675  1.00 79.21           O  
ATOM    790  N   THR A 104     -27.616  79.588  60.215  1.00 64.00           N  
ATOM    791  CA  THR A 104     -26.651  80.659  60.374  1.00 61.78           C  
ATOM    792  C   THR A 104     -25.382  80.268  59.644  1.00 59.69           C  
ATOM    793  O   THR A 104     -25.128  79.086  59.409  1.00 60.27           O  
ATOM    794  CB  THR A 104     -26.298  80.922  61.866  1.00 62.98           C  
ATOM    795  CG2 THR A 104     -27.522  81.344  62.662  1.00 58.67           C  
ATOM    796  OG1 THR A 104     -25.747  79.735  62.445  1.00 56.45           O  
ATOM    797  N   THR A 105     -24.586  81.265  59.286  1.00 57.42           N  
ATOM    798  CA  THR A 105     -23.263  81.005  58.755  1.00 62.31           C  
ATOM    799  C   THR A 105     -22.391  80.507  59.903  1.00 66.18           C  
ATOM    800  O   THR A 105     -22.169  81.219  60.887  1.00 63.64           O  
ATOM    801  CB  THR A 105     -22.659  82.268  58.131  1.00 66.91           C  
ATOM    802  CG2 THR A 105     -21.457  81.912  57.264  1.00 61.37           C  
ATOM    803  OG1 THR A 105     -23.654  82.922  57.331  1.00 65.70           O  
ATOM    804  N   ARG A 106     -21.916  79.273  59.778  1.00 61.86           N  
ATOM    805  CA  ARG A 106     -21.167  78.620  60.840  1.00 62.02           C  
ATOM    806  C   ARG A 106     -19.664  78.781  60.641  1.00 69.59           C  
ATOM    807  O   ARG A 106     -19.163  78.676  59.520  1.00 70.87           O  
ATOM    808  CB  ARG A 106     -21.544  77.138  60.906  1.00 59.52           C  
ATOM    809  CG  ARG A 106     -22.994  76.891  61.310  1.00 64.71           C  
ATOM    810  CD  ARG A 106     -23.436  75.467  60.994  1.00 74.26           C  
ATOM    811  NE  ARG A 106     -23.841  75.314  59.596  1.00 86.96           N  
ATOM    812  CZ  ARG A 106     -23.007  75.050  58.593  1.00 85.30           C  
ATOM    813  NH1 ARG A 106     -21.706  74.909  58.820  1.00 84.46           N1+
ATOM    814  NH2 ARG A 106     -23.472  74.930  57.358  1.00 96.61           N  
ATOM    815  N   SER A 107     -18.949  79.042  61.734  1.00 61.52           N  
ATOM    816  CA  SER A 107     -17.501  79.209  61.686  1.00 60.77           C  
ATOM    817  C   SER A 107     -16.838  78.464  62.843  1.00 58.53           C  
ATOM    818  O   SER A 107     -17.461  78.228  63.874  1.00 58.72           O  
ATOM    819  CB  SER A 107     -17.135  80.693  61.745  1.00 57.46           C  
ATOM    820  OG  SER A 107     -18.077  81.478  61.032  1.00 56.42           O  
ATOM    821  N   SER A 108     -15.575  78.096  62.665  1.00 54.80           N  
ATOM    822  CA  SER A 108     -14.823  77.388  63.694  1.00 59.26           C  
ATOM    823  C   SER A 108     -13.777  78.289  64.345  1.00 61.01           C  
ATOM    824  O   SER A 108     -13.070  79.026  63.655  1.00 63.13           O  
ATOM    825  CB  SER A 108     -14.123  76.165  63.093  1.00 62.03           C  
ATOM    826  OG  SER A 108     -15.050  75.147  62.758  1.00 67.36           O  
ATOM    827  N   LEU A 109     -13.672  78.218  65.669  1.00 55.60           N  
ATOM    828  CA  LEU A 109     -12.635  78.937  66.398  1.00 48.63           C  
ATOM    829  C   LEU A 109     -11.409  78.047  66.604  1.00 47.28           C  
ATOM    830  O   LEU A 109     -11.537  76.834  66.739  1.00 55.51           O  
ATOM    831  CB  LEU A 109     -13.182  79.407  67.746  1.00 50.32           C  
ATOM    832  CG  LEU A 109     -14.456  80.255  67.650  1.00 51.56           C  
ATOM    833  CD1 LEU A 109     -15.269  80.208  68.935  1.00 45.17           C  
ATOM    834  CD2 LEU A 109     -14.128  81.696  67.263  1.00 54.29           C  
ATOM    835  N   PRO A 110     -10.213  78.655  66.641  1.00 47.84           N  
ATOM    836  CA  PRO A 110      -8.932  77.955  66.819  1.00 49.47           C  
ATOM    837  C   PRO A 110      -8.726  77.411  68.230  1.00 56.87           C  
ATOM    838  O   PRO A 110      -7.720  76.743  68.487  1.00 54.15           O  
ATOM    839  CB  PRO A 110      -7.884  79.048  66.576  1.00 48.30           C  
ATOM    840  CG  PRO A 110      -8.629  80.251  66.101  1.00 51.70           C  
ATOM    841  CD  PRO A 110     -10.046  80.110  66.513  1.00 46.21           C  
ATOM    842  N   PHE A 111      -9.642  77.708  69.141  1.00 52.61           N  
ATOM    843  CA  PHE A 111      -9.466  77.274  70.518  1.00 52.70           C  
ATOM    844  C   PHE A 111     -10.686  76.542  71.042  1.00 52.57           C  
ATOM    845  O   PHE A 111     -11.806  76.763  70.584  1.00 50.19           O  
ATOM    846  CB  PHE A 111      -9.176  78.481  71.417  1.00 49.50           C  
ATOM    847  CG  PHE A 111     -10.163  79.602  71.260  1.00 44.00           C  
ATOM    848  CD1 PHE A 111     -11.392  79.562  71.900  1.00 41.41           C  
ATOM    849  CD2 PHE A 111      -9.862  80.696  70.467  1.00 44.31           C  
ATOM    850  CE1 PHE A 111     -12.305  80.593  71.754  1.00 41.98           C  
ATOM    851  CE2 PHE A 111     -10.765  81.728  70.310  1.00 41.15           C  
ATOM    852  CZ  PHE A 111     -11.991  81.681  70.953  1.00 42.28           C  
ATOM    853  N   ASN A 112     -10.464  75.671  72.017  1.00 57.83           N  
ATOM    854  CA  ASN A 112     -11.563  75.141  72.808  1.00 58.68           C  
ATOM    855  C   ASN A 112     -11.702  75.970  74.074  1.00 58.07           C  
ATOM    856  O   ASN A 112     -10.949  76.924  74.287  1.00 55.03           O  
ATOM    857  CB  ASN A 112     -11.320  73.677  73.159  1.00 62.78           C  
ATOM    858  CG  ASN A 112      -9.914  73.430  73.642  1.00 69.74           C  
ATOM    859  ND2 ASN A 112      -9.115  72.769  72.815  1.00 69.58           N  
ATOM    860  OD1 ASN A 112      -9.543  73.834  74.745  1.00 69.39           O  
ATOM    861  N   GLY A 113     -12.661  75.600  74.914  1.00 56.59           N  
ATOM    862  CA  GLY A 113     -12.919  76.325  76.143  1.00 54.97           C  
ATOM    863  C   GLY A 113     -12.049  75.922  77.319  1.00 55.39           C  
ATOM    864  O   GLY A 113     -12.203  76.468  78.403  1.00 58.03           O  
ATOM    865  N   SER A 114     -11.135  74.975  77.116  1.00 61.25           N  
ATOM    866  CA  SER A 114     -10.254  74.542  78.201  1.00 62.64           C  
ATOM    867  C   SER A 114      -9.346  75.695  78.591  1.00 62.72           C  
ATOM    868  O   SER A 114      -8.783  76.369  77.730  1.00 56.71           O  
ATOM    869  CB  SER A 114      -9.411  73.329  77.792  1.00 67.19           C  
ATOM    870  OG  SER A 114      -8.196  73.727  77.168  1.00 67.26           O  
ATOM    871  N   TYR A 115      -9.201  75.916  79.892  1.00 59.09           N  
ATOM    872  CA  TYR A 115      -8.477  77.085  80.383  1.00 61.94           C  
ATOM    873  C   TYR A 115      -7.086  77.306  79.799  1.00 61.30           C  
ATOM    874  O   TYR A 115      -6.772  78.423  79.382  1.00 54.60           O  
ATOM    875  CB  TYR A 115      -8.428  77.102  81.912  1.00 60.01           C  
ATOM    876  CG  TYR A 115      -9.693  77.670  82.494  1.00 63.49           C  
ATOM    877  CD1 TYR A 115     -10.310  78.765  81.899  1.00 48.00           C  
ATOM    878  CD2 TYR A 115     -10.277  77.114  83.626  1.00 54.71           C  
ATOM    879  CE1 TYR A 115     -11.469  79.289  82.414  1.00 58.56           C  
ATOM    880  CE2 TYR A 115     -11.436  77.635  84.152  1.00 53.44           C  
ATOM    881  CZ  TYR A 115     -12.029  78.721  83.546  1.00 49.06           C  
ATOM    882  OH  TYR A 115     -13.185  79.249  84.067  1.00 52.37           O  
ATOM    883  N   PRO A 116      -6.249  76.252  79.774  1.00 57.04           N  
ATOM    884  CA  PRO A 116      -4.890  76.446  79.260  1.00 57.04           C  
ATOM    885  C   PRO A 116      -4.941  76.934  77.818  1.00 58.70           C  
ATOM    886  O   PRO A 116      -4.248  77.889  77.462  1.00 56.82           O  
ATOM    887  CB  PRO A 116      -4.280  75.041  79.325  1.00 54.56           C  
ATOM    888  CG  PRO A 116      -5.142  74.278  80.261  1.00 46.31           C  
ATOM    889  CD  PRO A 116      -6.514  74.848  80.129  1.00 48.91           C  
ATOM    890  N   ASP A 117      -5.778  76.293  77.008  1.00 58.51           N  
ATOM    891  CA  ASP A 117      -5.869  76.613  75.589  1.00 62.30           C  
ATOM    892  C   ASP A 117      -6.480  77.987  75.385  1.00 56.69           C  
ATOM    893  O   ASP A 117      -5.919  78.837  74.698  1.00 53.36           O  
ATOM    894  CB  ASP A 117      -6.716  75.573  74.853  1.00 65.06           C  
ATOM    895  CG  ASP A 117      -6.685  75.764  73.352  1.00 63.60           C  
ATOM    896  OD1 ASP A 117      -5.570  75.872  72.802  1.00 63.84           O  
ATOM    897  OD2 ASP A 117      -7.766  75.815  72.724  1.00 65.26           O1-
ATOM    898  N   LEU A 118      -7.646  78.184  75.983  1.00 54.08           N  
ATOM    899  CA  LEU A 118      -8.376  79.436  75.879  1.00 51.21           C  
ATOM    900  C   LEU A 118      -7.478  80.610  76.264  1.00 50.59           C  
ATOM    901  O   LEU A 118      -7.502  81.656  75.622  1.00 48.97           O  
ATOM    902  CB  LEU A 118      -9.608  79.371  76.780  1.00 48.94           C  
ATOM    903  CG  LEU A 118     -10.707  80.416  76.661  1.00 49.51           C  
ATOM    904  CD1 LEU A 118     -11.205  80.567  75.214  1.00 42.07           C  
ATOM    905  CD2 LEU A 118     -11.836  80.017  77.587  1.00 46.45           C  
ATOM    906  N   GLU A 119      -6.671  80.422  77.305  1.00 52.94           N  
ATOM    907  CA  GLU A 119      -5.768  81.469  77.782  1.00 49.56           C  
ATOM    908  C   GLU A 119      -4.619  81.759  76.822  1.00 50.92           C  
ATOM    909  O   GLU A 119      -4.057  82.858  76.832  1.00 43.82           O  
ATOM    910  CB  GLU A 119      -5.204  81.106  79.151  1.00 51.53           C  
ATOM    911  CG  GLU A 119      -6.231  81.144  80.251  1.00 49.61           C  
ATOM    912  CD  GLU A 119      -5.591  81.055  81.608  1.00 65.47           C  
ATOM    913  OE1 GLU A 119      -4.394  80.692  81.681  1.00 70.10           O  
ATOM    914  OE2 GLU A 119      -6.286  81.346  82.602  1.00 60.65           O1-
ATOM    915  N   ARG A 120      -4.256  80.770  76.011  1.00 50.86           N  
ATOM    916  CA  ARG A 120      -3.271  80.985  74.955  1.00 51.48           C  
ATOM    917  C   ARG A 120      -3.724  82.103  74.035  1.00 44.89           C  
ATOM    918  O   ARG A 120      -2.908  82.852  73.507  1.00 48.41           O  
ATOM    919  CB  ARG A 120      -3.045  79.709  74.148  1.00 56.48           C  
ATOM    920  CG  ARG A 120      -1.805  78.947  74.558  1.00 70.07           C  
ATOM    921  CD  ARG A 120      -1.484  77.839  73.569  1.00 84.74           C  
ATOM    922  NE  ARG A 120      -2.318  76.662  73.795  1.00 84.90           N  
ATOM    923  CZ  ARG A 120      -2.129  75.798  74.788  1.00 86.91           C  
ATOM    924  NH1 ARG A 120      -1.136  75.979  75.650  1.00 88.43           N1+
ATOM    925  NH2 ARG A 120      -2.935  74.754  74.922  1.00 87.15           N  
ATOM    926  N   TYR A 121      -5.034  82.211  73.856  1.00 45.35           N  
ATOM    927  CA  TYR A 121      -5.621  83.233  72.995  1.00 45.44           C  
ATOM    928  C   TYR A 121      -6.122  84.455  73.777  1.00 49.12           C  
ATOM    929  O   TYR A 121      -5.989  85.584  73.321  1.00 52.20           O  
ATOM    930  CB  TYR A 121      -6.750  82.620  72.162  1.00 48.54           C  
ATOM    931  CG  TYR A 121      -6.262  81.522  71.245  1.00 53.64           C  
ATOM    932  CD1 TYR A 121      -6.037  80.236  71.725  1.00 54.60           C  
ATOM    933  CD2 TYR A 121      -6.003  81.776  69.901  1.00 56.89           C  
ATOM    934  CE1 TYR A 121      -5.577  79.230  70.893  1.00 61.56           C  
ATOM    935  CE2 TYR A 121      -5.544  80.776  69.058  1.00 55.56           C  
ATOM    936  CZ  TYR A 121      -5.332  79.508  69.558  1.00 60.05           C  
ATOM    937  OH  TYR A 121      -4.876  78.517  68.724  1.00 63.71           O  
ATOM    938  N   ALA A 122      -6.677  84.228  74.964  1.00 50.65           N  
ATOM    939  CA  ALA A 122      -7.299  85.306  75.732  1.00 50.87           C  
ATOM    940  C   ALA A 122      -6.321  86.066  76.617  1.00 47.95           C  
ATOM    941  O   ALA A 122      -6.522  87.244  76.892  1.00 56.42           O  
ATOM    942  CB  ALA A 122      -8.449  84.763  76.574  1.00 45.31           C  
ATOM    943  N   GLY A 123      -5.267  85.393  77.063  1.00 45.44           N  
ATOM    944  CA  GLY A 123      -4.425  85.919  78.124  1.00 46.46           C  
ATOM    945  C   GLY A 123      -4.828  85.299  79.461  1.00 41.88           C  
ATOM    946  O   GLY A 123      -5.777  84.522  79.529  1.00 40.00           O  
ATOM    947  N   HIS A 124      -4.116  85.643  80.526  1.00 43.55           N  
ATOM    948  CA  HIS A 124      -4.346  85.019  81.835  1.00 42.85           C  
ATOM    949  C   HIS A 124      -5.651  85.441  82.511  1.00 42.28           C  
ATOM    950  O   HIS A 124      -5.931  86.632  82.647  1.00 40.28           O  
ATOM    951  CB  HIS A 124      -3.188  85.334  82.773  1.00 41.21           C  
ATOM    952  CG  HIS A 124      -1.903  84.681  82.389  1.00 46.08           C  
ATOM    953  CD2 HIS A 124      -1.367  83.489  82.740  1.00 51.95           C  
ATOM    954  ND1 HIS A 124      -0.986  85.276  81.545  1.00 56.18           N  
ATOM    955  CE1 HIS A 124       0.051  84.478  81.392  1.00 57.86           C  
ATOM    956  NE2 HIS A 124      -0.153  83.384  82.109  1.00 53.37           N  
ATOM    957  N   ARG A 125      -6.433  84.458  82.950  1.00 43.63           N  
ATOM    958  CA  ARG A 125      -7.593  84.694  83.810  1.00 42.92           C  
ATOM    959  C   ARG A 125      -7.286  85.684  84.943  1.00 34.60           C  
ATOM    960  O   ARG A 125      -8.122  86.512  85.301  1.00 35.49           O  
ATOM    961  CB  ARG A 125      -8.065  83.378  84.452  1.00 40.51           C  
ATOM    962  CG  ARG A 125      -8.798  82.400  83.550  1.00 43.38           C  
ATOM    963  CD  ARG A 125      -9.045  81.079  84.289  1.00 39.64           C  
ATOM    964  NE  ARG A 125      -7.799  80.516  84.799  1.00 42.56           N  
ATOM    965  CZ  ARG A 125      -7.723  79.602  85.766  1.00 49.11           C  
ATOM    966  NH1 ARG A 125      -8.822  79.137  86.338  1.00 44.93           N1+
ATOM    967  NH2 ARG A 125      -6.542  79.161  86.171  1.00 47.08           N  
ATOM    968  N   ASP A 126      -6.097  85.587  85.526  1.00 30.90           N  
ATOM    969  CA  ASP A 126      -5.778  86.417  86.680  1.00 35.29           C  
ATOM    970  C   ASP A 126      -5.509  87.890  86.339  1.00 37.16           C  
ATOM    971  O   ASP A 126      -5.260  88.697  87.225  1.00 36.09           O  
ATOM    972  CB  ASP A 126      -4.639  85.812  87.523  1.00 36.38           C  
ATOM    973  CG  ASP A 126      -3.292  85.830  86.809  1.00 40.91           C  
ATOM    974  OD1 ASP A 126      -3.186  86.428  85.718  1.00 39.52           O  
ATOM    975  OD2 ASP A 126      -2.329  85.242  87.349  1.00 43.90           O1-
ATOM    976  N   GLN A 127      -5.586  88.241  85.061  1.00 37.64           N  
ATOM    977  CA  GLN A 127      -5.396  89.630  84.658  1.00 36.86           C  
ATOM    978  C   GLN A 127      -6.603  90.162  83.917  1.00 35.74           C  
ATOM    979  O   GLN A 127      -6.568  91.268  83.386  1.00 39.19           O  
ATOM    980  CB  GLN A 127      -4.163  89.765  83.765  1.00 40.09           C  
ATOM    981  CG  GLN A 127      -2.833  89.574  84.480  1.00 40.92           C  
ATOM    982  CD  GLN A 127      -1.687  89.440  83.489  1.00 44.59           C  
ATOM    983  NE2 GLN A 127      -1.846  90.040  82.318  1.00 44.90           N  
ATOM    984  OE1 GLN A 127      -0.686  88.794  83.766  1.00 56.43           O  
ATOM    985  N   ILE A 128      -7.667  89.368  83.851  1.00 35.25           N  
ATOM    986  CA  ILE A 128      -8.856  89.780  83.116  1.00 30.51           C  
ATOM    987  C   ILE A 128     -10.005  90.116  84.054  1.00 30.92           C  
ATOM    988  O   ILE A 128     -10.621  89.229  84.646  1.00 31.79           O  
ATOM    989  CB  ILE A 128      -9.292  88.707  82.080  1.00 32.70           C  
ATOM    990  CG1 ILE A 128      -8.229  88.563  80.987  1.00 33.85           C  
ATOM    991  CG2 ILE A 128     -10.610  89.077  81.442  1.00 28.81           C  
ATOM    992  CD1 ILE A 128      -8.307  87.246  80.202  1.00 36.22           C  
ATOM    993  N   PRO A 129     -10.306  91.409  84.188  1.00 31.17           N  
ATOM    994  CA  PRO A 129     -11.378  91.810  85.093  1.00 32.81           C  
ATOM    995  C   PRO A 129     -12.709  91.181  84.703  1.00 36.07           C  
ATOM    996  O   PRO A 129     -12.952  90.878  83.529  1.00 32.35           O  
ATOM    997  CB  PRO A 129     -11.429  93.333  84.929  1.00 33.01           C  
ATOM    998  CG  PRO A 129     -10.073  93.702  84.441  1.00 34.28           C  
ATOM    999  CD  PRO A 129      -9.667  92.567  83.539  1.00 34.73           C  
ATOM   1000  N   LEU A 130     -13.539  90.966  85.719  1.00 32.79           N  
ATOM   1001  CA  LEU A 130     -14.877  90.443  85.567  1.00 32.56           C  
ATOM   1002  C   LEU A 130     -15.824  91.438  86.225  1.00 34.48           C  
ATOM   1003  O   LEU A 130     -15.405  92.306  87.000  1.00 35.01           O  
ATOM   1004  CB  LEU A 130     -14.996  89.099  86.283  1.00 31.86           C  
ATOM   1005  CG  LEU A 130     -14.086  87.974  85.805  1.00 34.54           C  
ATOM   1006  CD1 LEU A 130     -14.263  86.748  86.698  1.00 32.18           C  
ATOM   1007  CD2 LEU A 130     -14.390  87.646  84.350  1.00 30.70           C  
ATOM   1008  N   GLY A 131     -17.107  91.304  85.938  1.00 33.44           N  
ATOM   1009  CA  GLY A 131     -18.077  92.208  86.515  1.00 34.01           C  
ATOM   1010  C   GLY A 131     -19.136  92.547  85.496  1.00 33.67           C  
ATOM   1011  O   GLY A 131     -19.112  92.048  84.373  1.00 35.14           O  
ATOM   1012  N   ILE A 132     -20.068  93.403  85.885  1.00 36.26           N  
ATOM   1013  CA  ILE A 132     -21.169  93.756  85.002  1.00 37.96           C  
ATOM   1014  C   ILE A 132     -20.702  94.494  83.734  1.00 40.11           C  
ATOM   1015  O   ILE A 132     -21.217  94.231  82.641  1.00 39.30           O  
ATOM   1016  CB  ILE A 132     -22.274  94.539  85.751  1.00 35.88           C  
ATOM   1017  CG1 ILE A 132     -23.545  94.605  84.903  1.00 38.95           C  
ATOM   1018  CG2 ILE A 132     -21.784  95.907  86.181  1.00 40.52           C  
ATOM   1019  CD1 ILE A 132     -24.095  93.233  84.569  1.00 42.28           C  
ATOM   1020  N   ASP A 133     -19.718  95.383  83.866  1.00 37.28           N  
ATOM   1021  CA  ASP A 133     -19.181  96.080  82.689  1.00 36.91           C  
ATOM   1022  C   ASP A 133     -18.583  95.101  81.690  1.00 40.31           C  
ATOM   1023  O   ASP A 133     -18.730  95.276  80.485  1.00 37.03           O  
ATOM   1024  CB  ASP A 133     -18.100  97.091  83.072  1.00 37.23           C  
ATOM   1025  CG  ASP A 133     -18.628  98.223  83.930  1.00 39.78           C  
ATOM   1026  OD1 ASP A 133     -19.856  98.384  84.016  1.00 46.84           O  
ATOM   1027  OD2 ASP A 133     -17.812  98.962  84.520  1.00 46.24           O1-
ATOM   1028  N   GLN A 134     -17.887  94.084  82.194  1.00 34.42           N  
ATOM   1029  CA  GLN A 134     -17.171  93.153  81.335  1.00 34.30           C  
ATOM   1030  C   GLN A 134     -18.140  92.189  80.662  1.00 34.54           C  
ATOM   1031  O   GLN A 134     -17.901  91.707  79.556  1.00 35.23           O  
ATOM   1032  CB  GLN A 134     -16.108  92.405  82.142  1.00 36.16           C  
ATOM   1033  CG  GLN A 134     -14.953  93.307  82.586  1.00 37.07           C  
ATOM   1034  CD  GLN A 134     -15.312  94.191  83.779  1.00 40.80           C  
ATOM   1035  NE2 GLN A 134     -14.470  95.185  84.063  1.00 34.38           N  
ATOM   1036  OE1 GLN A 134     -16.334  93.980  84.435  1.00 37.06           O  
ATOM   1037  N   LEU A 135     -19.256  91.938  81.332  1.00 34.38           N  
ATOM   1038  CA  LEU A 135     -20.308  91.108  80.774  1.00 35.43           C  
ATOM   1039  C   LEU A 135     -20.996  91.910  79.663  1.00 39.55           C  
ATOM   1040  O   LEU A 135     -21.220  91.401  78.572  1.00 36.76           O  
ATOM   1041  CB  LEU A 135     -21.302  90.745  81.880  1.00 41.14           C  
ATOM   1042  CG  LEU A 135     -21.875  89.327  81.959  1.00 46.83           C  
ATOM   1043  CD1 LEU A 135     -20.813  88.257  81.711  1.00 41.58           C  
ATOM   1044  CD2 LEU A 135     -22.563  89.114  83.311  1.00 44.46           C  
ATOM   1045  N   ILE A 136     -21.307  93.173  79.947  1.00 38.21           N  
ATOM   1046  CA  ILE A 136     -21.910  94.063  78.956  1.00 41.72           C  
ATOM   1047  C   ILE A 136     -21.013  94.190  77.727  1.00 41.66           C  
ATOM   1048  O   ILE A 136     -21.476  94.071  76.592  1.00 42.48           O  
ATOM   1049  CB  ILE A 136     -22.184  95.461  79.551  1.00 40.13           C  
ATOM   1050  CG1 ILE A 136     -23.328  95.390  80.567  1.00 35.52           C  
ATOM   1051  CG2 ILE A 136     -22.507  96.463  78.450  1.00 40.20           C  
ATOM   1052  CD1 ILE A 136     -23.580  96.692  81.314  1.00 40.50           C  
ATOM   1053  N   GLN A 137     -19.723  94.402  77.971  1.00 38.52           N  
ATOM   1054  CA  GLN A 137     -18.739  94.563  76.917  1.00 39.07           C  
ATOM   1055  C   GLN A 137     -18.513  93.286  76.111  1.00 41.25           C  
ATOM   1056  O   GLN A 137     -18.254  93.345  74.909  1.00 40.15           O  
ATOM   1057  CB  GLN A 137     -17.425  95.069  77.502  1.00 43.72           C  
ATOM   1058  N   SER A 138     -18.604  92.132  76.764  1.00 37.75           N  
ATOM   1059  CA  SER A 138     -18.412  90.861  76.063  1.00 35.76           C  
ATOM   1060  C   SER A 138     -19.526  90.625  75.052  1.00 35.24           C  
ATOM   1061  O   SER A 138     -19.288  90.096  73.968  1.00 37.61           O  
ATOM   1062  CB  SER A 138     -18.332  89.690  77.049  1.00 38.07           C  
ATOM   1063  OG  SER A 138     -17.145  89.781  77.831  1.00 40.40           O  
ATOM   1064  N   VAL A 139     -20.741  91.025  75.412  1.00 36.57           N  
ATOM   1065  CA  VAL A 139     -21.876  90.904  74.504  1.00 40.35           C  
ATOM   1066  C   VAL A 139     -21.663  91.764  73.252  1.00 39.53           C  
ATOM   1067  O   VAL A 139     -21.802  91.283  72.125  1.00 41.60           O  
ATOM   1068  CB  VAL A 139     -23.193  91.299  75.206  1.00 39.73           C  
ATOM   1069  CG1 VAL A 139     -24.343  91.376  74.210  1.00 42.22           C  
ATOM   1070  CG2 VAL A 139     -23.508  90.307  76.316  1.00 43.37           C  
ATOM   1071  N   THR A 140     -21.318  93.030  73.458  1.00 36.43           N  
ATOM   1072  CA  THR A 140     -20.986  93.929  72.354  1.00 38.77           C  
ATOM   1073  C   THR A 140     -19.848  93.387  71.492  1.00 40.82           C  
ATOM   1074  O   THR A 140     -19.949  93.338  70.264  1.00 43.11           O  
ATOM   1075  CB  THR A 140     -20.576  95.310  72.876  1.00 41.96           C  
ATOM   1076  CG2 THR A 140     -20.429  96.292  71.717  1.00 42.10           C  
ATOM   1077  OG1 THR A 140     -21.571  95.784  73.793  1.00 45.60           O  
ATOM   1078  N   ALA A 141     -18.765  92.978  72.144  1.00 38.37           N  
ATOM   1079  CA  ALA A 141     -17.579  92.504  71.444  1.00 37.44           C  
ATOM   1080  C   ALA A 141     -17.866  91.300  70.556  1.00 43.00           C  
ATOM   1081  O   ALA A 141     -17.289  91.166  69.474  1.00 42.51           O  
ATOM   1082  CB  ALA A 141     -16.468  92.178  72.436  1.00 32.99           C  
ATOM   1083  N   LEU A 142     -18.747  90.419  71.016  1.00 37.82           N  
ATOM   1084  CA  LEU A 142     -19.076  89.220  70.247  1.00 41.41           C  
ATOM   1085  C   LEU A 142     -20.197  89.460  69.227  1.00 39.70           C  
ATOM   1086  O   LEU A 142     -20.251  88.803  68.191  1.00 45.21           O  
ATOM   1087  CB  LEU A 142     -19.463  88.070  71.183  1.00 38.78           C  
ATOM   1088  CG  LEU A 142     -18.386  87.528  72.132  1.00 40.51           C  
ATOM   1089  CD1 LEU A 142     -19.028  86.656  73.191  1.00 39.10           C  
ATOM   1090  CD2 LEU A 142     -17.310  86.760  71.375  1.00 36.22           C  
ATOM   1091  N   ARG A 143     -21.091  90.394  69.533  1.00 38.43           N  
ATOM   1092  CA  ARG A 143     -22.254  90.645  68.692  1.00 43.57           C  
ATOM   1093  C   ARG A 143     -21.863  91.105  67.285  1.00 47.63           C  
ATOM   1094  O   ARG A 143     -22.431  90.653  66.296  1.00 48.68           O  
ATOM   1095  CB  ARG A 143     -23.186  91.663  69.355  1.00 43.78           C  
ATOM   1096  CG  ARG A 143     -24.378  92.070  68.500  1.00 45.96           C  
ATOM   1097  CD  ARG A 143     -25.129  90.858  67.969  1.00 50.88           C  
ATOM   1098  NE  ARG A 143     -26.272  91.249  67.151  1.00 51.46           N  
ATOM   1099  CZ  ARG A 143     -26.237  91.349  65.824  1.00 57.96           C  
ATOM   1100  NH1 ARG A 143     -25.120  91.080  65.163  1.00 49.31           N1+
ATOM   1101  NH2 ARG A 143     -27.322  91.708  65.154  1.00 59.42           N  
ATOM   1102  N   PHE A 144     -20.875  91.981  67.192  1.00 46.87           N  
ATOM   1103  CA  PHE A 144     -20.506  92.524  65.893  1.00 53.27           C  
ATOM   1104  C   PHE A 144     -19.196  91.962  65.357  1.00 53.36           C  
ATOM   1105  O   PHE A 144     -18.203  91.905  66.081  1.00 52.46           O  
ATOM   1106  CB  PHE A 144     -20.484  94.047  65.961  1.00 47.83           C  
ATOM   1107  CG  PHE A 144     -21.796  94.629  66.370  1.00 47.19           C  
ATOM   1108  CD1 PHE A 144     -22.857  94.660  65.482  1.00 41.67           C  
ATOM   1109  CD2 PHE A 144     -21.986  95.105  67.648  1.00 42.59           C  
ATOM   1110  CE1 PHE A 144     -24.075  95.182  65.864  1.00 45.85           C  
ATOM   1111  CE2 PHE A 144     -23.207  95.624  68.031  1.00 45.73           C  
ATOM   1112  CZ  PHE A 144     -24.249  95.666  67.134  1.00 42.40           C  
ATOM   1113  N   PRO A 145     -19.206  91.527  64.084  1.00 56.20           N  
ATOM   1114  CA  PRO A 145     -18.048  90.946  63.388  1.00 59.64           C  
ATOM   1115  C   PRO A 145     -16.913  91.954  63.239  1.00 61.38           C  
ATOM   1116  O   PRO A 145     -17.169  93.159  63.233  1.00 62.77           O  
ATOM   1117  CB  PRO A 145     -18.615  90.568  62.014  1.00 65.78           C  
ATOM   1118  CG  PRO A 145     -20.099  90.428  62.234  1.00 62.61           C  
ATOM   1119  CD  PRO A 145     -20.431  91.465  63.266  1.00 56.93           C  
ATOM   1120  N   GLY A 146     -15.679  91.465  63.136  1.00 59.36           N  
ATOM   1121  CA  GLY A 146     -14.517  92.336  63.082  1.00 59.48           C  
ATOM   1122  C   GLY A 146     -13.535  92.146  64.227  1.00 60.63           C  
ATOM   1123  O   GLY A 146     -12.354  92.469  64.101  1.00 62.25           O  
ATOM   1124  N   GLY A 147     -14.012  91.624  65.352  1.00 57.96           N  
ATOM   1125  CA  GLY A 147     -13.147  91.405  66.500  1.00 56.86           C  
ATOM   1126  C   GLY A 147     -12.016  90.423  66.237  1.00 57.08           C  
ATOM   1127  O   GLY A 147     -12.140  89.515  65.418  1.00 57.53           O  
ATOM   1128  N   SER A 148     -10.898  90.606  66.930  1.00 46.11           N  
ATOM   1129  CA  SER A 148      -9.792  89.665  66.834  1.00 47.53           C  
ATOM   1130  C   SER A 148     -10.169  88.345  67.503  1.00 45.51           C  
ATOM   1131  O   SER A 148     -11.167  88.260  68.218  1.00 42.36           O  
ATOM   1132  CB  SER A 148      -8.548  90.242  67.508  1.00 49.46           C  
ATOM   1133  OG  SER A 148      -8.761  90.414  68.901  1.00 44.22           O  
ATOM   1134  N   THR A 149      -9.369  87.315  67.261  1.00 42.21           N  
ATOM   1135  CA  THR A 149      -9.554  86.043  67.931  1.00 45.16           C  
ATOM   1136  C   THR A 149      -9.347  86.252  69.425  1.00 43.60           C  
ATOM   1137  O   THR A 149     -10.091  85.716  70.242  1.00 41.85           O  
ATOM   1138  CB  THR A 149      -8.556  85.005  67.418  1.00 46.87           C  
ATOM   1139  CG2 THR A 149      -8.715  83.681  68.154  1.00 41.52           C  
ATOM   1140  OG1 THR A 149      -8.779  84.801  66.019  1.00 44.87           O  
ATOM   1141  N   ARG A 150      -8.339  87.050  69.766  1.00 41.39           N  
ATOM   1142  CA  ARG A 150      -8.031  87.351  71.156  1.00 44.99           C  
ATOM   1143  C   ARG A 150      -9.251  87.919  71.857  1.00 43.44           C  
ATOM   1144  O   ARG A 150      -9.581  87.511  72.962  1.00 41.44           O  
ATOM   1145  CB  ARG A 150      -6.860  88.326  71.264  1.00 48.76           C  
ATOM   1146  CG  ARG A 150      -6.559  88.775  72.703  1.00 54.50           C  
ATOM   1147  CD  ARG A 150      -5.176  89.396  72.802  1.00 62.48           C  
ATOM   1148  NE  ARG A 150      -4.707  89.534  74.180  1.00 70.47           N  
ATOM   1149  CZ  ARG A 150      -3.908  88.664  74.795  1.00 74.14           C  
ATOM   1150  NH1 ARG A 150      -3.484  87.577  74.163  1.00 73.24           N1+
ATOM   1151  NH2 ARG A 150      -3.527  88.881  76.047  1.00 77.40           N  
ATOM   1152  N   THR A 151      -9.927  88.849  71.199  1.00 40.10           N  
ATOM   1153  CA  THR A 151     -11.137  89.445  71.756  1.00 43.33           C  
ATOM   1154  C   THR A 151     -12.268  88.427  71.927  1.00 42.03           C  
ATOM   1155  O   THR A 151     -13.023  88.477  72.904  1.00 38.35           O  
ATOM   1156  CB  THR A 151     -11.604  90.636  70.909  1.00 40.74           C  
ATOM   1157  CG2 THR A 151     -13.025  91.030  71.273  1.00 37.13           C  
ATOM   1158  OG1 THR A 151     -10.736  91.743  71.172  1.00 43.61           O  
ATOM   1159  N   GLN A 152     -12.375  87.506  70.976  1.00 40.58           N  
ATOM   1160  CA  GLN A 152     -13.352  86.430  71.071  1.00 41.27           C  
ATOM   1161  C   GLN A 152     -13.053  85.529  72.265  1.00 35.22           C  
ATOM   1162  O   GLN A 152     -13.948  85.188  73.019  1.00 36.03           O  
ATOM   1163  CB  GLN A 152     -13.351  85.582  69.795  1.00 38.21           C  
ATOM   1164  CG  GLN A 152     -14.250  86.106  68.683  1.00 45.76           C  
ATOM   1165  CD  GLN A 152     -14.159  85.255  67.423  1.00 49.07           C  
ATOM   1166  NE2 GLN A 152     -15.298  85.002  66.793  1.00 46.31           N  
ATOM   1167  OE1 GLN A 152     -13.076  84.827  67.030  1.00 49.61           O  
ATOM   1168  N   ALA A 153     -11.797  85.121  72.399  1.00 34.42           N  
ATOM   1169  CA  ALA A 153     -11.384  84.236  73.485  1.00 40.59           C  
ATOM   1170  C   ALA A 153     -11.630  84.893  74.837  1.00 40.98           C  
ATOM   1171  O   ALA A 153     -12.179  84.271  75.754  1.00 40.49           O  
ATOM   1172  CB  ALA A 153      -9.920  83.864  73.337  1.00 36.97           C  
ATOM   1173  N   ARG A 154     -11.224  86.153  74.951  1.00 37.15           N  
ATOM   1174  CA  ARG A 154     -11.393  86.906  76.191  1.00 40.93           C  
ATOM   1175  C   ARG A 154     -12.863  87.004  76.565  1.00 40.16           C  
ATOM   1176  O   ARG A 154     -13.236  86.773  77.717  1.00 35.95           O  
ATOM   1177  CB  ARG A 154     -10.780  88.304  76.062  1.00 38.52           C  
ATOM   1178  CG  ARG A 154     -10.828  89.136  77.334  1.00 38.87           C  
ATOM   1179  CD  ARG A 154     -10.111  90.483  77.165  1.00 45.72           C  
ATOM   1180  NE  ARG A 154     -10.749  91.339  76.161  1.00 52.57           N  
ATOM   1181  CZ  ARG A 154     -10.216  91.668  74.982  1.00 48.02           C  
ATOM   1182  NH1 ARG A 154      -9.015  91.224  74.630  1.00 48.23           N1+
ATOM   1183  NH2 ARG A 154     -10.885  92.456  74.152  1.00 47.75           N  
ATOM   1184  N   SER A 155     -13.706  87.325  75.589  1.00 35.79           N  
ATOM   1185  CA  SER A 155     -15.129  87.484  75.866  1.00 34.13           C  
ATOM   1186  C   SER A 155     -15.738  86.161  76.334  1.00 38.04           C  
ATOM   1187  O   SER A 155     -16.591  86.124  77.217  1.00 35.63           O  
ATOM   1188  CB  SER A 155     -15.861  87.989  74.625  1.00 38.68           C  
ATOM   1189  OG  SER A 155     -15.397  89.277  74.260  1.00 38.52           O  
ATOM   1190  N   ILE A 156     -15.290  85.072  75.732  1.00 36.57           N  
ATOM   1191  CA  ILE A 156     -15.788  83.762  76.103  1.00 40.88           C  
ATOM   1192  C   ILE A 156     -15.301  83.380  77.509  1.00 38.70           C  
ATOM   1193  O   ILE A 156     -16.048  82.822  78.315  1.00 37.48           O  
ATOM   1194  CB  ILE A 156     -15.367  82.729  75.054  1.00 35.97           C  
ATOM   1195  CG1 ILE A 156     -16.242  82.889  73.804  1.00 39.67           C  
ATOM   1196  CG2 ILE A 156     -15.484  81.323  75.598  1.00 35.95           C  
ATOM   1197  CD1 ILE A 156     -15.664  82.230  72.562  1.00 43.71           C  
ATOM   1198  N   LEU A 157     -14.047  83.702  77.791  1.00 35.49           N  
ATOM   1199  CA  LEU A 157     -13.454  83.473  79.097  1.00 35.67           C  
ATOM   1200  C   LEU A 157     -14.250  84.190  80.196  1.00 38.01           C  
ATOM   1201  O   LEU A 157     -14.494  83.639  81.278  1.00 36.02           O  
ATOM   1202  CB  LEU A 157     -11.997  83.927  79.068  1.00 39.41           C  
ATOM   1203  CG  LEU A 157     -11.064  83.552  80.213  1.00 44.97           C  
ATOM   1204  CD1 LEU A 157     -11.347  82.128  80.669  1.00 51.12           C  
ATOM   1205  CD2 LEU A 157      -9.623  83.698  79.754  1.00 46.12           C  
ATOM   1206  N   ILE A 158     -14.686  85.410  79.911  1.00 33.67           N  
ATOM   1207  CA  ILE A 158     -15.511  86.145  80.853  1.00 34.84           C  
ATOM   1208  C   ILE A 158     -16.877  85.478  81.048  1.00 38.15           C  
ATOM   1209  O   ILE A 158     -17.369  85.374  82.172  1.00 36.39           O  
ATOM   1210  CB  ILE A 158     -15.662  87.604  80.416  1.00 35.50           C  
ATOM   1211  CG1 ILE A 158     -14.321  88.326  80.577  1.00 32.68           C  
ATOM   1212  CG2 ILE A 158     -16.765  88.304  81.195  1.00 32.71           C  
ATOM   1213  CD1 ILE A 158     -14.204  89.594  79.726  1.00 36.12           C  
ATOM   1214  N   LEU A 159     -17.474  85.010  79.955  1.00 34.26           N  
ATOM   1215  CA  LEU A 159     -18.753  84.307  80.015  1.00 35.85           C  
ATOM   1216  C   LEU A 159     -18.648  83.008  80.804  1.00 33.20           C  
ATOM   1217  O   LEU A 159     -19.499  82.703  81.631  1.00 35.16           O  
ATOM   1218  CB  LEU A 159     -19.242  83.973  78.607  1.00 36.26           C  
ATOM   1219  CG  LEU A 159     -20.160  84.957  77.875  1.00 41.01           C  
ATOM   1220  CD1 LEU A 159     -20.130  86.352  78.451  1.00 39.00           C  
ATOM   1221  CD2 LEU A 159     -19.810  84.975  76.402  1.00 43.53           C  
ATOM   1222  N   ILE A 160     -17.625  82.223  80.504  1.00 33.67           N  
ATOM   1223  CA  ILE A 160     -17.415  80.953  81.179  1.00 35.61           C  
ATOM   1224  C   ILE A 160     -17.293  81.143  82.699  1.00 40.50           C  
ATOM   1225  O   ILE A 160     -17.889  80.410  83.482  1.00 38.39           O  
ATOM   1226  CB  ILE A 160     -16.161  80.270  80.641  1.00 34.50           C  
ATOM   1227  CG1 ILE A 160     -16.441  79.681  79.256  1.00 36.82           C  
ATOM   1228  CG2 ILE A 160     -15.679  79.174  81.592  1.00 36.49           C  
ATOM   1229  CD1 ILE A 160     -15.184  79.302  78.498  1.00 35.26           C  
ATOM   1230  N   GLN A 161     -16.543  82.150  83.116  1.00 35.20           N  
ATOM   1231  CA  GLN A 161     -16.328  82.357  84.538  1.00 36.47           C  
ATOM   1232  C   GLN A 161     -17.548  82.913  85.253  1.00 37.86           C  
ATOM   1233  O   GLN A 161     -17.821  82.554  86.399  1.00 35.01           O  
ATOM   1234  CB  GLN A 161     -15.116  83.249  84.768  1.00 36.51           C  
ATOM   1235  CG  GLN A 161     -13.816  82.524  84.491  1.00 39.06           C  
ATOM   1236  CD  GLN A 161     -12.626  83.368  84.823  1.00 44.10           C  
ATOM   1237  NE2 GLN A 161     -12.340  84.343  83.968  1.00 33.53           N  
ATOM   1238  OE1 GLN A 161     -11.974  83.165  85.850  1.00 40.16           O  
ATOM   1239  N   MET A 162     -18.286  83.792  84.591  1.00 30.60           N  
ATOM   1240  CA  MET A 162     -19.438  84.394  85.248  1.00 36.32           C  
ATOM   1241  C   MET A 162     -20.713  83.564  85.087  1.00 33.63           C  
ATOM   1242  O   MET A 162     -21.730  83.855  85.712  1.00 37.23           O  
ATOM   1243  CB  MET A 162     -19.650  85.825  84.766  1.00 34.65           C  
ATOM   1244  CG  MET A 162     -18.444  86.708  85.022  1.00 41.29           C  
ATOM   1245  SD  MET A 162     -18.811  88.446  84.744  1.00 41.77           S  
ATOM   1246  CE  MET A 162     -19.726  88.826  86.246  1.00 34.75           C  
ATOM   1247  N   ILE A 163     -20.651  82.531  84.257  1.00 32.67           N  
ATOM   1248  CA  ILE A 163     -21.813  81.685  84.034  1.00 36.53           C  
ATOM   1249  C   ILE A 163     -21.537  80.229  84.401  1.00 34.82           C  
ATOM   1250  O   ILE A 163     -22.082  79.721  85.375  1.00 36.15           O  
ATOM   1251  CB  ILE A 163     -22.320  81.791  82.586  1.00 40.63           C  
ATOM   1252  CG1 ILE A 163     -22.726  83.235  82.275  1.00 37.00           C  
ATOM   1253  CG2 ILE A 163     -23.484  80.828  82.352  1.00 42.28           C  
ATOM   1254  CD1 ILE A 163     -23.110  83.453  80.795  1.00 37.60           C  
ATOM   1255  N   SER A 164     -20.686  79.559  83.639  1.00 32.42           N  
ATOM   1256  CA  SER A 164     -20.411  78.160  83.921  1.00 35.25           C  
ATOM   1257  C   SER A 164     -19.770  77.976  85.301  1.00 40.22           C  
ATOM   1258  O   SER A 164     -20.159  77.092  86.068  1.00 34.76           O  
ATOM   1259  CB  SER A 164     -19.506  77.574  82.850  1.00 37.79           C  
ATOM   1260  OG  SER A 164     -20.141  77.642  81.591  1.00 43.86           O  
ATOM   1261  N   GLU A 165     -18.787  78.813  85.616  1.00 36.73           N  
ATOM   1262  CA  GLU A 165     -18.055  78.653  86.864  1.00 38.14           C  
ATOM   1263  C   GLU A 165     -18.900  79.011  88.082  1.00 37.78           C  
ATOM   1264  O   GLU A 165     -18.770  78.389  89.134  1.00 37.11           O  
ATOM   1265  CB  GLU A 165     -16.763  79.454  86.830  1.00 33.60           C  
ATOM   1266  CG  GLU A 165     -15.817  78.999  85.726  1.00 38.49           C  
ATOM   1267  CD  GLU A 165     -15.265  77.592  85.959  1.00 43.39           C  
ATOM   1268  OE1 GLU A 165     -15.749  76.890  86.872  1.00 41.98           O  
ATOM   1269  OE2 GLU A 165     -14.347  77.181  85.224  1.00 40.18           O1-
ATOM   1270  N   ALA A 166     -19.765  80.009  87.939  1.00 34.70           N  
ATOM   1271  CA  ALA A 166     -20.654  80.400  89.019  1.00 36.51           C  
ATOM   1272  C   ALA A 166     -21.722  79.326  89.218  1.00 40.02           C  
ATOM   1273  O   ALA A 166     -22.246  79.156  90.322  1.00 34.33           O  
ATOM   1274  CB  ALA A 166     -21.298  81.738  88.726  1.00 35.57           C  
ATOM   1275  N   ALA A 167     -22.048  78.615  88.142  1.00 36.81           N  
ATOM   1276  CA  ALA A 167     -23.000  77.514  88.230  1.00 41.49           C  
ATOM   1277  C   ALA A 167     -22.381  76.367  89.037  1.00 39.77           C  
ATOM   1278  O   ALA A 167     -23.048  75.731  89.846  1.00 37.74           O  
ATOM   1279  CB  ALA A 167     -23.414  77.046  86.837  1.00 36.05           C  
ATOM   1280  N   ARG A 168     -21.095  76.124  88.814  1.00 35.47           N  
ATOM   1281  CA  ARG A 168     -20.386  75.054  89.491  1.00 36.06           C  
ATOM   1282  C   ARG A 168     -20.074  75.364  90.953  1.00 37.51           C  
ATOM   1283  O   ARG A 168     -20.126  74.470  91.792  1.00 35.65           O  
ATOM   1284  CB  ARG A 168     -19.079  74.764  88.772  1.00 34.42           C  
ATOM   1285  CG  ARG A 168     -19.231  74.317  87.327  1.00 35.38           C  
ATOM   1286  CD  ARG A 168     -17.862  74.167  86.693  1.00 32.80           C  
ATOM   1287  NE  ARG A 168     -17.937  73.558  85.369  1.00 40.88           N  
ATOM   1288  CZ  ARG A 168     -17.255  73.989  84.313  1.00 42.97           C  
ATOM   1289  NH1 ARG A 168     -16.460  75.043  84.427  1.00 42.28           N1+
ATOM   1290  NH2 ARG A 168     -17.382  73.380  83.138  1.00 43.98           N  
ATOM   1291  N   PHE A 169     -19.734  76.615  91.257  1.00 34.47           N  
ATOM   1292  CA  PHE A 169     -19.210  76.956  92.578  1.00 32.56           C  
ATOM   1293  C   PHE A 169     -19.929  78.126  93.239  1.00 35.79           C  
ATOM   1294  O   PHE A 169     -20.005  79.218  92.685  1.00 33.15           O  
ATOM   1295  CB  PHE A 169     -17.721  77.283  92.489  1.00 31.60           C  
ATOM   1296  CG  PHE A 169     -16.862  76.115  92.113  1.00 35.85           C  
ATOM   1297  CD1 PHE A 169     -16.529  75.154  93.056  1.00 34.88           C  
ATOM   1298  CD2 PHE A 169     -16.368  75.986  90.821  1.00 35.32           C  
ATOM   1299  CE1 PHE A 169     -15.732  74.074  92.717  1.00 36.10           C  
ATOM   1300  CE2 PHE A 169     -15.566  74.915  90.472  1.00 35.34           C  
ATOM   1301  CZ  PHE A 169     -15.244  73.953  91.436  1.00 37.06           C  
ATOM   1302  N   ASN A 170     -20.437  77.897  94.442  1.00 32.29           N  
ATOM   1303  CA  ASN A 170     -21.093  78.949  95.197  1.00 30.51           C  
ATOM   1304  C   ASN A 170     -20.194  80.136  95.576  1.00 34.16           C  
ATOM   1305  O   ASN A 170     -20.665  81.271  95.617  1.00 35.06           O  
ATOM   1306  CB  ASN A 170     -21.783  78.358  96.438  1.00 35.98           C  
ATOM   1307  CG  ASN A 170     -23.021  77.556  96.075  1.00 40.92           C  
ATOM   1308  ND2 ASN A 170     -23.119  76.332  96.587  1.00 38.70           N  
ATOM   1309  OD1 ASN A 170     -23.872  78.032  95.324  1.00 38.69           O  
ATOM   1310  N   PRO A 171     -18.911  79.882  95.884  1.00 33.44           N  
ATOM   1311  CA  PRO A 171     -18.060  81.042  96.181  1.00 36.83           C  
ATOM   1312  C   PRO A 171     -17.930  81.957  94.955  1.00 34.98           C  
ATOM   1313  O   PRO A 171     -17.781  83.165  95.110  1.00 35.87           O  
ATOM   1314  CB  PRO A 171     -16.699  80.410  96.507  1.00 33.76           C  
ATOM   1315  CG  PRO A 171     -17.018  79.010  96.941  1.00 34.83           C  
ATOM   1316  CD  PRO A 171     -18.216  78.604  96.128  1.00 33.76           C  
ATOM   1317  N   ILE A 172     -17.975  81.380  93.761  1.00 32.39           N  
ATOM   1318  CA  ILE A 172     -17.912  82.176  92.526  1.00 33.68           C  
ATOM   1319  C   ILE A 172     -19.248  82.876  92.266  1.00 37.55           C  
ATOM   1320  O   ILE A 172     -19.288  84.084  92.011  1.00 35.15           O  
ATOM   1321  CB  ILE A 172     -17.461  81.330  91.328  1.00 33.09           C  
ATOM   1322  CG1 ILE A 172     -16.046  80.798  91.595  1.00 29.17           C  
ATOM   1323  CG2 ILE A 172     -17.540  82.152  90.007  1.00 31.79           C  
ATOM   1324  CD1 ILE A 172     -15.496  79.855  90.524  1.00 34.53           C  
ATOM   1325  N   LEU A 173     -20.345  82.131  92.380  1.00 33.91           N  
ATOM   1326  CA  LEU A 173     -21.667  82.733  92.290  1.00 35.61           C  
ATOM   1327  C   LEU A 173     -21.841  83.900  93.261  1.00 37.25           C  
ATOM   1328  O   LEU A 173     -22.295  84.978  92.867  1.00 34.23           O  
ATOM   1329  CB  LEU A 173     -22.756  81.687  92.531  1.00 36.07           C  
ATOM   1330  CG  LEU A 173     -24.191  82.196  92.666  1.00 41.54           C  
ATOM   1331  CD1 LEU A 173     -24.647  82.899  91.367  1.00 37.74           C  
ATOM   1332  CD2 LEU A 173     -25.130  81.047  93.011  1.00 40.55           C  
ATOM   1333  N   TRP A 174     -21.492  83.686  94.530  1.00 37.86           N  
ATOM   1334  CA  TRP A 174     -21.656  84.720  95.551  1.00 36.14           C  
ATOM   1335  C   TRP A 174     -20.755  85.922  95.277  1.00 32.16           C  
ATOM   1336  O   TRP A 174     -21.146  87.061  95.505  1.00 32.85           O  
ATOM   1337  CB  TRP A 174     -21.362  84.166  96.959  1.00 36.95           C  
ATOM   1338  CG  TRP A 174     -22.487  83.348  97.573  1.00 42.23           C  
ATOM   1339  CD1 TRP A 174     -23.080  82.235  97.045  1.00 42.70           C  
ATOM   1340  CD2 TRP A 174     -23.116  83.572  98.842  1.00 39.26           C  
ATOM   1341  CE2 TRP A 174     -24.092  82.564  99.013  1.00 44.03           C  
ATOM   1342  CE3 TRP A 174     -22.955  84.529  99.849  1.00 38.35           C  
ATOM   1343  NE1 TRP A 174     -24.049  81.758  97.904  1.00 39.05           N  
ATOM   1344  CZ2 TRP A 174     -24.904  82.491 100.148  1.00 43.74           C  
ATOM   1345  CZ3 TRP A 174     -23.765  84.453 100.982  1.00 42.82           C  
ATOM   1346  CH2 TRP A 174     -24.723  83.441 101.119  1.00 41.00           C  
ATOM   1347  N   ARG A 175     -19.541  85.666  94.808  1.00 33.75           N  
ATOM   1348  CA  ARG A 175     -18.618  86.758  94.513  1.00 37.87           C  
ATOM   1349  C   ARG A 175     -19.119  87.614  93.342  1.00 34.33           C  
ATOM   1350  O   ARG A 175     -19.134  88.840  93.430  1.00 34.11           O  
ATOM   1351  CB  ARG A 175     -17.205  86.238  94.241  1.00 37.04           C  
ATOM   1352  CG  ARG A 175     -16.148  87.333  94.203  1.00 44.43           C  
ATOM   1353  CD  ARG A 175     -14.752  86.735  94.255  1.00 53.47           C  
ATOM   1354  NE  ARG A 175     -14.585  85.883  95.433  1.00 58.72           N  
ATOM   1355  CZ  ARG A 175     -13.602  85.000  95.599  1.00 60.69           C  
ATOM   1356  NH1 ARG A 175     -12.675  84.834  94.658  1.00 54.60           N1+
ATOM   1357  NH2 ARG A 175     -13.551  84.275  96.711  1.00 58.17           N  
ATOM   1358  N   ALA A 176     -19.534  86.968  92.257  1.00 32.94           N  
ATOM   1359  CA  ALA A 176     -20.060  87.698  91.102  1.00 35.70           C  
ATOM   1360  C   ALA A 176     -21.297  88.502  91.472  1.00 38.27           C  
ATOM   1361  O   ALA A 176     -21.432  89.665  91.077  1.00 33.87           O  
ATOM   1362  CB  ALA A 176     -20.355  86.755  89.945  1.00 32.97           C  
ATOM   1363  N   ARG A 177     -22.191  87.891  92.249  1.00 35.95           N  
ATOM   1364  CA  ARG A 177     -23.400  88.580  92.693  1.00 35.15           C  
ATOM   1365  C   ARG A 177     -23.060  89.841  93.475  1.00 37.64           C  
ATOM   1366  O   ARG A 177     -23.692  90.885  93.301  1.00 40.19           O  
ATOM   1367  CB  ARG A 177     -24.291  87.664  93.545  1.00 36.65           C  
ATOM   1368  CG  ARG A 177     -25.446  88.403  94.211  1.00 39.27           C  
ATOM   1369  CD  ARG A 177     -26.388  87.454  94.947  1.00 46.85           C  
ATOM   1370  NE  ARG A 177     -25.709  86.716  96.015  1.00 52.97           N  
ATOM   1371  CZ  ARG A 177     -26.282  85.770  96.761  1.00 56.70           C  
ATOM   1372  NH1 ARG A 177     -27.554  85.436  96.562  1.00 49.61           N1+
ATOM   1373  NH2 ARG A 177     -25.582  85.157  97.708  1.00 51.35           N  
ATOM   1374  N   GLN A 178     -22.065  89.735  94.346  1.00 36.60           N  
ATOM   1375  CA  GLN A 178     -21.622  90.866  95.147  1.00 36.84           C  
ATOM   1376  C   GLN A 178     -21.150  92.032  94.272  1.00 40.33           C  
ATOM   1377  O   GLN A 178     -21.552  93.176  94.475  1.00 37.26           O  
ATOM   1378  CB  GLN A 178     -20.491  90.430  96.076  1.00 39.63           C  
ATOM   1379  CG  GLN A 178     -19.846  91.562  96.851  1.00 42.62           C  
ATOM   1380  CD  GLN A 178     -18.461  91.195  97.366  1.00 55.02           C  
ATOM   1381  NE2 GLN A 178     -17.695  92.201  97.763  1.00 59.33           N  
ATOM   1382  OE1 GLN A 178     -18.084  90.022  97.397  1.00 57.58           O  
ATOM   1383  N   TYR A 179     -20.290  91.748  93.299  1.00 37.45           N  
ATOM   1384  CA  TYR A 179     -19.765  92.819  92.458  1.00 33.74           C  
ATOM   1385  C   TYR A 179     -20.811  93.353  91.490  1.00 35.70           C  
ATOM   1386  O   TYR A 179     -20.842  94.541  91.219  1.00 39.69           O  
ATOM   1387  CB  TYR A 179     -18.481  92.389  91.757  1.00 35.05           C  
ATOM   1388  CG  TYR A 179     -17.328  92.373  92.725  1.00 36.80           C  
ATOM   1389  CD1 TYR A 179     -16.668  93.548  93.061  1.00 35.53           C  
ATOM   1390  CD2 TYR A 179     -16.929  91.195  93.342  1.00 40.28           C  
ATOM   1391  CE1 TYR A 179     -15.619  93.549  93.962  1.00 37.41           C  
ATOM   1392  CE2 TYR A 179     -15.884  91.185  94.251  1.00 41.29           C  
ATOM   1393  CZ  TYR A 179     -15.236  92.365  94.560  1.00 40.74           C  
ATOM   1394  OH  TYR A 179     -14.196  92.362  95.457  1.00 48.36           O  
ATOM   1395  N   ILE A 180     -21.680  92.483  90.991  1.00 34.01           N  
ATOM   1396  CA  ILE A 180     -22.809  92.937  90.193  1.00 35.41           C  
ATOM   1397  C   ILE A 180     -23.687  93.913  90.989  1.00 44.17           C  
ATOM   1398  O   ILE A 180     -24.219  94.874  90.434  1.00 49.48           O  
ATOM   1399  CB  ILE A 180     -23.615  91.748  89.617  1.00 41.18           C  
ATOM   1400  CG1 ILE A 180     -22.769  91.023  88.563  1.00 35.84           C  
ATOM   1401  CG2 ILE A 180     -24.931  92.219  88.995  1.00 41.78           C  
ATOM   1402  CD1 ILE A 180     -23.434  89.798  87.940  1.00 44.69           C  
ATOM   1403  N   ASN A 181     -23.808  93.687  92.296  1.00 44.36           N  
ATOM   1404  CA  ASN A 181     -24.578  94.587  93.152  1.00 46.88           C  
ATOM   1405  C   ASN A 181     -23.924  95.950  93.347  1.00 48.31           C  
ATOM   1406  O   ASN A 181     -24.602  96.972  93.330  1.00 51.08           O  
ATOM   1407  CB  ASN A 181     -24.873  93.943  94.511  1.00 48.12           C  
ATOM   1408  CG  ASN A 181     -26.192  93.205  94.522  1.00 56.32           C  
ATOM   1409  ND2 ASN A 181     -26.280  92.146  95.324  1.00 57.31           N  
ATOM   1410  OD1 ASN A 181     -27.127  93.583  93.814  1.00 56.53           O  
ATOM   1411  N   SER A 182     -22.609  95.965  93.529  1.00 45.12           N  
ATOM   1412  CA  SER A 182     -21.885  97.218  93.724  1.00 46.12           C  
ATOM   1413  C   SER A 182     -21.476  97.877  92.397  1.00 43.01           C  
ATOM   1414  O   SER A 182     -21.078  99.033  92.367  1.00 44.57           O  
ATOM   1415  CB  SER A 182     -20.643  96.967  94.568  1.00 40.75           C  
ATOM   1416  OG  SER A 182     -19.704  96.215  93.821  1.00 46.84           O  
ATOM   1417  N   GLY A 183     -21.573  97.139  91.301  1.00 36.51           N  
ATOM   1418  CA  GLY A 183     -21.137  97.641  90.013  1.00 42.42           C  
ATOM   1419  C   GLY A 183     -19.626  97.621  89.865  1.00 41.50           C  
ATOM   1420  O   GLY A 183     -19.099  98.011  88.829  1.00 41.14           O  
ATOM   1421  N   ALA A 184     -18.922  97.158  90.894  1.00 37.33           N  
ATOM   1422  CA  ALA A 184     -17.466  97.138  90.847  1.00 34.04           C  
ATOM   1423  C   ALA A 184     -16.938  96.019  89.951  1.00 38.34           C  
ATOM   1424  O   ALA A 184     -17.599  94.996  89.759  1.00 34.75           O  
ATOM   1425  CB  ALA A 184     -16.878  97.028  92.257  1.00 35.44           C  
ATOM   1426  N   SER A 185     -15.747  96.230  89.396  1.00 32.55           N  
ATOM   1427  CA  SER A 185     -15.066  95.195  88.644  1.00 34.54           C  
ATOM   1428  C   SER A 185     -14.127  94.464  89.584  1.00 31.80           C  
ATOM   1429  O   SER A 185     -13.666  95.027  90.582  1.00 30.69           O  
ATOM   1430  CB  SER A 185     -14.273  95.788  87.472  1.00 36.71           C  
ATOM   1431  OG  SER A 185     -15.113  96.529  86.597  1.00 37.57           O  
ATOM   1432  N   PHE A 186     -13.824  93.216  89.258  1.00 31.86           N  
ATOM   1433  CA  PHE A 186     -12.956  92.424  90.110  1.00 29.70           C  
ATOM   1434  C   PHE A 186     -12.119  91.416  89.316  1.00 31.97           C  
ATOM   1435  O   PHE A 186     -12.456  91.062  88.184  1.00 32.67           O  
ATOM   1436  CB  PHE A 186     -13.783  91.722  91.186  1.00 30.17           C  
ATOM   1437  CG  PHE A 186     -14.611  90.575  90.678  1.00 30.72           C  
ATOM   1438  CD1 PHE A 186     -15.822  90.799  90.036  1.00 31.53           C  
ATOM   1439  CD2 PHE A 186     -14.194  89.262  90.875  1.00 32.12           C  
ATOM   1440  CE1 PHE A 186     -16.587  89.727  89.570  1.00 35.34           C  
ATOM   1441  CE2 PHE A 186     -14.948  88.199  90.422  1.00 33.61           C  
ATOM   1442  CZ  PHE A 186     -16.151  88.430  89.766  1.00 31.51           C  
ATOM   1443  N   LEU A 187     -11.017  90.980  89.918  1.00 29.09           N  
ATOM   1444  CA  LEU A 187     -10.194  89.906  89.372  1.00 31.00           C  
ATOM   1445  C   LEU A 187     -10.428  88.639  90.179  1.00 33.96           C  
ATOM   1446  O   LEU A 187     -10.610  88.709  91.388  1.00 33.58           O  
ATOM   1447  CB  LEU A 187      -8.713  90.275  89.465  1.00 29.44           C  
ATOM   1448  CG  LEU A 187      -8.215  91.376  88.529  1.00 31.88           C  
ATOM   1449  CD1 LEU A 187      -6.805  91.789  88.921  1.00 34.40           C  
ATOM   1450  CD2 LEU A 187      -8.265  90.892  87.071  1.00 30.53           C  
ATOM   1451  N   PRO A 188     -10.407  87.475  89.517  1.00 35.73           N  
ATOM   1452  CA  PRO A 188     -10.481  86.226  90.279  1.00 35.97           C  
ATOM   1453  C   PRO A 188      -9.237  86.108  91.151  1.00 35.83           C  
ATOM   1454  O   PRO A 188      -8.137  86.403  90.675  1.00 36.75           O  
ATOM   1455  CB  PRO A 188     -10.444  85.132  89.197  1.00 35.78           C  
ATOM   1456  CG  PRO A 188     -10.621  85.832  87.885  1.00 36.89           C  
ATOM   1457  CD  PRO A 188     -10.245  87.262  88.066  1.00 32.37           C  
ATOM   1458  N   ASP A 189      -9.395  85.694  92.401  1.00 33.94           N  
ATOM   1459  CA  ASP A 189      -8.225  85.452  93.236  1.00 41.40           C  
ATOM   1460  C   ASP A 189      -7.704  84.036  93.040  1.00 38.71           C  
ATOM   1461  O   ASP A 189      -8.272  83.257  92.271  1.00 36.78           O  
ATOM   1462  CB  ASP A 189      -8.504  85.746  94.719  1.00 40.66           C  
ATOM   1463  CG  ASP A 189      -9.672  84.944  95.282  1.00 46.39           C  
ATOM   1464  OD1 ASP A 189     -10.060  83.911  94.701  1.00 40.86           O  
ATOM   1465  OD2 ASP A 189     -10.199  85.351  96.335  1.00 55.23           O1-
ATOM   1466  N   VAL A 190      -6.617  83.710  93.732  1.00 43.51           N  
ATOM   1467  CA  VAL A 190      -6.000  82.394  93.614  1.00 43.71           C  
ATOM   1468  C   VAL A 190      -6.989  81.270  93.922  1.00 40.27           C  
ATOM   1469  O   VAL A 190      -7.022  80.258  93.222  1.00 41.29           O  
ATOM   1470  CB  VAL A 190      -4.781  82.261  94.545  1.00 54.61           C  
ATOM   1471  CG1 VAL A 190      -4.227  80.848  94.496  1.00 58.78           C  
ATOM   1472  CG2 VAL A 190      -3.715  83.260  94.151  1.00 59.60           C  
ATOM   1473  N   TYR A 191      -7.790  81.453  94.966  1.00 38.78           N  
ATOM   1474  CA  TYR A 191      -8.750  80.429  95.382  1.00 42.16           C  
ATOM   1475  C   TYR A 191      -9.803  80.180  94.302  1.00 37.46           C  
ATOM   1476  O   TYR A 191     -10.055  79.038  93.914  1.00 39.23           O  
ATOM   1477  CB  TYR A 191      -9.419  80.823  96.705  1.00 42.05           C  
ATOM   1478  CG  TYR A 191     -10.490  79.863  97.191  1.00 37.63           C  
ATOM   1479  CD1 TYR A 191     -10.188  78.543  97.497  1.00 44.02           C  
ATOM   1480  CD2 TYR A 191     -11.804  80.287  97.355  1.00 42.05           C  
ATOM   1481  CE1 TYR A 191     -11.172  77.664  97.947  1.00 42.79           C  
ATOM   1482  CE2 TYR A 191     -12.793  79.423  97.796  1.00 39.22           C  
ATOM   1483  CZ  TYR A 191     -12.475  78.108  98.094  1.00 48.92           C  
ATOM   1484  OH  TYR A 191     -13.466  77.243  98.547  1.00 50.35           O  
ATOM   1485  N   MET A 192     -10.413  81.257  93.818  1.00 35.42           N  
ATOM   1486  CA  MET A 192     -11.374  81.162  92.727  1.00 34.89           C  
ATOM   1487  C   MET A 192     -10.755  80.427  91.539  1.00 34.60           C  
ATOM   1488  O   MET A 192     -11.354  79.514  90.988  1.00 33.17           O  
ATOM   1489  CB  MET A 192     -11.859  82.558  92.315  1.00 35.13           C  
ATOM   1490  CG  MET A 192     -12.631  82.599  90.995  1.00 33.84           C  
ATOM   1491  SD  MET A 192     -13.588  84.120  90.761  1.00 42.63           S  
ATOM   1492  CE  MET A 192     -14.126  83.935  89.041  1.00 33.94           C  
ATOM   1493  N   LEU A 193      -9.536  80.805  91.174  1.00 34.43           N  
ATOM   1494  CA  LEU A 193      -8.878  80.213  90.014  1.00 36.32           C  
ATOM   1495  C   LEU A 193      -8.586  78.729  90.230  1.00 39.15           C  
ATOM   1496  O   LEU A 193      -8.743  77.910  89.321  1.00 37.31           O  
ATOM   1497  CB  LEU A 193      -7.595  80.975  89.680  1.00 37.98           C  
ATOM   1498  CG  LEU A 193      -7.828  82.421  89.210  1.00 38.64           C  
ATOM   1499  CD1 LEU A 193      -6.510  83.161  89.030  1.00 42.17           C  
ATOM   1500  CD2 LEU A 193      -8.630  82.455  87.929  1.00 36.92           C  
ATOM   1501  N   GLU A 194      -8.182  78.380  91.443  1.00 37.97           N  
ATOM   1502  CA  GLU A 194      -7.898  76.984  91.747  1.00 42.22           C  
ATOM   1503  C   GLU A 194      -9.162  76.140  91.913  1.00 35.75           C  
ATOM   1504  O   GLU A 194      -9.168  74.965  91.567  1.00 37.44           O  
ATOM   1505  CB  GLU A 194      -6.969  76.871  92.947  1.00 45.25           C  
ATOM   1506  CG  GLU A 194      -5.522  77.034  92.537  1.00 48.35           C  
ATOM   1507  CD  GLU A 194      -4.645  77.442  93.677  1.00 60.64           C  
ATOM   1508  OE1 GLU A 194      -5.176  77.601  94.798  1.00 57.43           O  
ATOM   1509  OE2 GLU A 194      -3.429  77.611  93.444  1.00 65.83           O1-
ATOM   1510  N   LEU A 195     -10.231  76.745  92.420  1.00 33.37           N  
ATOM   1511  CA  LEU A 195     -11.542  76.108  92.369  1.00 35.30           C  
ATOM   1512  C   LEU A 195     -11.875  75.675  90.938  1.00 40.52           C  
ATOM   1513  O   LEU A 195     -12.174  74.501  90.671  1.00 35.12           O  
ATOM   1514  CB  LEU A 195     -12.617  77.078  92.856  1.00 34.72           C  
ATOM   1515  CG  LEU A 195     -12.912  77.179  94.350  1.00 39.10           C  
ATOM   1516  CD1 LEU A 195     -14.174  77.994  94.539  1.00 32.11           C  
ATOM   1517  CD2 LEU A 195     -13.061  75.793  94.978  1.00 38.03           C  
ATOM   1518  N   GLU A 196     -11.832  76.638  90.018  1.00 34.36           N  
ATOM   1519  CA  GLU A 196     -12.151  76.378  88.616  1.00 38.91           C  
ATOM   1520  C   GLU A 196     -11.378  75.184  88.051  1.00 35.01           C  
ATOM   1521  O   GLU A 196     -11.950  74.299  87.423  1.00 39.46           O  
ATOM   1522  CB  GLU A 196     -11.893  77.634  87.772  1.00 34.15           C  
ATOM   1523  CG  GLU A 196     -12.786  78.816  88.147  1.00 31.22           C  
ATOM   1524  CD  GLU A 196     -12.422  80.082  87.390  1.00 36.98           C  
ATOM   1525  OE1 GLU A 196     -11.449  80.046  86.616  1.00 39.94           O  
ATOM   1526  OE2 GLU A 196     -13.111  81.107  87.555  1.00 34.38           O1-
ATOM   1527  N   THR A 197     -10.078  75.135  88.291  1.00 36.63           N  
ATOM   1528  CA  THR A 197      -9.291  74.064  87.693  1.00 38.37           C  
ATOM   1529  C   THR A 197      -9.319  72.752  88.480  1.00 40.90           C  
ATOM   1530  O   THR A 197      -8.771  71.759  88.022  1.00 41.88           O  
ATOM   1531  CB  THR A 197      -7.830  74.493  87.446  1.00 39.83           C  
ATOM   1532  CG2 THR A 197      -7.775  75.581  86.373  1.00 46.10           C  
ATOM   1533  OG1 THR A 197      -7.272  75.001  88.661  1.00 44.59           O  
ATOM   1534  N   SER A 198      -9.944  72.738  89.655  1.00 37.92           N  
ATOM   1535  CA  SER A 198     -10.042  71.495  90.424  1.00 37.36           C  
ATOM   1536  C   SER A 198     -11.441  70.889  90.352  1.00 38.39           C  
ATOM   1537  O   SER A 198     -11.725  69.898  91.019  1.00 37.08           O  
ATOM   1538  CB  SER A 198      -9.646  71.716  91.890  1.00 36.67           C  
ATOM   1539  OG  SER A 198     -10.588  72.551  92.551  1.00 34.67           O  
ATOM   1540  N   TRP A 199     -12.312  71.484  89.544  1.00 33.43           N  
ATOM   1541  CA  TRP A 199     -13.702  71.037  89.472  1.00 38.62           C  
ATOM   1542  C   TRP A 199     -13.860  69.558  89.122  1.00 41.45           C  
ATOM   1543  O   TRP A 199     -14.654  68.855  89.757  1.00 36.10           O  
ATOM   1544  CB  TRP A 199     -14.501  71.891  88.488  1.00 33.35           C  
ATOM   1545  CG  TRP A 199     -15.940  71.500  88.402  1.00 35.88           C  
ATOM   1546  CD1 TRP A 199     -16.860  71.527  89.411  1.00 36.99           C  
ATOM   1547  CD2 TRP A 199     -16.634  71.028  87.238  1.00 35.70           C  
ATOM   1548  CE2 TRP A 199     -17.970  70.784  87.617  1.00 35.57           C  
ATOM   1549  CE3 TRP A 199     -16.253  70.789  85.909  1.00 39.92           C  
ATOM   1550  NE1 TRP A 199     -18.084  71.098  88.948  1.00 33.91           N  
ATOM   1551  CZ2 TRP A 199     -18.930  70.314  86.719  1.00 36.44           C  
ATOM   1552  CZ3 TRP A 199     -17.208  70.324  85.014  1.00 41.63           C  
ATOM   1553  CH2 TRP A 199     -18.532  70.092  85.425  1.00 41.32           C  
ATOM   1554  N   GLY A 200     -13.124  69.097  88.110  1.00 37.97           N  
ATOM   1555  CA  GLY A 200     -13.133  67.693  87.728  1.00 37.75           C  
ATOM   1556  C   GLY A 200     -12.637  66.788  88.853  1.00 42.59           C  
ATOM   1557  O   GLY A 200     -13.246  65.754  89.136  1.00 37.45           O  
ATOM   1558  N   GLN A 201     -11.536  67.183  89.490  1.00 38.71           N  
ATOM   1559  CA  GLN A 201     -10.971  66.448  90.614  1.00 42.80           C  
ATOM   1560  C   GLN A 201     -11.935  66.357  91.793  1.00 41.83           C  
ATOM   1561  O   GLN A 201     -12.058  65.304  92.407  1.00 38.77           O  
ATOM   1562  CB  GLN A 201      -9.688  67.108  91.101  1.00 44.49           C  
ATOM   1563  CG  GLN A 201      -8.437  66.716  90.358  1.00 54.98           C  
ATOM   1564  CD  GLN A 201      -7.226  67.456  90.895  1.00 64.35           C  
ATOM   1565  NE2 GLN A 201      -6.303  66.722  91.509  1.00 68.97           N  
ATOM   1566  OE1 GLN A 201      -7.130  68.677  90.772  1.00 67.08           O  
ATOM   1567  N   GLN A 202     -12.594  67.464  92.123  1.00 35.15           N  
ATOM   1568  CA  GLN A 202     -13.549  67.469  93.226  1.00 36.22           C  
ATOM   1569  C   GLN A 202     -14.724  66.553  92.901  1.00 39.79           C  
ATOM   1570  O   GLN A 202     -15.184  65.799  93.750  1.00 36.01           O  
ATOM   1571  CB  GLN A 202     -14.048  68.882  93.523  1.00 29.91           C  
ATOM   1572  CG  GLN A 202     -12.960  69.819  94.017  1.00 30.08           C  
ATOM   1573  CD  GLN A 202     -13.528  71.145  94.482  1.00 36.98           C  
ATOM   1574  NE2 GLN A 202     -12.819  72.230  94.194  1.00 38.69           N  
ATOM   1575  OE1 GLN A 202     -14.595  71.194  95.091  1.00 35.16           O  
ATOM   1576  N   SER A 203     -15.201  66.628  91.663  1.00 38.48           N  
ATOM   1577  CA  SER A 203     -16.258  65.746  91.187  1.00 37.43           C  
ATOM   1578  C   SER A 203     -15.869  64.282  91.366  1.00 37.52           C  
ATOM   1579  O   SER A 203     -16.647  63.474  91.870  1.00 40.03           O  
ATOM   1580  CB  SER A 203     -16.556  66.032  89.712  1.00 36.53           C  
ATOM   1581  OG  SER A 203     -17.171  67.298  89.569  1.00 37.47           O  
ATOM   1582  N   THR A 204     -14.653  63.951  90.957  1.00 33.94           N  
ATOM   1583  CA  THR A 204     -14.161  62.588  91.036  1.00 36.65           C  
ATOM   1584  C   THR A 204     -13.973  62.123  92.479  1.00 40.19           C  
ATOM   1585  O   THR A 204     -14.389  61.028  92.829  1.00 35.12           O  
ATOM   1586  CB  THR A 204     -12.839  62.436  90.280  1.00 42.87           C  
ATOM   1587  CG2 THR A 204     -12.427  60.970  90.230  1.00 37.26           C  
ATOM   1588  OG1 THR A 204     -13.004  62.930  88.943  1.00 45.12           O  
ATOM   1589  N   GLN A 205     -13.345  62.952  93.310  1.00 39.02           N  
ATOM   1590  CA  GLN A 205     -13.129  62.597  94.711  1.00 38.04           C  
ATOM   1591  C   GLN A 205     -14.445  62.399  95.458  1.00 37.91           C  
ATOM   1592  O   GLN A 205     -14.589  61.447  96.219  1.00 38.30           O  
ATOM   1593  CB  GLN A 205     -12.253  63.634  95.406  1.00 34.72           C  
ATOM   1594  CG  GLN A 205     -10.818  63.588  94.938  1.00 36.99           C  
ATOM   1595  CD  GLN A 205     -10.205  62.218  95.135  1.00 45.47           C  
ATOM   1596  NE2 GLN A 205      -9.524  61.713  94.107  1.00 42.51           N  
ATOM   1597  OE1 GLN A 205     -10.343  61.617  96.202  1.00 41.09           O  
ATOM   1598  N   VAL A 206     -15.411  63.282  95.237  1.00 33.06           N  
ATOM   1599  CA  VAL A 206     -16.712  63.098  95.858  1.00 37.02           C  
ATOM   1600  C   VAL A 206     -17.310  61.750  95.446  1.00 41.24           C  
ATOM   1601  O   VAL A 206     -17.699  60.955  96.297  1.00 39.87           O  
ATOM   1602  CB  VAL A 206     -17.681  64.255  95.548  1.00 36.45           C  
ATOM   1603  CG1 VAL A 206     -19.097  63.897  95.976  1.00 34.34           C  
ATOM   1604  CG2 VAL A 206     -17.224  65.530  96.258  1.00 34.87           C  
ATOM   1605  N   GLN A 207     -17.353  61.478  94.146  1.00 38.93           N  
ATOM   1606  CA  GLN A 207     -17.991  60.254  93.653  1.00 41.99           C  
ATOM   1607  C   GLN A 207     -17.236  58.966  93.993  1.00 40.81           C  
ATOM   1608  O   GLN A 207     -17.856  57.922  94.152  1.00 45.10           O  
ATOM   1609  CB  GLN A 207     -18.286  60.357  92.150  1.00 39.06           C  
ATOM   1610  CG  GLN A 207     -19.402  61.344  91.870  1.00 39.45           C  
ATOM   1611  CD  GLN A 207     -19.389  61.864  90.448  1.00 48.28           C  
ATOM   1612  NE2 GLN A 207     -19.062  63.140  90.289  1.00 39.90           N  
ATOM   1613  OE1 GLN A 207     -19.686  61.134  89.505  1.00 43.25           O  
ATOM   1614  N   HIS A 208     -15.911  59.042  94.108  1.00 36.05           N  
ATOM   1615  CA  HIS A 208     -15.114  57.898  94.544  1.00 39.55           C  
ATOM   1616  C   HIS A 208     -14.990  57.814  96.075  1.00 45.53           C  
ATOM   1617  O   HIS A 208     -14.373  56.886  96.594  1.00 37.18           O  
ATOM   1618  CB  HIS A 208     -13.695  57.956  93.967  1.00 37.52           C  
ATOM   1619  CG  HIS A 208     -13.624  57.780  92.481  1.00 48.30           C  
ATOM   1620  CD2 HIS A 208     -14.583  57.485  91.570  1.00 44.62           C  
ATOM   1621  ND1 HIS A 208     -12.453  57.930  91.770  1.00 43.43           N  
ATOM   1622  CE1 HIS A 208     -12.690  57.720  90.486  1.00 48.23           C  
ATOM   1623  NE2 HIS A 208     -13.975  57.450  90.340  1.00 47.03           N  
ATOM   1624  N   SER A 209     -15.538  58.789  96.797  1.00 36.72           N  
ATOM   1625  CA  SER A 209     -15.282  58.861  98.231  1.00 36.85           C  
ATOM   1626  C   SER A 209     -15.844  57.645  98.972  1.00 37.26           C  
ATOM   1627  O   SER A 209     -16.881  57.096  98.597  1.00 39.59           O  
ATOM   1628  CB  SER A 209     -15.817  60.165  98.841  1.00 32.18           C  
ATOM   1629  OG  SER A 209     -17.231  60.195  98.869  1.00 37.82           O  
ATOM   1630  N   THR A 210     -15.140  57.230 100.017  1.00 39.33           N  
ATOM   1631  CA  THR A 210     -15.590  56.132 100.862  1.00 39.15           C  
ATOM   1632  C   THR A 210     -16.135  56.707 102.165  1.00 39.00           C  
ATOM   1633  O   THR A 210     -15.376  57.230 102.982  1.00 37.96           O  
ATOM   1634  CB  THR A 210     -14.435  55.173 101.162  1.00 44.58           C  
ATOM   1635  CG2 THR A 210     -14.914  54.004 102.008  1.00 40.64           C  
ATOM   1636  OG1 THR A 210     -13.899  54.685  99.926  1.00 44.87           O  
ATOM   1637  N   ASP A 211     -17.450  56.621 102.342  1.00 35.98           N  
ATOM   1638  CA  ASP A 211     -18.118  57.244 103.481  1.00 38.56           C  
ATOM   1639  C   ASP A 211     -17.692  58.700 103.638  1.00 41.09           C  
ATOM   1640  O   ASP A 211     -17.425  59.154 104.749  1.00 39.61           O  
ATOM   1641  CB  ASP A 211     -17.857  56.456 104.769  1.00 40.96           C  
ATOM   1642  CG  ASP A 211     -18.220  54.991 104.631  1.00 45.42           C  
ATOM   1643  OD1 ASP A 211     -19.290  54.688 104.061  1.00 48.48           O  
ATOM   1644  OD2 ASP A 211     -17.429  54.139 105.076  1.00 49.44           O1-
ATOM   1645  N   GLY A 212     -17.615  59.414 102.512  1.00 41.40           N  
ATOM   1646  CA  GLY A 212     -17.299  60.830 102.512  1.00 35.52           C  
ATOM   1647  C   GLY A 212     -15.816  61.139 102.482  1.00 33.79           C  
ATOM   1648  O   GLY A 212     -15.418  62.285 102.268  1.00 36.38           O  
ATOM   1649  N   VAL A 213     -14.992  60.127 102.716  1.00 30.87           N  
ATOM   1650  CA  VAL A 213     -13.550  60.334 102.785  1.00 34.37           C  
ATOM   1651  C   VAL A 213     -12.918  60.283 101.392  1.00 36.45           C  
ATOM   1652  O   VAL A 213     -13.047  59.290 100.675  1.00 37.57           O  
ATOM   1653  CB  VAL A 213     -12.861  59.284 103.684  1.00 32.73           C  
ATOM   1654  CG1 VAL A 213     -11.348  59.532 103.736  1.00 32.68           C  
ATOM   1655  CG2 VAL A 213     -13.466  59.284 105.072  1.00 35.25           C  
ATOM   1656  N   PHE A 214     -12.240  61.360 101.009  1.00 38.43           N  
ATOM   1657  CA  PHE A 214     -11.592  61.428  99.701  1.00 35.35           C  
ATOM   1658  C   PHE A 214     -10.419  60.469  99.702  1.00 37.92           C  
ATOM   1659  O   PHE A 214      -9.596  60.489 100.616  1.00 39.05           O  
ATOM   1660  CB  PHE A 214     -11.056  62.834  99.443  1.00 35.14           C  
ATOM   1661  CG  PHE A 214     -12.107  63.837  99.063  1.00 35.00           C  
ATOM   1662  CD1 PHE A 214     -13.454  63.510  99.092  1.00 32.37           C  
ATOM   1663  CD2 PHE A 214     -11.739  65.133  98.704  1.00 34.49           C  
ATOM   1664  CE1 PHE A 214     -14.422  64.443  98.742  1.00 32.75           C  
ATOM   1665  CE2 PHE A 214     -12.706  66.073  98.352  1.00 32.12           C  
ATOM   1666  CZ  PHE A 214     -14.045  65.731  98.376  1.00 35.13           C  
ATOM   1667  N   ASN A 215     -10.333  59.624  98.686  1.00 38.12           N  
ATOM   1668  CA  ASN A 215      -9.178  58.749  98.577  1.00 41.28           C  
ATOM   1669  C   ASN A 215      -7.908  59.511  98.175  1.00 44.00           C  
ATOM   1670  O   ASN A 215      -6.802  59.132  98.567  1.00 39.34           O  
ATOM   1671  CB  ASN A 215      -9.484  57.564  97.650  1.00 45.14           C  
ATOM   1672  CG  ASN A 215     -10.529  56.615  98.250  1.00 52.74           C  
ATOM   1673  ND2 ASN A 215     -11.766  56.706  97.772  1.00 56.53           N  
ATOM   1674  OD1 ASN A 215     -10.224  55.824  99.144  1.00 54.48           O  
ATOM   1675  N   ASN A 216      -8.064  60.599  97.420  1.00 39.57           N  
ATOM   1676  CA  ASN A 216      -6.920  61.450  97.081  1.00 42.67           C  
ATOM   1677  C   ASN A 216      -7.181  62.923  97.357  1.00 39.23           C  
ATOM   1678  O   ASN A 216      -7.719  63.626  96.506  1.00 39.15           O  
ATOM   1679  CB  ASN A 216      -6.510  61.247  95.620  1.00 45.03           C  
ATOM   1680  CG  ASN A 216      -5.998  59.848  95.357  1.00 52.52           C  
ATOM   1681  ND2 ASN A 216      -6.827  59.021  94.731  1.00 53.02           N  
ATOM   1682  OD1 ASN A 216      -4.872  59.509  95.722  1.00 59.79           O  
ATOM   1683  N   PRO A 217      -6.789  63.397  98.547  1.00 40.13           N  
ATOM   1684  CA  PRO A 217      -7.096  64.765  98.981  1.00 38.66           C  
ATOM   1685  C   PRO A 217      -6.586  65.833  98.002  1.00 43.80           C  
ATOM   1686  O   PRO A 217      -5.572  65.635  97.328  1.00 40.27           O  
ATOM   1687  CB  PRO A 217      -6.385  64.871 100.332  1.00 39.32           C  
ATOM   1688  CG  PRO A 217      -6.297  63.446 100.829  1.00 39.50           C  
ATOM   1689  CD  PRO A 217      -6.027  62.654  99.566  1.00 41.65           C  
ATOM   1690  N   ILE A 218      -7.305  66.950  97.926  1.00 40.42           N  
ATOM   1691  CA  ILE A 218      -6.969  68.037  97.016  1.00 37.57           C  
ATOM   1692  C   ILE A 218      -6.441  69.243  97.792  1.00 40.70           C  
ATOM   1693  O   ILE A 218      -7.118  69.769  98.675  1.00 44.04           O  
ATOM   1694  CB  ILE A 218      -8.202  68.471  96.204  1.00 39.36           C  
ATOM   1695  CG1 ILE A 218      -8.762  67.290  95.406  1.00 34.25           C  
ATOM   1696  CG2 ILE A 218      -7.856  69.660  95.280  1.00 39.87           C  
ATOM   1697  CD1 ILE A 218     -10.195  67.474  94.968  1.00 34.43           C  
ATOM   1698  N   ARG A 219      -5.226  69.672  97.469  1.00 40.02           N  
ATOM   1699  CA  ARG A 219      -4.651  70.860  98.093  1.00 46.62           C  
ATOM   1700  C   ARG A 219      -4.842  72.068  97.188  1.00 46.97           C  
ATOM   1701  O   ARG A 219      -4.454  72.044  96.029  1.00 48.54           O  
ATOM   1702  CB  ARG A 219      -3.182  70.650  98.394  1.00 44.55           C  
ATOM   1703  N   LEU A 220      -5.470  73.112  97.716  1.00 50.04           N  
ATOM   1704  CA  LEU A 220      -5.649  74.357  96.981  1.00 51.93           C  
ATOM   1705  C   LEU A 220      -4.876  75.462  97.678  1.00 55.74           C  
ATOM   1706  O   LEU A 220      -5.094  75.726  98.856  1.00 58.12           O  
ATOM   1707  CB  LEU A 220      -7.125  74.742  96.922  1.00 46.32           C  
ATOM   1708  CG  LEU A 220      -8.071  73.728  96.288  1.00 45.41           C  
ATOM   1709  CD1 LEU A 220      -9.501  74.245  96.310  1.00 43.97           C  
ATOM   1710  CD2 LEU A 220      -7.627  73.426  94.872  1.00 44.00           C  
ATOM   1711  N   ALA A 221      -3.969  76.102  96.951  1.00 62.63           N  
ATOM   1712  CA  ALA A 221      -3.202  77.207  97.508  1.00 68.65           C  
ATOM   1713  C   ALA A 221      -4.101  78.401  97.836  1.00 70.32           C  
ATOM   1714  O   ALA A 221      -5.044  78.708  97.109  1.00 66.30           O  
ATOM   1715  CB  ALA A 221      -2.094  77.615  96.556  1.00 68.74           C  
ATOM   1716  N   LEU A 222      -3.815  79.051  98.956  1.00 77.04           N  
ATOM   1717  CA  LEU A 222      -4.498  80.281  99.327  1.00 83.24           C  
ATOM   1718  C   LEU A 222      -3.485  81.415  99.356  1.00 93.29           C  
ATOM   1719  O   LEU A 222      -2.359  81.233  99.822  1.00 96.75           O  
ATOM   1720  CB  LEU A 222      -5.178  80.136 100.685  1.00 82.43           C  
ATOM   1721  CG  LEU A 222      -6.539  79.442 100.671  1.00 74.07           C  
ATOM   1722  CD1 LEU A 222      -6.790  78.747 101.993  1.00 78.21           C  
ATOM   1723  CD2 LEU A 222      -7.643  80.433 100.362  1.00 72.22           C  
ATOM   1724  N   PRO A 223      -3.890  82.594  98.862  1.00 96.79           N  
ATOM   1725  CA  PRO A 223      -3.029  83.770  98.677  1.00 96.89           C  
ATOM   1726  C   PRO A 223      -2.052  84.046  99.830  1.00102.35           C  
ATOM   1727  O   PRO A 223      -0.881  84.319  99.557  1.00101.95           O  
ATOM   1728  CB  PRO A 223      -4.033  84.919  98.535  1.00 96.23           C  
ATOM   1729  CG  PRO A 223      -5.257  84.280  97.972  1.00 94.38           C  
ATOM   1730  CD  PRO A 223      -5.298  82.876  98.521  1.00 93.47           C  
ATOM   1731  N   PRO A 224      -2.520  83.981 101.092  1.00 99.72           N  
ATOM   1732  CA  PRO A 224      -1.673  84.331 102.242  1.00101.68           C  
ATOM   1733  C   PRO A 224      -0.468  83.413 102.474  1.00103.14           C  
ATOM   1734  O   PRO A 224       0.150  83.503 103.533  1.00102.85           O  
ATOM   1735  CB  PRO A 224      -2.635  84.226 103.431  1.00 99.63           C  
ATOM   1736  CG  PRO A 224      -3.993  84.375 102.839  1.00 98.56           C  
ATOM   1737  CD  PRO A 224      -3.909  83.716 101.504  1.00 96.54           C  
ATOM   1738  N   GLY A 225      -0.144  82.549 101.517  1.00104.10           N  
ATOM   1739  CA  GLY A 225       1.036  81.710 101.628  1.00100.83           C  
ATOM   1740  C   GLY A 225       0.767  80.320 102.172  1.00105.45           C  
ATOM   1741  O   GLY A 225       1.694  79.528 102.349  1.00109.80           O  
ATOM   1742  N   ASN A 226      -0.500  80.019 102.444  1.00 99.91           N  
ATOM   1743  CA  ASN A 226      -0.879  78.692 102.919  1.00 94.58           C  
ATOM   1744  C   ASN A 226      -1.831  77.966 101.970  1.00 87.06           C  
ATOM   1745  O   ASN A 226      -2.197  78.490 100.920  1.00 85.75           O  
ATOM   1746  CB  ASN A 226      -1.465  78.753 104.334  1.00 95.40           C  
ATOM   1747  CG  ASN A 226      -2.236  80.031 104.593  1.00101.40           C  
ATOM   1748  ND2 ASN A 226      -3.561  79.928 104.618  1.00 98.27           N  
ATOM   1749  OD1 ASN A 226      -1.649  81.096 104.783  1.00102.44           O  
ATOM   1750  N   VAL A 227      -2.223  76.755 102.348  1.00 82.65           N  
ATOM   1751  CA  VAL A 227      -3.060  75.914 101.502  1.00 70.65           C  
ATOM   1752  C   VAL A 227      -4.332  75.478 102.222  1.00 64.46           C  
ATOM   1753  O   VAL A 227      -4.376  75.428 103.449  1.00 69.93           O  
ATOM   1754  CB  VAL A 227      -2.286  74.656 101.030  1.00 68.03           C  
ATOM   1755  CG1 VAL A 227      -1.483  74.960  99.776  1.00 71.68           C  
ATOM   1756  CG2 VAL A 227      -1.374  74.139 102.132  1.00 69.95           C  
ATOM   1757  N   VAL A 228      -5.375  75.178 101.457  1.00 59.23           N  
ATOM   1758  CA  VAL A 228      -6.545  74.516 102.014  1.00 56.62           C  
ATOM   1759  C   VAL A 228      -6.613  73.107 101.440  1.00 54.27           C  
ATOM   1760  O   VAL A 228      -6.359  72.900 100.252  1.00 50.90           O  
ATOM   1761  CB  VAL A 228      -7.855  75.290 101.749  1.00 59.17           C  
ATOM   1762  CG1 VAL A 228      -8.373  75.029 100.351  1.00 56.57           C  
ATOM   1763  CG2 VAL A 228      -8.904  74.897 102.771  1.00 66.81           C  
ATOM   1764  N   THR A 229      -6.916  72.138 102.297  1.00 49.60           N  
ATOM   1765  CA  THR A 229      -6.933  70.737 101.898  1.00 46.81           C  
ATOM   1766  C   THR A 229      -8.350  70.187 101.908  1.00 44.24           C  
ATOM   1767  O   THR A 229      -9.071  70.309 102.900  1.00 45.47           O  
ATOM   1768  CB  THR A 229      -6.057  69.876 102.833  1.00 50.67           C  
ATOM   1769  CG2 THR A 229      -5.995  68.431 102.341  1.00 43.57           C  
ATOM   1770  OG1 THR A 229      -4.732  70.415 102.877  1.00 50.63           O  
ATOM   1771  N   LEU A 230      -8.745  69.582 100.796  1.00 41.08           N  
ATOM   1772  CA  LEU A 230     -10.049  68.950 100.696  1.00 38.49           C  
ATOM   1773  C   LEU A 230      -9.869  67.452 100.940  1.00 40.72           C  
ATOM   1774  O   LEU A 230      -9.249  66.758 100.130  1.00 40.18           O  
ATOM   1775  CB  LEU A 230     -10.657  69.210  99.316  1.00 38.89           C  
ATOM   1776  CG  LEU A 230     -10.639  70.664  98.819  1.00 39.08           C  
ATOM   1777  CD1 LEU A 230     -11.259  70.759  97.419  1.00 37.89           C  
ATOM   1778  CD2 LEU A 230     -11.350  71.600  99.780  1.00 37.60           C  
ATOM   1779  N   THR A 231     -10.390  66.958 102.062  1.00 38.88           N  
ATOM   1780  CA  THR A 231     -10.162  65.568 102.454  1.00 35.06           C  
ATOM   1781  C   THR A 231     -11.449  64.774 102.532  1.00 34.39           C  
ATOM   1782  O   THR A 231     -11.424  63.551 102.600  1.00 41.10           O  
ATOM   1783  CB  THR A 231      -9.474  65.462 103.832  1.00 35.08           C  
ATOM   1784  CG2 THR A 231      -8.202  66.287 103.875  1.00 36.41           C  
ATOM   1785  OG1 THR A 231     -10.371  65.920 104.845  1.00 38.57           O  
ATOM   1786  N   ASN A 232     -12.574  65.473 102.523  1.00 35.16           N  
ATOM   1787  CA  ASN A 232     -13.856  64.863 102.845  1.00 34.38           C  
ATOM   1788  C   ASN A 232     -14.927  65.612 102.078  1.00 34.05           C  
ATOM   1789  O   ASN A 232     -14.769  66.793 101.784  1.00 35.25           O  
ATOM   1790  CB  ASN A 232     -14.103  64.965 104.368  1.00 33.34           C  
ATOM   1791  CG  ASN A 232     -15.270  64.094 104.850  1.00 37.71           C  
ATOM   1792  ND2 ASN A 232     -14.940  63.011 105.550  1.00 34.20           N  
ATOM   1793  OD1 ASN A 232     -16.449  64.394 104.604  1.00 35.70           O  
ATOM   1794  N   ILE A 233     -16.027  64.959 101.753  1.00 30.97           N  
ATOM   1795  CA  ILE A 233     -17.068  65.695 101.063  1.00 35.27           C  
ATOM   1796  C   ILE A 233     -17.614  66.855 101.911  1.00 36.50           C  
ATOM   1797  O   ILE A 233     -18.115  67.839 101.367  1.00 34.84           O  
ATOM   1798  CB  ILE A 233     -18.169  64.778 100.447  1.00 42.09           C  
ATOM   1799  CG1 ILE A 233     -19.482  64.889 101.192  1.00 40.65           C  
ATOM   1800  CG2 ILE A 233     -17.674  63.343 100.241  1.00 42.44           C  
ATOM   1801  CD1 ILE A 233     -20.434  65.810 100.507  1.00 40.20           C  
ATOM   1802  N   ARG A 234     -17.477  66.768 103.233  1.00 34.13           N  
ATOM   1803  CA  ARG A 234     -17.855  67.887 104.091  1.00 33.58           C  
ATOM   1804  C   ARG A 234     -17.042  69.153 103.796  1.00 33.31           C  
ATOM   1805  O   ARG A 234     -17.520  70.259 104.016  1.00 32.87           O  
ATOM   1806  CB  ARG A 234     -17.725  67.515 105.580  1.00 39.53           C  
ATOM   1807  CG  ARG A 234     -19.010  66.932 106.163  1.00 44.68           C  
ATOM   1808  CD  ARG A 234     -18.762  66.194 107.467  1.00 42.92           C  
ATOM   1809  NE  ARG A 234     -18.397  67.111 108.535  1.00 39.61           N  
ATOM   1810  CZ  ARG A 234     -18.328  66.766 109.815  1.00 46.05           C  
ATOM   1811  NH1 ARG A 234     -18.599  65.519 110.174  1.00 40.02           N1+
ATOM   1812  NH2 ARG A 234     -17.989  67.667 110.729  1.00 38.22           N  
ATOM   1813  N   ASP A 235     -15.820  68.993 103.302  1.00 31.89           N  
ATOM   1814  CA  ASP A 235     -14.993  70.143 102.965  1.00 35.76           C  
ATOM   1815  C   ASP A 235     -15.520  70.910 101.736  1.00 41.94           C  
ATOM   1816  O   ASP A 235     -15.190  72.078 101.547  1.00 42.22           O  
ATOM   1817  CB  ASP A 235     -13.550  69.710 102.724  1.00 32.51           C  
ATOM   1818  CG  ASP A 235     -12.880  69.202 103.978  1.00 38.82           C  
ATOM   1819  OD1 ASP A 235     -13.291  69.620 105.077  1.00 40.13           O  
ATOM   1820  OD2 ASP A 235     -11.944  68.385 103.870  1.00 36.10           O1-
ATOM   1821  N   VAL A 236     -16.338  70.264 100.907  1.00 35.63           N  
ATOM   1822  CA  VAL A 236     -16.794  70.904  99.669  1.00 34.43           C  
ATOM   1823  C   VAL A 236     -18.311  71.035  99.563  1.00 39.11           C  
ATOM   1824  O   VAL A 236     -18.817  71.678  98.642  1.00 36.92           O  
ATOM   1825  CB  VAL A 236     -16.261  70.180  98.414  1.00 34.89           C  
ATOM   1826  CG1 VAL A 236     -14.747  70.079  98.458  1.00 33.39           C  
ATOM   1827  CG2 VAL A 236     -16.898  68.793  98.270  1.00 31.33           C  
ATOM   1828  N   ILE A 237     -19.034  70.451 100.515  1.00 37.62           N  
ATOM   1829  CA  ILE A 237     -20.491  70.392 100.442  1.00 36.67           C  
ATOM   1830  C   ILE A 237     -21.152  71.768 100.299  1.00 36.68           C  
ATOM   1831  O   ILE A 237     -22.182  71.900  99.643  1.00 38.73           O  
ATOM   1832  CB  ILE A 237     -21.104  69.660 101.664  1.00 36.65           C  
ATOM   1833  CG1 ILE A 237     -22.598  69.444 101.451  1.00 39.12           C  
ATOM   1834  CG2 ILE A 237     -20.903  70.460 102.928  1.00 38.01           C  
ATOM   1835  CD1 ILE A 237     -22.926  68.207 100.686  1.00 44.66           C  
ATOM   1836  N   ALA A 238     -20.572  72.789 100.917  1.00 33.82           N  
ATOM   1837  CA  ALA A 238     -21.166  74.121 100.850  1.00 37.51           C  
ATOM   1838  C   ALA A 238     -20.830  74.871  99.541  1.00 42.64           C  
ATOM   1839  O   ALA A 238     -21.581  75.756  99.119  1.00 39.77           O  
ATOM   1840  CB  ALA A 238     -20.745  74.945 102.054  1.00 38.37           C  
ATOM   1841  N   SER A 239     -19.713  74.521  98.903  1.00 35.83           N  
ATOM   1842  CA  SER A 239     -19.222  75.320  97.772  1.00 37.83           C  
ATOM   1843  C   SER A 239     -19.376  74.663  96.404  1.00 38.71           C  
ATOM   1844  O   SER A 239     -19.654  75.341  95.418  1.00 37.61           O  
ATOM   1845  CB  SER A 239     -17.764  75.718  97.991  1.00 37.81           C  
ATOM   1846  OG  SER A 239     -16.939  74.580  98.012  1.00 44.87           O  
ATOM   1847  N   LEU A 240     -19.174  73.351  96.348  1.00 34.65           N  
ATOM   1848  CA  LEU A 240     -19.359  72.590  95.126  1.00 35.60           C  
ATOM   1849  C   LEU A 240     -20.857  72.423  94.891  1.00 39.65           C  
ATOM   1850  O   LEU A 240     -21.526  71.685  95.613  1.00 41.27           O  
ATOM   1851  CB  LEU A 240     -18.662  71.234  95.253  1.00 33.23           C  
ATOM   1852  CG  LEU A 240     -18.641  70.290  94.051  1.00 32.35           C  
ATOM   1853  CD1 LEU A 240     -17.996  70.965  92.824  1.00 34.17           C  
ATOM   1854  CD2 LEU A 240     -17.879  69.034  94.410  1.00 30.48           C  
ATOM   1855  N   ALA A 241     -21.388  73.128  93.895  1.00 31.54           N  
ATOM   1856  CA  ALA A 241     -22.831  73.177  93.679  1.00 36.57           C  
ATOM   1857  C   ALA A 241     -23.343  72.101  92.728  1.00 36.32           C  
ATOM   1858  O   ALA A 241     -24.503  71.710  92.800  1.00 39.89           O  
ATOM   1859  CB  ALA A 241     -23.256  74.556  93.188  1.00 36.94           C  
ATOM   1860  N   ILE A 242     -22.491  71.634  91.827  1.00 36.59           N  
ATOM   1861  CA  ILE A 242     -22.904  70.607  90.875  1.00 38.88           C  
ATOM   1862  C   ILE A 242     -21.664  69.948  90.283  1.00 36.59           C  
ATOM   1863  O   ILE A 242     -20.610  70.575  90.183  1.00 38.74           O  
ATOM   1864  CB  ILE A 242     -23.840  71.167  89.761  1.00 41.18           C  
ATOM   1865  CG1 ILE A 242     -24.531  70.021  89.013  1.00 39.92           C  
ATOM   1866  CG2 ILE A 242     -23.065  72.052  88.782  1.00 37.82           C  
ATOM   1867  CD1 ILE A 242     -25.779  70.440  88.276  1.00 42.41           C  
ATOM   1868  N   MET A 243     -21.781  68.679  89.907  1.00 38.56           N  
ATOM   1869  CA  MET A 243     -20.603  67.889  89.582  1.00 37.66           C  
ATOM   1870  C   MET A 243     -20.649  67.246  88.211  1.00 37.60           C  
ATOM   1871  O   MET A 243     -21.708  66.855  87.727  1.00 39.28           O  
ATOM   1872  CB  MET A 243     -20.403  66.784  90.629  1.00 34.13           C  
ATOM   1873  CG  MET A 243     -20.066  67.290  92.012  1.00 36.85           C  
ATOM   1874  SD  MET A 243     -19.811  65.921  93.173  1.00 37.19           S  
ATOM   1875  CE  MET A 243     -21.397  65.103  93.006  1.00 38.14           C  
ATOM   1876  N   LEU A 244     -19.473  67.137  87.605  1.00 36.57           N  
ATOM   1877  CA  LEU A 244     -19.278  66.323  86.426  1.00 44.10           C  
ATOM   1878  C   LEU A 244     -19.622  64.888  86.793  1.00 49.67           C  
ATOM   1879  O   LEU A 244     -19.115  64.369  87.790  1.00 44.00           O  
ATOM   1880  CB  LEU A 244     -17.814  66.399  85.996  1.00 41.81           C  
ATOM   1881  CG  LEU A 244     -17.415  65.752  84.670  1.00 45.41           C  
ATOM   1882  CD1 LEU A 244     -18.186  66.380  83.518  1.00 43.03           C  
ATOM   1883  CD2 LEU A 244     -15.912  65.883  84.451  1.00 39.40           C  
ATOM   1884  N   PHE A 245     -20.440  64.201  86.019  1.00 48.12           N  
ATOM   1885  CA  PHE A 245     -20.727  62.795  86.280  1.00 47.29           C  
ATOM   1886  C   PHE A 245     -19.576  61.898  85.903  1.00 46.69           C  
ATOM   1887  O   PHE A 245     -19.238  61.807  84.770  1.00 48.67           O  
ATOM   1888  CB  PHE A 245     -21.964  62.374  85.516  1.00 50.01           C  
ATOM   1889  CG  PHE A 245     -22.648  61.170  86.073  1.00 52.93           C  
ATOM   1890  CD1 PHE A 245     -22.064  59.951  86.001  1.00 56.45           C  
ATOM   1891  CD2 PHE A 245     -23.887  61.264  86.638  1.00 54.01           C  
ATOM   1892  CE1 PHE A 245     -22.688  58.862  86.492  1.00 55.64           C  
ATOM   1893  CE2 PHE A 245     -24.495  60.180  87.123  1.00 57.84           C  
ATOM   1894  CZ  PHE A 245     -23.890  58.985  87.054  1.00 60.11           C  
ATOM   1895  N   VAL A 246     -18.973  61.230  86.863  1.00 44.76           N  
ATOM   1896  CA  VAL A 246     -17.690  60.603  86.652  1.00 46.48           C  
ATOM   1897  C   VAL A 246     -17.766  59.095  86.709  1.00 54.93           C  
ATOM   1898  O   VAL A 246     -16.806  58.403  86.504  1.00 57.98           O  
ATOM   1899  CB  VAL A 246     -16.677  61.063  87.652  1.00 53.05           C  
ATOM   1900  CG1 VAL A 246     -15.583  60.081  87.757  1.00 51.41           C  
ATOM   1901  CG2 VAL A 246     -16.152  62.372  87.273  1.00 46.12           C  
ATOM   1902  N   CYS A 247     -18.910  58.601  87.160  1.00 56.76           N  
ATOM   1903  CA  CYS A 247     -18.918  57.456  88.061  1.00 70.13           C  
ATOM   1904  C   CYS A 247     -19.319  56.266  87.217  1.00 84.21           C  
ATOM   1905  O   CYS A 247     -19.029  55.114  87.537  1.00 97.92           O  
ATOM   1906  CB  CYS A 247     -19.932  57.667  89.187  1.00 72.01           C  
ATOM   1907  SG  CYS A 247     -21.339  56.532  89.148  1.00 66.45           S  
ATOM   1908  N   GLY A 248     -19.998  56.583  86.125  1.00 84.23           N  
ATOM   1909  CA  GLY A 248     -19.972  55.794  84.924  1.00 88.28           C  
ATOM   1910  C   GLY A 248     -20.644  54.454  85.077  1.00 97.72           C  
ATOM   1911  O   GLY A 248     -20.243  53.641  85.889  1.00104.12           O  
ATOM   1912  N   GLU A 249     -21.657  54.220  84.260  1.00 96.66           N  
ATOM   1913  CA  GLU A 249     -22.802  53.426  84.633  1.00102.94           C  
ATOM   1914  C   GLU A 249     -23.503  52.915  83.380  1.00111.33           C  
ATOM   1915  O   GLU A 249     -23.571  53.598  82.359  1.00110.96           O  
ATOM   1916  CB  GLU A 249     -23.756  54.255  85.467  1.00 98.55           C  
ATOM   1917  CG  GLU A 249     -25.185  53.970  85.223  1.00 97.95           C  
ATOM   1918  CD  GLU A 249     -26.064  54.633  86.256  1.00104.86           C  
ATOM   1919  OE1 GLU A 249     -27.095  55.192  85.839  1.00104.48           O  
ATOM   1920  OE2 GLU A 249     -25.711  54.596  87.462  1.00100.98           O1-
ATOM   1921  OXT GLU A 249     -23.217  51.702  83.177  1.00117.05           O1-
TER   
ATOM   1922  N   ASP B   1     -29.641  57.295  96.166  1.00102.94           N  
ATOM   1923  CA  ASP B   1     -29.216  58.324  95.226  1.00 86.78           C  
ATOM   1924  C   ASP B   1     -28.114  59.203  95.816  1.00 82.78           C  
ATOM   1925  O   ASP B   1     -28.219  60.433  95.855  1.00 83.01           O  
ATOM   1926  CB  ASP B   1     -30.407  59.165  94.764  1.00 89.03           C  
ATOM   1927  CG  ASP B   1     -30.384  59.426  93.270  1.00 86.11           C  
ATOM   1928  OD1 ASP B   1     -31.190  58.794  92.565  1.00102.82           O  
ATOM   1929  OD2 ASP B   1     -29.545  60.222  92.792  1.00 68.25           O1-
ATOM   1930  N   ASP B   2     -27.090  58.547  96.345  1.00 81.08           N  
ATOM   1931  CA  ASP B   2     -25.745  59.061  96.185  1.00 78.99           C  
ATOM   1932  C   ASP B   2     -25.125  58.084  95.200  1.00 75.18           C  
ATOM   1933  O   ASP B   2     -24.632  57.020  95.581  1.00 79.91           O  
ATOM   1934  CB  ASP B   2     -24.944  59.184  97.494  1.00 64.17           C  
ATOM   1935  CG  ASP B   2     -25.235  58.082  98.476  1.00 80.72           C  
ATOM   1936  OD1 ASP B   2     -24.293  57.333  98.803  1.00 88.72           O  
ATOM   1937  OD2 ASP B   2     -26.391  57.974  98.938  1.00 89.34           O1-
ATOM   1938  N   VAL B   3     -25.321  58.356  93.920  1.00 66.50           N  
ATOM   1939  CA  VAL B   3     -24.502  57.751  92.913  1.00 65.54           C  
ATOM   1940  C   VAL B   3     -23.115  57.676  93.491  1.00 70.51           C  
ATOM   1941  O   VAL B   3     -22.453  58.674  93.677  1.00 64.83           O  
ATOM   1942  CB  VAL B   3     -24.535  58.522  91.586  1.00 63.17           C  
ATOM   1943  CG1 VAL B   3     -23.644  57.886  90.601  1.00 63.15           C  
ATOM   1944  CG2 VAL B   3     -25.909  58.549  91.039  1.00 54.16           C  
ATOM   1945  N   THR B   4     -22.684  56.468  93.816  1.00 69.80           N  
ATOM   1946  CA  THR B   4     -21.357  56.296  94.366  1.00 67.13           C  
ATOM   1947  C   THR B   4     -20.580  55.374  93.450  1.00 64.47           C  
ATOM   1948  O   THR B   4     -21.149  54.493  92.813  1.00 69.52           O  
ATOM   1949  CB  THR B   4     -21.402  55.726  95.794  1.00 74.96           C  
ATOM   1950  CG2 THR B   4     -21.952  56.773  96.761  1.00 67.37           C  
ATOM   1951  OG1 THR B   4     -22.241  54.563  95.823  1.00 72.81           O  
ATOM   1952  N   CYS B   5     -19.296  55.347  93.688  1.00 59.44           N  
ATOM   1953  CA  CYS B   5     -18.243  55.434  92.725  1.00 61.65           C  
ATOM   1954  C   CYS B   5     -17.172  54.540  93.167  1.00 56.77           C  
ATOM   1955  O   CYS B   5     -16.402  54.022  92.407  1.00 67.16           O  
ATOM   1956  CB  CYS B   5     -18.642  55.261  91.301  1.00 70.90           C  
ATOM   1957  SG  CYS B   5     -18.249  56.758  90.517  1.00 74.26           S  
ATOM   1958  N   SER B   6     -17.155  54.394  94.469  1.00 62.27           N  
ATOM   1959  CA  SER B   6     -15.939  54.121  95.233  1.00 61.10           C  
ATOM   1960  C   SER B   6     -15.566  52.638  95.203  1.00 66.02           C  
ATOM   1961  O   SER B   6     -16.418  51.766  95.011  1.00 69.70           O  
ATOM   1962  CB  SER B   6     -16.063  54.631  96.676  1.00 58.64           C  
ATOM   1963  OG  SER B   6     -16.989  53.871  97.427  1.00 61.93           O  
ATOM   1964  N   ALA B   7     -14.280  52.362  95.370  1.00 65.19           N  
ATOM   1965  CA  ALA B   7     -13.792  50.995  95.408  1.00 63.73           C  
ATOM   1966  C   ALA B   7     -12.654  50.895  96.411  1.00 66.89           C  
ATOM   1967  O   ALA B   7     -12.167  49.806  96.716  1.00 72.24           O  
ATOM   1968  CB  ALA B   7     -13.319  50.579  94.038  1.00 71.33           C  
ATOM   1969  N   SER B   8     -12.240  52.041  96.936  1.00 60.86           N  
ATOM   1970  CA  SER B   8     -11.005  52.097  97.695  1.00 57.95           C  
ATOM   1971  C   SER B   8     -11.238  52.105  99.198  1.00 51.36           C  
ATOM   1972  O   SER B   8     -12.376  52.152  99.671  1.00 49.66           O  
ATOM   1973  CB  SER B   8     -10.167  53.299  97.267  1.00 60.08           C  
ATOM   1974  OG  SER B   8      -8.785  53.002  97.372  1.00 66.57           O  
ATOM   1975  N   GLU B   9     -10.140  52.036  99.937  1.00 44.62           N  
ATOM   1976  CA  GLU B   9     -10.185  51.950 101.385  1.00 38.59           C  
ATOM   1977  C   GLU B   9      -9.137  52.883 101.947  1.00 36.73           C  
ATOM   1978  O   GLU B   9      -8.009  52.469 102.213  1.00 39.19           O  
ATOM   1979  CB  GLU B   9      -9.926  50.511 101.837  1.00 37.24           C  
ATOM   1980  CG  GLU B   9     -11.004  49.543 101.379  1.00 37.10           C  
ATOM   1981  CD  GLU B   9     -10.736  48.114 101.785  1.00 43.36           C  
ATOM   1982  OE1 GLU B   9      -9.552  47.744 101.938  1.00 41.58           O  
ATOM   1983  OE2 GLU B   9     -11.715  47.352 101.940  1.00 44.85           O1-
ATOM   1984  N   PRO B  10      -9.511  54.155 102.132  1.00 35.57           N  
ATOM   1985  CA  PRO B  10      -8.618  55.192 102.651  1.00 35.93           C  
ATOM   1986  C   PRO B  10      -8.233  54.947 104.105  1.00 39.23           C  
ATOM   1987  O   PRO B  10      -8.981  54.336 104.869  1.00 36.51           O  
ATOM   1988  CB  PRO B  10      -9.465  56.467 102.560  1.00 36.43           C  
ATOM   1989  CG  PRO B  10     -10.870  55.995 102.600  1.00 35.78           C  
ATOM   1990  CD  PRO B  10     -10.888  54.641 101.944  1.00 35.09           C  
ATOM   1991  N   ILE B  11      -7.062  55.444 104.471  1.00 33.24           N  
ATOM   1992  CA  ILE B  11      -6.576  55.369 105.826  1.00 32.92           C  
ATOM   1993  C   ILE B  11      -6.439  56.785 106.327  1.00 37.47           C  
ATOM   1994  O   ILE B  11      -5.641  57.553 105.794  1.00 37.33           O  
ATOM   1995  CB  ILE B  11      -5.214  54.694 105.879  1.00 35.58           C  
ATOM   1996  CG1 ILE B  11      -5.346  53.255 105.406  1.00 30.76           C  
ATOM   1997  CG2 ILE B  11      -4.647  54.736 107.299  1.00 37.53           C  
ATOM   1998  CD1 ILE B  11      -4.044  52.492 105.460  1.00 62.40           C  
ATOM   1999  N   VAL B  12      -7.219  57.140 107.345  1.00 31.43           N  
ATOM   2000  CA  VAL B  12      -7.221  58.505 107.826  1.00 32.30           C  
ATOM   2001  C   VAL B  12      -7.351  58.599 109.337  1.00 36.84           C  
ATOM   2002  O   VAL B  12      -7.736  57.640 110.017  1.00 33.90           O  
ATOM   2003  CB  VAL B  12      -8.370  59.309 107.208  1.00 32.76           C  
ATOM   2004  CG1 VAL B  12      -8.137  59.520 105.700  1.00 33.61           C  
ATOM   2005  CG2 VAL B  12      -9.693  58.603 107.475  1.00 31.41           C  
ATOM   2006  N   ARG B  13      -7.019  59.772 109.854  1.00 32.98           N  
ATOM   2007  CA  ARG B  13      -7.298  60.081 111.231  1.00 32.51           C  
ATOM   2008  C   ARG B  13      -8.797  60.310 111.342  1.00 33.35           C  
ATOM   2009  O   ARG B  13      -9.481  60.559 110.342  1.00 31.77           O  
ATOM   2010  CB  ARG B  13      -6.529  61.328 111.656  1.00 33.20           C  
ATOM   2011  CG  ARG B  13      -5.030  61.211 111.427  1.00 35.17           C  
ATOM   2012  CD  ARG B  13      -4.269  62.387 112.034  1.00 37.87           C  
ATOM   2013  NE  ARG B  13      -2.827  62.184 111.931  1.00 44.88           N  
ATOM   2014  CZ  ARG B  13      -2.099  62.491 110.858  1.00 46.71           C  
ATOM   2015  NH1 ARG B  13      -2.668  63.042 109.787  1.00 43.52           N1+
ATOM   2016  NH2 ARG B  13      -0.796  62.254 110.856  1.00 47.99           N  
ATOM   2017  N   ILE B  14      -9.314  60.203 112.559  1.00 32.94           N  
ATOM   2018  CA  ILE B  14     -10.706  60.517 112.804  1.00 30.74           C  
ATOM   2019  C   ILE B  14     -10.749  61.509 113.941  1.00 31.39           C  
ATOM   2020  O   ILE B  14     -10.291  61.229 115.047  1.00 35.20           O  
ATOM   2021  CB  ILE B  14     -11.535  59.272 113.129  1.00 27.88           C  
ATOM   2022  CG1 ILE B  14     -11.463  58.285 111.965  1.00 26.76           C  
ATOM   2023  CG2 ILE B  14     -12.986  59.672 113.441  1.00 28.27           C  
ATOM   2024  CD1 ILE B  14     -12.028  56.912 112.274  1.00 30.99           C  
ATOM   2025  N   VAL B  15     -11.272  62.691 113.651  1.00 32.12           N  
ATOM   2026  CA  VAL B  15     -11.260  63.781 114.611  1.00 28.64           C  
ATOM   2027  C   VAL B  15     -12.672  63.950 115.139  1.00 33.27           C  
ATOM   2028  O   VAL B  15     -13.633  63.766 114.395  1.00 31.55           O  
ATOM   2029  CB  VAL B  15     -10.798  65.105 113.941  1.00 31.71           C  
ATOM   2030  CG1 VAL B  15     -11.833  65.576 112.949  1.00 37.03           C  
ATOM   2031  CG2 VAL B  15     -10.555  66.185 114.981  1.00 35.74           C  
ATOM   2032  N   GLY B  16     -12.801  64.283 116.422  1.00 31.09           N  
ATOM   2033  CA  GLY B  16     -14.109  64.493 117.023  1.00 27.82           C  
ATOM   2034  C   GLY B  16     -14.068  65.564 118.095  1.00 35.13           C  
ATOM   2035  O   GLY B  16     -13.391  66.586 117.940  1.00 31.94           O  
ATOM   2036  N   ARG B  17     -14.756  65.304 119.208  1.00 30.93           N  
ATOM   2037  CA  ARG B  17     -15.003  66.314 120.222  1.00 27.99           C  
ATOM   2038  C   ARG B  17     -13.790  67.179 120.544  1.00 32.61           C  
ATOM   2039  O   ARG B  17     -12.721  66.669 120.896  1.00 29.77           O  
ATOM   2040  CB  ARG B  17     -15.537  65.666 121.508  1.00 29.45           C  
ATOM   2041  CG  ARG B  17     -16.034  66.674 122.525  1.00 31.85           C  
ATOM   2042  CD  ARG B  17     -16.925  65.998 123.544  1.00 37.06           C  
ATOM   2043  NE  ARG B  17     -17.353  66.889 124.618  1.00 38.19           N  
ATOM   2044  CZ  ARG B  17     -18.011  66.470 125.697  1.00 38.25           C  
ATOM   2045  NH1 ARG B  17     -18.301  65.178 125.838  1.00 32.78           N1+
ATOM   2046  NH2 ARG B  17     -18.368  67.335 126.639  1.00 35.65           N  
ATOM   2047  N   ASN B  18     -13.972  68.493 120.431  1.00 32.32           N  
ATOM   2048  CA  ASN B  18     -12.935  69.453 120.805  1.00 32.43           C  
ATOM   2049  C   ASN B  18     -11.681  69.315 119.953  1.00 33.38           C  
ATOM   2050  O   ASN B  18     -10.613  69.761 120.350  1.00 37.22           O  
ATOM   2051  CB  ASN B  18     -12.584  69.323 122.293  1.00 32.22           C  
ATOM   2052  CG  ASN B  18     -13.742  69.705 123.189  1.00 37.57           C  
ATOM   2053  ND2 ASN B  18     -13.711  69.246 124.438  1.00 35.19           N  
ATOM   2054  OD1 ASN B  18     -14.669  70.391 122.755  1.00 32.00           O  
ATOM   2055  N   GLY B  19     -11.819  68.688 118.788  1.00 31.41           N  
ATOM   2056  CA  GLY B  19     -10.709  68.551 117.865  1.00 34.94           C  
ATOM   2057  C   GLY B  19      -9.714  67.457 118.221  1.00 38.03           C  
ATOM   2058  O   GLY B  19      -8.624  67.399 117.655  1.00 36.14           O  
ATOM   2059  N   MET B  20     -10.068  66.575 119.149  1.00 34.92           N  
ATOM   2060  CA  MET B  20      -9.184  65.443 119.440  1.00 32.93           C  
ATOM   2061  C   MET B  20      -9.495  64.222 118.576  1.00 31.57           C  
ATOM   2062  O   MET B  20     -10.587  64.116 118.021  1.00 31.15           O  
ATOM   2063  CB  MET B  20      -9.203  65.120 120.925  1.00 35.60           C  
ATOM   2064  CG  MET B  20      -8.339  66.105 121.688  1.00 36.26           C  
ATOM   2065  SD  MET B  20      -8.290  65.795 123.434  1.00 40.02           S  
ATOM   2066  CE  MET B  20      -9.476  67.001 124.013  1.00 39.05           C  
ATOM   2067  N   THR B  21      -8.531  63.318 118.436  1.00 29.62           N  
ATOM   2068  CA  THR B  21      -8.677  62.214 117.490  1.00 25.60           C  
ATOM   2069  C   THR B  21      -8.895  60.855 118.169  1.00 32.02           C  
ATOM   2070  O   THR B  21      -8.577  60.669 119.346  1.00 31.75           O  
ATOM   2071  CB  THR B  21      -7.473  62.110 116.502  1.00 30.81           C  
ATOM   2072  CG2 THR B  21      -7.089  63.495 115.930  1.00 29.67           C  
ATOM   2073  OG1 THR B  21      -6.338  61.517 117.156  1.00 33.48           O  
ATOM   2074  N   VAL B  22      -9.452  59.919 117.404  1.00 29.57           N  
ATOM   2075  CA  VAL B  22      -9.628  58.539 117.834  1.00 27.57           C  
ATOM   2076  C   VAL B  22      -8.269  57.844 117.890  1.00 31.19           C  
ATOM   2077  O   VAL B  22      -7.537  57.806 116.895  1.00 31.93           O  
ATOM   2078  CB  VAL B  22     -10.571  57.809 116.875  1.00 28.60           C  
ATOM   2079  CG1 VAL B  22     -10.734  56.362 117.269  1.00 27.65           C  
ATOM   2080  CG2 VAL B  22     -11.931  58.516 116.854  1.00 25.90           C  
ATOM   2081  N   ASP B  23      -7.949  57.277 119.050  1.00 29.78           N  
ATOM   2082  CA  ASP B  23      -6.581  56.891 119.376  1.00 30.38           C  
ATOM   2083  C   ASP B  23      -6.547  55.577 120.183  1.00 28.78           C  
ATOM   2084  O   ASP B  23      -7.215  55.457 121.210  1.00 30.37           O  
ATOM   2085  CB  ASP B  23      -5.951  58.060 120.156  1.00 30.70           C  
ATOM   2086  CG  ASP B  23      -4.558  57.747 120.710  1.00 34.55           C  
ATOM   2087  OD1 ASP B  23      -4.431  56.827 121.549  1.00 31.11           O  
ATOM   2088  OD2 ASP B  23      -3.597  58.459 120.327  1.00 34.80           O1-
ATOM   2089  N   VAL B  24      -5.796  54.586 119.709  1.00 27.62           N  
ATOM   2090  CA  VAL B  24      -5.627  53.344 120.457  1.00 29.56           C  
ATOM   2091  C   VAL B  24      -4.642  53.620 121.595  1.00 33.63           C  
ATOM   2092  O   VAL B  24      -3.467  53.893 121.340  1.00 31.52           O  
ATOM   2093  CB  VAL B  24      -5.093  52.187 119.576  1.00 32.13           C  
ATOM   2094  CG1 VAL B  24      -5.113  50.875 120.351  1.00 30.82           C  
ATOM   2095  CG2 VAL B  24      -5.909  52.053 118.287  1.00 28.55           C  
ATOM   2096  N   ARG B  25      -5.121  53.565 122.840  1.00 29.05           N  
ATOM   2097  CA  ARG B  25      -4.329  54.028 123.988  1.00 29.84           C  
ATOM   2098  C   ARG B  25      -2.946  53.378 124.088  1.00 35.51           C  
ATOM   2099  O   ARG B  25      -2.816  52.155 124.013  1.00 32.28           O  
ATOM   2100  CB  ARG B  25      -5.091  53.884 125.315  1.00 29.40           C  
ATOM   2101  CG  ARG B  25      -4.255  54.327 126.539  1.00 30.61           C  
ATOM   2102  CD  ARG B  25      -5.048  54.332 127.840  1.00 29.36           C  
ATOM   2103  NE  ARG B  25      -6.144  55.294 127.829  1.00 30.07           N  
ATOM   2104  CZ  ARG B  25      -7.437  54.967 127.892  1.00 31.82           C  
ATOM   2105  NH1 ARG B  25      -7.812  53.691 127.960  1.00 25.35           N1+
ATOM   2106  NH2 ARG B  25      -8.361  55.918 127.894  1.00 27.15           N  
ATOM   2107  N   ASP B  26      -1.926  54.225 124.233  1.00 35.77           N  
ATOM   2108  CA  ASP B  26      -0.543  53.803 124.453  1.00 36.26           C  
ATOM   2109  C   ASP B  26       0.037  52.975 123.307  1.00 37.40           C  
ATOM   2110  O   ASP B  26       0.974  52.208 123.511  1.00 40.11           O  
ATOM   2111  CB  ASP B  26      -0.428  53.017 125.764  1.00 40.04           C  
ATOM   2112  CG  ASP B  26       1.014  52.802 126.191  1.00 52.07           C  
ATOM   2113  OD1 ASP B  26       1.832  53.736 126.023  1.00 48.34           O  
ATOM   2114  OD2 ASP B  26       1.328  51.698 126.693  1.00 50.27           O1-
ATOM   2115  N   ASP B  27      -0.515  53.128 122.108  1.00 36.77           N  
ATOM   2116  CA  ASP B  27      -0.079  52.338 120.959  1.00 36.61           C  
ATOM   2117  C   ASP B  27      -0.077  50.852 121.289  1.00 34.97           C  
ATOM   2118  O   ASP B  27       0.767  50.100 120.816  1.00 36.95           O  
ATOM   2119  CB  ASP B  27       1.324  52.751 120.503  1.00 41.46           C  
ATOM   2120  CG  ASP B  27       1.515  54.248 120.489  1.00 43.66           C  
ATOM   2121  OD1 ASP B  27       1.292  54.870 119.432  1.00 48.18           O  
ATOM   2122  OD2 ASP B  27       1.883  54.803 121.544  1.00 47.19           O1-
ATOM   2123  N   ASP B  28      -1.041  50.439 122.096  1.00 32.07           N  
ATOM   2124  CA  ASP B  28      -1.136  49.071 122.567  1.00 31.72           C  
ATOM   2125  C   ASP B  28      -2.281  48.379 121.823  1.00 33.69           C  
ATOM   2126  O   ASP B  28      -3.447  48.673 122.047  1.00 32.43           O  
ATOM   2127  CB  ASP B  28      -1.364  49.095 124.090  1.00 34.82           C  
ATOM   2128  CG  ASP B  28      -1.651  47.725 124.679  1.00 36.14           C  
ATOM   2129  OD1 ASP B  28      -1.771  46.740 123.930  1.00 35.93           O  
ATOM   2130  OD2 ASP B  28      -1.769  47.643 125.915  1.00 43.96           O1-
ATOM   2131  N   PHE B  29      -1.939  47.458 120.935  1.00 29.93           N  
ATOM   2132  CA  PHE B  29      -2.937  46.807 120.097  1.00 32.12           C  
ATOM   2133  C   PHE B  29      -3.376  45.441 120.601  1.00 30.97           C  
ATOM   2134  O   PHE B  29      -4.023  44.693 119.877  1.00 33.29           O  
ATOM   2135  CB  PHE B  29      -2.438  46.725 118.649  1.00 32.55           C  
ATOM   2136  CG  PHE B  29      -2.345  48.068 117.988  1.00 34.77           C  
ATOM   2137  CD1 PHE B  29      -3.404  48.565 117.253  1.00 32.12           C  
ATOM   2138  CD2 PHE B  29      -1.227  48.859 118.159  1.00 34.86           C  
ATOM   2139  CE1 PHE B  29      -3.335  49.824 116.672  1.00 33.73           C  
ATOM   2140  CE2 PHE B  29      -1.150  50.113 117.580  1.00 37.53           C  
ATOM   2141  CZ  PHE B  29      -2.209  50.593 116.832  1.00 35.46           C  
ATOM   2142  N   GLN B  30      -3.042  45.123 121.845  1.00 35.47           N  
ATOM   2143  CA  GLN B  30      -3.464  43.856 122.429  1.00 37.65           C  
ATOM   2144  C   GLN B  30      -4.990  43.813 122.487  1.00 36.90           C  
ATOM   2145  O   GLN B  30      -5.617  44.793 122.889  1.00 31.30           O  
ATOM   2146  CB  GLN B  30      -2.880  43.702 123.835  1.00 38.48           C  
ATOM   2147  CG  GLN B  30      -2.115  42.413 124.038  1.00 52.09           C  
ATOM   2148  CD  GLN B  30      -0.728  42.467 123.431  1.00 56.10           C  
ATOM   2149  NE2 GLN B  30      -0.455  41.558 122.504  1.00 65.39           N  
ATOM   2150  OE1 GLN B  30       0.092  43.315 123.794  1.00 55.16           O  
ATOM   2151  N   ASP B  31      -5.585  42.692 122.082  1.00 32.32           N  
ATOM   2152  CA  ASP B  31      -7.041  42.559 122.088  1.00 31.74           C  
ATOM   2153  C   ASP B  31      -7.652  43.066 123.390  1.00 35.21           C  
ATOM   2154  O   ASP B  31      -7.256  42.631 124.475  1.00 33.41           O  
ATOM   2155  CB  ASP B  31      -7.457  41.099 121.906  1.00 33.06           C  
ATOM   2156  CG  ASP B  31      -7.250  40.601 120.488  1.00 36.09           C  
ATOM   2157  OD1 ASP B  31      -7.138  41.431 119.556  1.00 34.03           O  
ATOM   2158  OD2 ASP B  31      -7.197  39.369 120.307  1.00 36.42           O1-
ATOM   2159  N   GLY B  32      -8.625  43.967 123.277  1.00 32.48           N  
ATOM   2160  CA  GLY B  32      -9.385  44.415 124.427  1.00 29.59           C  
ATOM   2161  C   GLY B  32      -8.950  45.760 124.976  1.00 30.11           C  
ATOM   2162  O   GLY B  32      -9.634  46.349 125.816  1.00 26.48           O  
ATOM   2163  N   ASN B  33      -7.814  46.258 124.515  1.00 28.95           N  
ATOM   2164  CA  ASN B  33      -7.383  47.569 124.962  1.00 31.51           C  
ATOM   2165  C   ASN B  33      -8.346  48.658 124.485  1.00 29.86           C  
ATOM   2166  O   ASN B  33      -8.959  48.538 123.421  1.00 29.46           O  
ATOM   2167  CB  ASN B  33      -5.956  47.875 124.516  1.00 30.64           C  
ATOM   2168  CG  ASN B  33      -5.435  49.153 125.129  1.00 28.41           C  
ATOM   2169  ND2 ASN B  33      -4.582  49.855 124.399  1.00 31.35           N  
ATOM   2170  OD1 ASN B  33      -5.825  49.524 126.238  1.00 31.37           O  
ATOM   2171  N   GLN B  34      -8.463  49.717 125.276  1.00 28.98           N  
ATOM   2172  CA  GLN B  34      -9.485  50.728 125.086  1.00 28.17           C  
ATOM   2173  C   GLN B  34      -9.084  51.770 124.053  1.00 30.21           C  
ATOM   2174  O   GLN B  34      -7.896  52.056 123.859  1.00 28.98           O  
ATOM   2175  CB  GLN B  34      -9.808  51.415 126.422  1.00 25.88           C  
ATOM   2176  CG  GLN B  34     -10.643  50.569 127.393  1.00 26.93           C  
ATOM   2177  CD  GLN B  34     -10.789  51.221 128.756  1.00 27.43           C  
ATOM   2178  NE2 GLN B  34     -11.519  50.562 129.660  1.00 25.91           N  
ATOM   2179  OE1 GLN B  34     -10.256  52.307 128.997  1.00 26.99           O  
ATOM   2180  N   ILE B  35     -10.094  52.336 123.401  1.00 27.92           N  
ATOM   2181  CA  ILE B  35      -9.905  53.423 122.453  1.00 28.26           C  
ATOM   2182  C   ILE B  35     -10.213  54.731 123.167  1.00 28.03           C  
ATOM   2183  O   ILE B  35     -11.138  54.788 123.976  1.00 27.44           O  
ATOM   2184  CB  ILE B  35     -10.875  53.270 121.262  1.00 30.59           C  
ATOM   2185  CG1 ILE B  35     -10.720  51.884 120.632  1.00 28.90           C  
ATOM   2186  CG2 ILE B  35     -10.654  54.385 120.242  1.00 25.34           C  
ATOM   2187  CD1 ILE B  35      -9.346  51.661 119.997  1.00 27.27           C  
ATOM   2188  N   GLN B  36      -9.466  55.786 122.855  1.00 25.97           N  
ATOM   2189  CA  GLN B  36      -9.608  57.032 123.584  1.00 27.23           C  
ATOM   2190  C   GLN B  36      -9.609  58.260 122.677  1.00 27.31           C  
ATOM   2191  O   GLN B  36      -9.336  58.178 121.490  1.00 30.21           O  
ATOM   2192  CB  GLN B  36      -8.469  57.183 124.607  1.00 26.56           C  
ATOM   2193  CG  GLN B  36      -7.107  57.386 123.939  1.00 29.58           C  
ATOM   2194  CD  GLN B  36      -5.970  57.602 124.928  1.00 32.38           C  
ATOM   2195  NE2 GLN B  36      -4.742  57.511 124.437  1.00 32.03           N  
ATOM   2196  OE1 GLN B  36      -6.193  57.849 126.114  1.00 30.41           O  
ATOM   2197  N   LEU B  37      -9.905  59.401 123.286  1.00 31.57           N  
ATOM   2198  CA  LEU B  37      -9.790  60.701 122.663  1.00 29.56           C  
ATOM   2199  C   LEU B  37      -8.389  61.218 122.978  1.00 34.99           C  
ATOM   2200  O   LEU B  37      -7.989  61.251 124.137  1.00 33.30           O  
ATOM   2201  CB  LEU B  37     -10.833  61.613 123.299  1.00 31.28           C  
ATOM   2202  CG  LEU B  37     -11.389  62.804 122.553  1.00 36.79           C  
ATOM   2203  CD1 LEU B  37     -12.030  62.346 121.234  1.00 32.75           C  
ATOM   2204  CD2 LEU B  37     -12.379  63.541 123.463  1.00 29.50           C  
ATOM   2205  N   TRP B  38      -7.637  61.608 121.954  1.00 35.33           N  
ATOM   2206  CA  TRP B  38      -6.270  62.082 122.157  1.00 35.28           C  
ATOM   2207  C   TRP B  38      -5.870  63.068 121.056  1.00 33.38           C  
ATOM   2208  O   TRP B  38      -6.279  62.917 119.901  1.00 32.60           O  
ATOM   2209  CB  TRP B  38      -5.305  60.891 122.190  1.00 34.34           C  
ATOM   2210  CG  TRP B  38      -3.981  61.178 122.869  1.00 38.29           C  
ATOM   2211  CD1 TRP B  38      -2.786  61.468 122.257  1.00 35.99           C  
ATOM   2212  CD2 TRP B  38      -3.715  61.178 124.281  1.00 40.36           C  
ATOM   2213  CE2 TRP B  38      -2.347  61.491 124.451  1.00 42.71           C  
ATOM   2214  CE3 TRP B  38      -4.501  60.959 125.418  1.00 37.62           C  
ATOM   2215  NE1 TRP B  38      -1.805  61.660 123.202  1.00 38.61           N  
ATOM   2216  CZ2 TRP B  38      -1.749  61.582 125.714  1.00 43.95           C  
ATOM   2217  CZ3 TRP B  38      -3.905  61.051 126.675  1.00 39.13           C  
ATOM   2218  CH2 TRP B  38      -2.544  61.361 126.809  1.00 46.05           C  
ATOM   2219  N   PRO B  39      -5.071  64.085 121.414  1.00 35.71           N  
ATOM   2220  CA  PRO B  39      -4.597  65.070 120.430  1.00 36.20           C  
ATOM   2221  C   PRO B  39      -3.846  64.376 119.304  1.00 35.40           C  
ATOM   2222  O   PRO B  39      -3.063  63.460 119.567  1.00 33.48           O  
ATOM   2223  CB  PRO B  39      -3.623  65.942 121.233  1.00 35.02           C  
ATOM   2224  CG  PRO B  39      -3.961  65.691 122.672  1.00 38.42           C  
ATOM   2225  CD  PRO B  39      -4.510  64.308 122.758  1.00 33.48           C  
ATOM   2226  N   SER B  40      -4.092  64.786 118.064  1.00 36.43           N  
ATOM   2227  CA  SER B  40      -3.347  64.237 116.947  1.00 36.94           C  
ATOM   2228  C   SER B  40      -1.851  64.402 117.161  1.00 38.06           C  
ATOM   2229  O   SER B  40      -1.396  65.443 117.624  1.00 37.66           O  
ATOM   2230  CB  SER B  40      -3.740  64.905 115.637  1.00 37.77           C  
ATOM   2231  OG  SER B  40      -3.033  64.279 114.579  1.00 42.12           O  
ATOM   2232  N   LYS B  41      -1.100  63.356 116.845  1.00 39.78           N  
ATOM   2233  CA  LYS B  41       0.354  63.400 116.882  1.00 44.32           C  
ATOM   2234  C   LYS B  41       0.928  63.823 115.523  1.00 47.48           C  
ATOM   2235  O   LYS B  41       2.135  64.029 115.385  1.00 45.76           O  
ATOM   2236  CB  LYS B  41       0.913  62.034 117.275  1.00 43.53           C  
ATOM   2237  CG  LYS B  41       0.704  61.675 118.736  1.00 45.17           C  
ATOM   2238  CD  LYS B  41       1.248  60.284 119.040  1.00 43.37           C  
ATOM   2239  CE  LYS B  41       0.555  59.218 118.206  1.00 40.52           C  
ATOM   2240  NZ  LYS B  41       0.940  57.848 118.663  1.00 36.65           N1+
ATOM   2241  N   SER B  42       0.063  63.937 114.521  1.00 43.84           N  
ATOM   2242  CA  SER B  42       0.494  64.370 113.195  1.00 48.70           C  
ATOM   2243  C   SER B  42       1.682  63.563 112.672  1.00 54.61           C  
ATOM   2244  O   SER B  42       2.542  64.102 111.978  1.00 52.72           O  
ATOM   2245  CB  SER B  42       0.868  65.854 113.207  1.00 49.18           C  
ATOM   2246  OG  SER B  42      -0.238  66.665 113.548  1.00 55.90           O  
ATOM   2247  N   ASN B  43       1.741  62.282 113.017  1.00 48.13           N  
ATOM   2248  CA  ASN B  43       2.801  61.418 112.511  1.00 46.68           C  
ATOM   2249  C   ASN B  43       2.232  60.150 111.898  1.00 49.74           C  
ATOM   2250  O   ASN B  43       1.030  60.070 111.641  1.00 49.89           O  
ATOM   2251  CB  ASN B  43       3.838  61.099 113.599  1.00 51.61           C  
ATOM   2252  CG  ASN B  43       3.257  60.310 114.769  1.00 52.49           C  
ATOM   2253  ND2 ASN B  43       3.915  60.406 115.921  1.00 46.74           N  
ATOM   2254  OD1 ASN B  43       2.246  59.613 114.637  1.00 47.30           O  
ATOM   2255  N   ASN B  44       3.090  59.163 111.664  1.00 50.90           N  
ATOM   2256  CA  ASN B  44       2.677  57.951 110.961  1.00 52.47           C  
ATOM   2257  C   ASN B  44       2.344  56.771 111.874  1.00 46.55           C  
ATOM   2258  O   ASN B  44       2.121  55.657 111.389  1.00 47.80           O  
ATOM   2259  CB  ASN B  44       3.732  57.534 109.927  1.00 55.98           C  
ATOM   2260  CG  ASN B  44       3.667  58.365 108.654  1.00 72.90           C  
ATOM   2261  ND2 ASN B  44       3.024  59.526 108.734  1.00 72.77           N  
ATOM   2262  OD1 ASN B  44       4.188  57.966 107.611  1.00 86.70           O  
ATOM   2263  N   ASP B  45       2.311  57.012 113.184  1.00 46.11           N  
ATOM   2264  CA  ASP B  45       1.944  55.969 114.147  1.00 41.29           C  
ATOM   2265  C   ASP B  45       0.588  55.378 113.789  1.00 41.97           C  
ATOM   2266  O   ASP B  45      -0.364  56.111 113.530  1.00 44.69           O  
ATOM   2267  CB  ASP B  45       1.891  56.540 115.560  1.00 49.44           C  
ATOM   2268  CG  ASP B  45       3.234  57.022 116.037  1.00 48.77           C  
ATOM   2269  OD1 ASP B  45       4.239  56.693 115.377  1.00 50.45           O  
ATOM   2270  OD2 ASP B  45       3.287  57.724 117.068  1.00 48.62           O1-
ATOM   2271  N   PRO B  46       0.489  54.047 113.776  1.00 40.91           N  
ATOM   2272  CA  PRO B  46      -0.741  53.431 113.289  1.00 39.20           C  
ATOM   2273  C   PRO B  46      -1.913  53.691 114.239  1.00 37.34           C  
ATOM   2274  O   PRO B  46      -3.050  53.570 113.805  1.00 38.32           O  
ATOM   2275  CB  PRO B  46      -0.383  51.937 113.266  1.00 38.15           C  
ATOM   2276  CG  PRO B  46       1.138  51.898 113.362  1.00 46.36           C  
ATOM   2277  CD  PRO B  46       1.443  53.036 114.248  1.00 42.11           C  
ATOM   2278  N   ASN B  47      -1.643  54.059 115.492  1.00 37.64           N  
ATOM   2279  CA  ASN B  47      -2.702  54.086 116.503  1.00 37.56           C  
ATOM   2280  C   ASN B  47      -3.664  55.261 116.372  1.00 35.71           C  
ATOM   2281  O   ASN B  47      -4.664  55.323 117.079  1.00 30.90           O  
ATOM   2282  CB  ASN B  47      -2.132  54.019 117.927  1.00 36.30           C  
ATOM   2283  CG  ASN B  47      -1.539  55.336 118.378  1.00 37.50           C  
ATOM   2284  ND2 ASN B  47      -1.825  55.721 119.622  1.00 35.86           N  
ATOM   2285  OD1 ASN B  47      -0.824  56.001 117.621  1.00 38.36           O  
ATOM   2286  N   GLN B  48      -3.365  56.187 115.466  1.00 35.99           N  
ATOM   2287  CA  GLN B  48      -4.272  57.293 115.194  1.00 36.34           C  
ATOM   2288  C   GLN B  48      -4.753  57.248 113.744  1.00 37.01           C  
ATOM   2289  O   GLN B  48      -5.419  58.162 113.275  1.00 34.95           O  
ATOM   2290  CB  GLN B  48      -3.613  58.640 115.515  1.00 34.48           C  
ATOM   2291  CG  GLN B  48      -3.354  58.862 117.007  1.00 31.43           C  
ATOM   2292  CD  GLN B  48      -2.943  60.286 117.320  1.00 36.73           C  
ATOM   2293  NE2 GLN B  48      -3.172  60.722 118.563  1.00 32.90           N  
ATOM   2294  OE1 GLN B  48      -2.426  60.991 116.451  1.00 35.48           O  
ATOM   2295  N   LEU B  49      -4.429  56.164 113.049  1.00 33.83           N  
ATOM   2296  CA  LEU B  49      -4.795  56.021 111.653  1.00 32.84           C  
ATOM   2297  C   LEU B  49      -5.750  54.848 111.474  1.00 34.29           C  
ATOM   2298  O   LEU B  49      -5.516  53.755 111.990  1.00 34.90           O  
ATOM   2299  CB  LEU B  49      -3.542  55.853 110.789  1.00 35.04           C  
ATOM   2300  CG  LEU B  49      -2.722  57.131 110.600  1.00 34.75           C  
ATOM   2301  CD1 LEU B  49      -1.333  56.811 110.050  1.00 34.60           C  
ATOM   2302  CD2 LEU B  49      -3.454  58.091 109.667  1.00 34.52           C  
ATOM   2303  N   TRP B  50      -6.828  55.097 110.741  1.00 31.59           N  
ATOM   2304  CA  TRP B  50      -7.922  54.150 110.605  1.00 31.81           C  
ATOM   2305  C   TRP B  50      -8.297  53.911 109.153  1.00 31.97           C  
ATOM   2306  O   TRP B  50      -8.609  54.846 108.411  1.00 33.00           O  
ATOM   2307  CB  TRP B  50      -9.139  54.661 111.381  1.00 30.40           C  
ATOM   2308  CG  TRP B  50      -8.832  54.816 112.837  1.00 30.93           C  
ATOM   2309  CD1 TRP B  50      -8.341  55.926 113.462  1.00 27.76           C  
ATOM   2310  CD2 TRP B  50      -8.960  53.806 113.848  1.00 29.21           C  
ATOM   2311  CE2 TRP B  50      -8.534  54.374 115.067  1.00 29.65           C  
ATOM   2312  CE3 TRP B  50      -9.397  52.475 113.840  1.00 29.30           C  
ATOM   2313  NE1 TRP B  50      -8.162  55.671 114.808  1.00 33.22           N  
ATOM   2314  CZ2 TRP B  50      -8.539  53.660 116.267  1.00 28.53           C  
ATOM   2315  CZ3 TRP B  50      -9.401  51.764 115.035  1.00 30.32           C  
ATOM   2316  CH2 TRP B  50      -8.979  52.359 116.233  1.00 26.88           C  
ATOM   2317  N   THR B  51      -8.285  52.648 108.753  1.00 30.07           N  
ATOM   2318  CA  THR B  51      -8.646  52.289 107.395  1.00 33.28           C  
ATOM   2319  C   THR B  51     -10.142  52.042 107.325  1.00 35.31           C  
ATOM   2320  O   THR B  51     -10.662  51.158 108.012  1.00 31.25           O  
ATOM   2321  CB  THR B  51      -7.914  51.022 106.944  1.00 34.54           C  
ATOM   2322  CG2 THR B  51      -8.238  50.697 105.487  1.00 35.60           C  
ATOM   2323  OG1 THR B  51      -6.503  51.211 107.086  1.00 34.43           O  
ATOM   2324  N   ILE B  52     -10.832  52.834 106.508  1.00 32.42           N  
ATOM   2325  CA  ILE B  52     -12.262  52.662 106.313  1.00 31.46           C  
ATOM   2326  C   ILE B  52     -12.467  51.541 105.299  1.00 39.70           C  
ATOM   2327  O   ILE B  52     -12.387  51.769 104.085  1.00 37.97           O  
ATOM   2328  CB  ILE B  52     -12.930  53.948 105.789  1.00 38.30           C  
ATOM   2329  CG1 ILE B  52     -12.427  55.202 106.534  1.00 36.25           C  
ATOM   2330  CG2 ILE B  52     -14.445  53.812 105.825  1.00 41.68           C  
ATOM   2331  CD1 ILE B  52     -12.379  55.088 108.034  1.00 40.67           C  
ATOM   2332  N   LYS B  53     -12.706  50.330 105.794  1.00 36.48           N  
ATOM   2333  CA  LYS B  53     -12.799  49.151 104.937  1.00 36.91           C  
ATOM   2334  C   LYS B  53     -14.170  48.982 104.277  1.00 43.52           C  
ATOM   2335  O   LYS B  53     -15.173  49.529 104.745  1.00 38.11           O  
ATOM   2336  CB  LYS B  53     -12.453  47.900 105.738  1.00 38.57           C  
ATOM   2337  CG  LYS B  53     -11.127  47.979 106.474  1.00 38.64           C  
ATOM   2338  CD  LYS B  53      -9.973  47.653 105.554  1.00 38.96           C  
ATOM   2339  CE  LYS B  53     -10.023  46.220 105.083  1.00 40.39           C  
ATOM   2340  NZ  LYS B  53      -8.773  45.853 104.342  1.00 47.73           N1+
ATOM   2341  N   LYS B  54     -14.209  48.214 103.187  1.00 42.22           N  
ATOM   2342  CA  LYS B  54     -15.448  48.028 102.434  1.00 42.10           C  
ATOM   2343  C   LYS B  54     -16.435  47.161 103.206  1.00 43.01           C  
ATOM   2344  O   LYS B  54     -17.643  47.292 103.036  1.00 42.11           O  
ATOM   2345  CB  LYS B  54     -15.173  47.415 101.048  1.00 42.69           C  
ATOM   2346  CG  LYS B  54     -14.419  48.328 100.090  1.00 43.58           C  
ATOM   2347  CD  LYS B  54     -14.354  47.714  98.692  1.00 49.61           C  
ATOM   2348  CE  LYS B  54     -13.421  46.510  98.646  1.00 54.64           C  
ATOM   2349  NZ  LYS B  54     -11.973  46.903  98.561  1.00 58.21           N1+
ATOM   2350  N   ASP B  55     -15.918  46.282 104.060  1.00 40.53           N  
ATOM   2351  CA  ASP B  55     -16.771  45.405 104.859  1.00 38.61           C  
ATOM   2352  C   ASP B  55     -17.444  46.107 106.049  1.00 40.51           C  
ATOM   2353  O   ASP B  55     -18.148  45.470 106.827  1.00 42.07           O  
ATOM   2354  CB  ASP B  55     -15.985  44.185 105.346  1.00 43.88           C  
ATOM   2355  CG  ASP B  55     -14.864  44.551 106.304  1.00 40.35           C  
ATOM   2356  OD1 ASP B  55     -14.651  45.757 106.553  1.00 37.99           O  
ATOM   2357  OD2 ASP B  55     -14.190  43.629 106.807  1.00 40.28           O1-
ATOM   2358  N   GLY B  56     -17.242  47.413 106.176  1.00 38.49           N  
ATOM   2359  CA  GLY B  56     -17.824  48.170 107.272  1.00 37.12           C  
ATOM   2360  C   GLY B  56     -16.987  48.236 108.544  1.00 33.73           C  
ATOM   2361  O   GLY B  56     -17.387  48.885 109.511  1.00 35.57           O  
ATOM   2362  N   THR B  57     -15.833  47.577 108.554  1.00 32.75           N  
ATOM   2363  CA  THR B  57     -14.918  47.685 109.684  1.00 32.14           C  
ATOM   2364  C   THR B  57     -14.035  48.929 109.588  1.00 36.63           C  
ATOM   2365  O   THR B  57     -13.851  49.506 108.510  1.00 34.35           O  
ATOM   2366  CB  THR B  57     -14.027  46.440 109.842  1.00 34.83           C  
ATOM   2367  CG2 THR B  57     -14.874  45.195 110.020  1.00 34.70           C  
ATOM   2368  OG1 THR B  57     -13.191  46.289 108.687  1.00 36.63           O  
ATOM   2369  N   ILE B  58     -13.495  49.341 110.728  1.00 30.33           N  
ATOM   2370  CA  ILE B  58     -12.619  50.497 110.782  1.00 30.15           C  
ATOM   2371  C   ILE B  58     -11.371  50.055 111.525  1.00 31.21           C  
ATOM   2372  O   ILE B  58     -11.429  49.723 112.708  1.00 29.79           O  
ATOM   2373  CB  ILE B  58     -13.319  51.674 111.471  1.00 29.04           C  
ATOM   2374  CG1 ILE B  58     -14.570  52.066 110.668  1.00 32.16           C  
ATOM   2375  CG2 ILE B  58     -12.369  52.864 111.639  1.00 29.10           C  
ATOM   2376  CD1 ILE B  58     -15.402  53.178 111.297  1.00 33.63           C  
ATOM   2377  N   ARG B  59     -10.242  50.026 110.828  1.00 32.28           N  
ATOM   2378  CA  ARG B  59      -9.092  49.291 111.341  1.00 31.73           C  
ATOM   2379  C   ARG B  59      -7.851  50.115 111.593  1.00 33.39           C  
ATOM   2380  O   ARG B  59      -7.482  50.982 110.802  1.00 33.65           O  
ATOM   2381  CB  ARG B  59      -8.738  48.150 110.395  1.00 31.54           C  
ATOM   2382  CG  ARG B  59      -9.911  47.271 110.060  1.00 33.07           C  
ATOM   2383  CD  ARG B  59      -9.447  46.000 109.382  1.00 35.16           C  
ATOM   2384  NE  ARG B  59     -10.591  45.206 108.959  1.00 37.52           N  
ATOM   2385  CZ  ARG B  59     -10.512  43.939 108.576  1.00 42.40           C  
ATOM   2386  NH1 ARG B  59      -9.338  43.328 108.579  1.00 38.64           N1+
ATOM   2387  NH2 ARG B  59     -11.608  43.289 108.205  1.00 43.41           N  
ATOM   2388  N   SER B  60      -7.195  49.812 112.699  1.00 30.15           N  
ATOM   2389  CA  SER B  60      -5.956  50.467 113.053  1.00 32.68           C  
ATOM   2390  C   SER B  60      -4.919  49.373 113.214  1.00 34.71           C  
ATOM   2391  O   SER B  60      -5.118  48.432 113.989  1.00 33.10           O  
ATOM   2392  CB  SER B  60      -6.119  51.260 114.355  1.00 33.77           C  
ATOM   2393  OG  SER B  60      -4.901  51.875 114.728  1.00 32.06           O  
ATOM   2394  N   ASN B  61      -3.832  49.476 112.453  1.00 36.16           N  
ATOM   2395  CA  ASN B  61      -2.772  48.474 112.489  1.00 38.37           C  
ATOM   2396  C   ASN B  61      -3.277  47.052 112.266  1.00 35.54           C  
ATOM   2397  O   ASN B  61      -2.741  46.094 112.823  1.00 36.86           O  
ATOM   2398  CB  ASN B  61      -2.008  48.544 113.811  1.00 42.32           C  
ATOM   2399  CG  ASN B  61      -0.629  47.943 113.707  1.00 48.47           C  
ATOM   2400  ND2 ASN B  61      -0.307  47.039 114.619  1.00 54.27           N  
ATOM   2401  OD1 ASN B  61       0.141  48.287 112.811  1.00 53.28           O  
ATOM   2402  N   GLY B  62      -4.311  46.918 111.453  1.00 34.26           N  
ATOM   2403  CA  GLY B  62      -4.848  45.610 111.138  1.00 35.85           C  
ATOM   2404  C   GLY B  62      -5.962  45.153 112.058  1.00 37.87           C  
ATOM   2405  O   GLY B  62      -6.699  44.234 111.718  1.00 37.61           O  
ATOM   2406  N   SER B  63      -6.090  45.788 113.222  1.00 34.06           N  
ATOM   2407  CA  SER B  63      -7.132  45.415 114.173  1.00 32.29           C  
ATOM   2408  C   SER B  63      -8.364  46.301 114.036  1.00 35.32           C  
ATOM   2409  O   SER B  63      -8.299  47.383 113.450  1.00 30.43           O  
ATOM   2410  CB  SER B  63      -6.599  45.453 115.599  1.00 32.12           C  
ATOM   2411  OG  SER B  63      -5.876  44.274 115.879  1.00 38.09           O  
ATOM   2412  N   CYS B  64      -9.479  45.838 114.594  1.00 32.79           N  
ATOM   2413  CA  CYS B  64     -10.766  46.502 114.423  1.00 30.92           C  
ATOM   2414  C   CYS B  64     -11.198  47.368 115.603  1.00 31.90           C  
ATOM   2415  O   CYS B  64     -10.992  47.017 116.774  1.00 27.90           O  
ATOM   2416  CB  CYS B  64     -11.862  45.459 114.167  1.00 33.72           C  
ATOM   2417  SG  CYS B  64     -11.880  44.798 112.477  1.00 35.66           S  
ATOM   2418  N   LEU B  65     -11.799  48.504 115.266  1.00 31.44           N  
ATOM   2419  CA  LEU B  65     -12.567  49.303 116.205  1.00 30.32           C  
ATOM   2420  C   LEU B  65     -13.760  48.436 116.586  1.00 29.35           C  
ATOM   2421  O   LEU B  65     -14.550  48.058 115.725  1.00 28.63           O  
ATOM   2422  CB  LEU B  65     -13.044  50.590 115.530  1.00 28.59           C  
ATOM   2423  CG  LEU B  65     -13.777  51.624 116.387  1.00 29.66           C  
ATOM   2424  CD1 LEU B  65     -12.804  52.278 117.335  1.00 28.21           C  
ATOM   2425  CD2 LEU B  65     -14.415  52.653 115.463  1.00 31.46           C  
ATOM   2426  N   THR B  66     -13.871  48.089 117.864  1.00 29.01           N  
ATOM   2427  CA  THR B  66     -14.831  47.071 118.298  1.00 28.11           C  
ATOM   2428  C   THR B  66     -15.578  47.525 119.545  1.00 26.22           C  
ATOM   2429  O   THR B  66     -14.957  47.912 120.531  1.00 29.23           O  
ATOM   2430  CB  THR B  66     -14.087  45.754 118.611  1.00 28.65           C  
ATOM   2431  CG2 THR B  66     -15.066  44.598 118.902  1.00 24.54           C  
ATOM   2432  OG1 THR B  66     -13.249  45.415 117.496  1.00 28.98           O  
ATOM   2433  N   THR B  67     -16.906  47.502 119.514  1.00 27.05           N  
ATOM   2434  CA  THR B  67     -17.635  47.808 120.736  1.00 28.97           C  
ATOM   2435  C   THR B  67     -17.555  46.626 121.693  1.00 26.59           C  
ATOM   2436  O   THR B  67     -17.588  45.468 121.272  1.00 27.76           O  
ATOM   2437  CB  THR B  67     -19.096  48.155 120.504  1.00 28.13           C  
ATOM   2438  CG2 THR B  67     -19.838  47.003 119.817  1.00 29.40           C  
ATOM   2439  OG1 THR B  67     -19.708  48.405 121.771  1.00 26.13           O  
ATOM   2440  N   TYR B  68     -17.441  46.924 122.977  1.00 26.25           N  
ATOM   2441  CA  TYR B  68     -17.382  45.876 123.987  1.00 27.78           C  
ATOM   2442  C   TYR B  68     -18.712  45.142 124.063  1.00 29.44           C  
ATOM   2443  O   TYR B  68     -18.780  43.965 124.420  1.00 28.33           O  
ATOM   2444  CB  TYR B  68     -17.041  46.471 125.353  1.00 26.60           C  
ATOM   2445  CG  TYR B  68     -17.025  45.438 126.473  1.00 28.74           C  
ATOM   2446  CD1 TYR B  68     -15.903  44.642 126.696  1.00 26.17           C  
ATOM   2447  CD2 TYR B  68     -18.132  45.251 127.284  1.00 27.74           C  
ATOM   2448  CE1 TYR B  68     -15.881  43.687 127.715  1.00 31.64           C  
ATOM   2449  CE2 TYR B  68     -18.125  44.296 128.307  1.00 30.48           C  
ATOM   2450  CZ  TYR B  68     -17.000  43.524 128.514  1.00 34.31           C  
ATOM   2451  OH  TYR B  68     -17.010  42.591 129.528  1.00 40.97           O  
ATOM   2452  N   GLY B  69     -19.784  45.846 123.751  1.00 29.17           N  
ATOM   2453  CA  GLY B  69     -21.098  45.262 123.933  1.00 30.67           C  
ATOM   2454  C   GLY B  69     -22.205  46.099 123.341  1.00 27.95           C  
ATOM   2455  O   GLY B  69     -21.960  46.947 122.494  1.00 27.30           O  
ATOM   2456  N   TYR B  70     -23.428  45.876 123.809  1.00 28.26           N  
ATOM   2457  CA  TYR B  70     -24.599  46.388 123.121  1.00 30.68           C  
ATOM   2458  C   TYR B  70     -25.463  47.230 124.043  1.00 29.02           C  
ATOM   2459  O   TYR B  70     -26.665  47.340 123.850  1.00 35.15           O  
ATOM   2460  CB  TYR B  70     -25.364  45.200 122.509  1.00 31.10           C  
ATOM   2461  CG  TYR B  70     -24.397  44.315 121.762  1.00 32.28           C  
ATOM   2462  CD1 TYR B  70     -24.011  44.630 120.463  1.00 34.72           C  
ATOM   2463  CD2 TYR B  70     -23.795  43.220 122.377  1.00 33.69           C  
ATOM   2464  CE1 TYR B  70     -23.089  43.859 119.785  1.00 32.38           C  
ATOM   2465  CE2 TYR B  70     -22.862  42.443 121.704  1.00 33.94           C  
ATOM   2466  CZ  TYR B  70     -22.516  42.777 120.411  1.00 29.60           C  
ATOM   2467  OH  TYR B  70     -21.597  42.027 119.725  1.00 34.83           O  
ATOM   2468  N   THR B  71     -24.826  47.842 125.037  1.00 28.90           N  
ATOM   2469  CA  THR B  71     -25.517  48.631 126.050  1.00 28.69           C  
ATOM   2470  C   THR B  71     -24.818  49.965 126.199  1.00 26.94           C  
ATOM   2471  O   THR B  71     -23.587  50.018 126.224  1.00 25.95           O  
ATOM   2472  CB  THR B  71     -25.493  47.910 127.415  1.00 29.64           C  
ATOM   2473  CG2 THR B  71     -25.996  48.825 128.537  1.00 31.06           C  
ATOM   2474  OG1 THR B  71     -26.309  46.745 127.332  1.00 35.03           O  
ATOM   2475  N   ALA B  72     -25.604  51.036 126.281  1.00 25.11           N  
ATOM   2476  CA  ALA B  72     -25.060  52.382 126.433  1.00 25.87           C  
ATOM   2477  C   ALA B  72     -24.069  52.453 127.579  1.00 31.64           C  
ATOM   2478  O   ALA B  72     -24.359  52.030 128.707  1.00 31.00           O  
ATOM   2479  CB  ALA B  72     -26.186  53.404 126.651  1.00 29.94           C  
ATOM   2480  N   GLY B  73     -22.893  52.991 127.293  1.00 25.32           N  
ATOM   2481  CA  GLY B  73     -21.910  53.219 128.326  1.00 26.12           C  
ATOM   2482  C   GLY B  73     -20.769  52.220 128.297  1.00 28.84           C  
ATOM   2483  O   GLY B  73     -19.738  52.475 128.905  1.00 23.94           O  
ATOM   2484  N   VAL B  74     -20.956  51.104 127.601  1.00 25.83           N  
ATOM   2485  CA  VAL B  74     -19.890  50.126 127.419  1.00 25.72           C  
ATOM   2486  C   VAL B  74     -18.855  50.620 126.413  1.00 28.66           C  
ATOM   2487  O   VAL B  74     -19.181  51.363 125.487  1.00 24.50           O  
ATOM   2488  CB  VAL B  74     -20.444  48.769 126.947  1.00 26.27           C  
ATOM   2489  CG1 VAL B  74     -21.519  48.274 127.902  1.00 22.77           C  
ATOM   2490  CG2 VAL B  74     -20.988  48.881 125.531  1.00 23.28           C  
ATOM   2491  N   TYR B  75     -17.608  50.202 126.601  1.00 24.44           N  
ATOM   2492  CA  TYR B  75     -16.467  50.925 126.053  1.00 25.98           C  
ATOM   2493  C   TYR B  75     -16.022  50.325 124.723  1.00 28.27           C  
ATOM   2494  O   TYR B  75     -16.253  49.147 124.453  1.00 27.37           O  
ATOM   2495  CB  TYR B  75     -15.303  50.923 127.046  1.00 25.56           C  
ATOM   2496  CG  TYR B  75     -14.766  49.544 127.358  1.00 26.57           C  
ATOM   2497  CD1 TYR B  75     -15.149  48.873 128.511  1.00 26.62           C  
ATOM   2498  CD2 TYR B  75     -13.876  48.914 126.499  1.00 30.12           C  
ATOM   2499  CE1 TYR B  75     -14.661  47.613 128.801  1.00 26.85           C  
ATOM   2500  CE2 TYR B  75     -13.382  47.654 126.779  1.00 27.64           C  
ATOM   2501  CZ  TYR B  75     -13.778  47.008 127.931  1.00 31.24           C  
ATOM   2502  OH  TYR B  75     -13.289  45.754 128.215  1.00 27.54           O  
ATOM   2503  N   VAL B  76     -15.382  51.145 123.895  1.00 27.29           N  
ATOM   2504  CA  VAL B  76     -14.957  50.718 122.580  1.00 28.33           C  
ATOM   2505  C   VAL B  76     -13.478  50.358 122.687  1.00 27.99           C  
ATOM   2506  O   VAL B  76     -12.727  50.992 123.421  1.00 26.07           O  
ATOM   2507  CB  VAL B  76     -15.219  51.820 121.521  1.00 28.29           C  
ATOM   2508  CG1 VAL B  76     -14.671  51.407 120.166  1.00 24.96           C  
ATOM   2509  CG2 VAL B  76     -16.732  52.100 121.441  1.00 24.42           C  
ATOM   2510  N   MET B  77     -13.079  49.312 121.984  1.00 26.43           N  
ATOM   2511  CA  MET B  77     -11.757  48.751 122.157  1.00 25.51           C  
ATOM   2512  C   MET B  77     -11.171  48.363 120.811  1.00 27.32           C  
ATOM   2513  O   MET B  77     -11.859  48.383 119.787  1.00 27.13           O  
ATOM   2514  CB  MET B  77     -11.856  47.508 123.057  1.00 27.46           C  
ATOM   2515  CG  MET B  77     -12.678  46.373 122.432  1.00 27.75           C  
ATOM   2516  SD  MET B  77     -13.034  45.025 123.574  1.00 29.45           S  
ATOM   2517  CE  MET B  77     -14.053  43.968 122.536  1.00 25.53           C  
ATOM   2518  N   ILE B  78      -9.895  48.009 120.822  1.00 29.17           N  
ATOM   2519  CA  ILE B  78      -9.235  47.438 119.663  1.00 26.67           C  
ATOM   2520  C   ILE B  78      -9.336  45.909 119.781  1.00 29.37           C  
ATOM   2521  O   ILE B  78      -9.234  45.354 120.888  1.00 28.95           O  
ATOM   2522  CB  ILE B  78      -7.759  47.901 119.601  1.00 25.29           C  
ATOM   2523  CG1 ILE B  78      -7.158  47.648 118.219  1.00 28.82           C  
ATOM   2524  CG2 ILE B  78      -6.931  47.235 120.736  1.00 29.24           C  
ATOM   2525  CD1 ILE B  78      -7.728  48.550 117.107  1.00 27.45           C  
ATOM   2526  N   PHE B  79      -9.572  45.228 118.663  1.00 28.61           N  
ATOM   2527  CA  PHE B  79      -9.711  43.775 118.687  1.00 32.09           C  
ATOM   2528  C   PHE B  79      -9.452  43.133 117.337  1.00 31.74           C  
ATOM   2529  O   PHE B  79      -9.820  43.667 116.296  1.00 33.78           O  
ATOM   2530  CB  PHE B  79     -11.099  43.365 119.175  1.00 28.32           C  
ATOM   2531  CG  PHE B  79     -11.113  42.101 119.998  1.00 31.41           C  
ATOM   2532  CD1 PHE B  79     -11.107  40.851 119.389  1.00 33.76           C  
ATOM   2533  CD2 PHE B  79     -11.178  42.169 121.390  1.00 32.76           C  
ATOM   2534  CE1 PHE B  79     -11.139  39.687 120.163  1.00 36.33           C  
ATOM   2535  CE2 PHE B  79     -11.217  41.016 122.170  1.00 30.57           C  
ATOM   2536  CZ  PHE B  79     -11.196  39.780 121.558  1.00 32.94           C  
ATOM   2537  N   ASP B  80      -8.805  41.976 117.384  1.00 34.88           N  
ATOM   2538  CA  ASP B  80      -8.612  41.103 116.236  1.00 31.59           C  
ATOM   2539  C   ASP B  80      -9.892  41.002 115.398  1.00 33.34           C  
ATOM   2540  O   ASP B  80     -10.917  40.527 115.875  1.00 29.74           O  
ATOM   2541  CB  ASP B  80      -8.217  39.725 116.769  1.00 33.55           C  
ATOM   2542  CG  ASP B  80      -7.840  38.740 115.677  1.00 42.04           C  
ATOM   2543  OD1 ASP B  80      -8.383  38.816 114.556  1.00 40.79           O  
ATOM   2544  OD2 ASP B  80      -7.003  37.860 115.966  1.00 44.09           O1-
ATOM   2545  N   CYS B  81      -9.821  41.448 114.144  1.00 33.66           N  
ATOM   2546  CA  CYS B  81     -10.985  41.489 113.260  1.00 35.33           C  
ATOM   2547  C   CYS B  81     -11.570  40.112 112.996  1.00 35.02           C  
ATOM   2548  O   CYS B  81     -12.772  39.974 112.780  1.00 36.99           O  
ATOM   2549  CB  CYS B  81     -10.619  42.129 111.914  1.00 38.11           C  
ATOM   2550  SG  CYS B  81     -10.112  43.852 112.045  1.00 37.92           S  
ATOM   2551  N   ASN B  82     -10.713  39.097 113.007  1.00 35.40           N  
ATOM   2552  CA  ASN B  82     -11.131  37.744 112.667  1.00 41.20           C  
ATOM   2553  C   ASN B  82     -11.738  36.953 113.819  1.00 39.04           C  
ATOM   2554  O   ASN B  82     -12.452  35.983 113.591  1.00 41.21           O  
ATOM   2555  CB  ASN B  82      -9.959  36.965 112.078  1.00 44.94           C  
ATOM   2556  CG  ASN B  82      -9.459  37.573 110.784  1.00 54.30           C  
ATOM   2557  ND2 ASN B  82     -10.369  38.161 110.011  1.00 48.28           N  
ATOM   2558  OD1 ASN B  82      -8.268  37.526 110.488  1.00 61.57           O  
ATOM   2559  N   THR B  83     -11.462  37.359 115.053  1.00 36.20           N  
ATOM   2560  CA  THR B  83     -11.986  36.621 116.201  1.00 34.94           C  
ATOM   2561  C   THR B  83     -13.087  37.372 116.947  1.00 37.22           C  
ATOM   2562  O   THR B  83     -13.846  36.765 117.692  1.00 36.04           O  
ATOM   2563  CB  THR B  83     -10.867  36.230 117.181  1.00 40.45           C  
ATOM   2564  CG2 THR B  83      -9.932  35.205 116.530  1.00 38.43           C  
ATOM   2565  OG1 THR B  83     -10.121  37.401 117.531  1.00 35.06           O  
ATOM   2566  N   ALA B  84     -13.175  38.686 116.742  1.00 37.65           N  
ATOM   2567  CA  ALA B  84     -14.199  39.495 117.399  1.00 33.61           C  
ATOM   2568  C   ALA B  84     -15.566  39.096 116.894  1.00 34.54           C  
ATOM   2569  O   ALA B  84     -15.684  38.602 115.779  1.00 32.50           O  
ATOM   2570  CB  ALA B  84     -13.972  40.973 117.106  1.00 34.48           C  
ATOM   2571  N   VAL B  85     -16.601  39.318 117.698  1.00 28.77           N  
ATOM   2572  CA  VAL B  85     -17.962  39.203 117.193  1.00 29.73           C  
ATOM   2573  C   VAL B  85     -18.077  40.145 115.995  1.00 31.42           C  
ATOM   2574  O   VAL B  85     -17.865  41.353 116.119  1.00 27.19           O  
ATOM   2575  CB  VAL B  85     -19.009  39.578 118.269  1.00 32.81           C  
ATOM   2576  CG1 VAL B  85     -20.393  39.702 117.644  1.00 29.08           C  
ATOM   2577  CG2 VAL B  85     -19.007  38.543 119.398  1.00 30.16           C  
ATOM   2578  N   ARG B  86     -18.382  39.588 114.829  1.00 31.32           N  
ATOM   2579  CA  ARG B  86     -18.449  40.374 113.597  1.00 34.96           C  
ATOM   2580  C   ARG B  86     -19.291  41.645 113.748  1.00 30.35           C  
ATOM   2581  O   ARG B  86     -18.855  42.732 113.378  1.00 30.44           O  
ATOM   2582  CB  ARG B  86     -19.006  39.504 112.467  1.00 34.42           C  
ATOM   2583  CG  ARG B  86     -19.431  40.273 111.238  1.00 44.77           C  
ATOM   2584  CD  ARG B  86     -18.291  40.438 110.272  1.00 51.59           C  
ATOM   2585  NE  ARG B  86     -18.751  41.041 109.025  1.00 72.29           N  
ATOM   2586  CZ  ARG B  86     -17.943  41.563 108.108  1.00 70.09           C  
ATOM   2587  NH1 ARG B  86     -16.630  41.557 108.304  1.00 69.20           N1+
ATOM   2588  NH2 ARG B  86     -18.447  42.096 107.003  1.00 70.27           N  
ATOM   2589  N   GLU B  87     -20.496  41.500 114.291  1.00 32.15           N  
ATOM   2590  CA  GLU B  87     -21.405  42.630 114.509  1.00 29.57           C  
ATOM   2591  C   GLU B  87     -20.787  43.764 115.343  1.00 34.47           C  
ATOM   2592  O   GLU B  87     -21.160  44.935 115.198  1.00 27.88           O  
ATOM   2593  CB  GLU B  87     -22.691  42.152 115.195  1.00 34.56           C  
ATOM   2594  CG  GLU B  87     -23.662  41.374 114.313  1.00 37.42           C  
ATOM   2595  CD  GLU B  87     -23.244  39.927 114.069  1.00 42.10           C  
ATOM   2596  OE1 GLU B  87     -22.241  39.461 114.649  1.00 33.52           O  
ATOM   2597  OE2 GLU B  87     -23.930  39.248 113.286  1.00 41.92           O1-
ATOM   2598  N   ALA B  88     -19.855  43.421 116.229  1.00 29.12           N  
ATOM   2599  CA  ALA B  88     -19.261  44.420 117.110  1.00 27.27           C  
ATOM   2600  C   ALA B  88     -18.212  45.274 116.387  1.00 29.89           C  
ATOM   2601  O   ALA B  88     -17.732  46.268 116.926  1.00 26.39           O  
ATOM   2602  CB  ALA B  88     -18.647  43.735 118.365  1.00 23.02           C  
ATOM   2603  N   THR B  89     -17.858  44.883 115.166  1.00 29.62           N  
ATOM   2604  CA  THR B  89     -16.787  45.558 114.437  1.00 31.01           C  
ATOM   2605  C   THR B  89     -17.331  46.395 113.290  1.00 31.17           C  
ATOM   2606  O   THR B  89     -16.580  47.078 112.598  1.00 31.64           O  
ATOM   2607  CB  THR B  89     -15.790  44.553 113.861  1.00 29.80           C  
ATOM   2608  CG2 THR B  89     -15.305  43.601 114.958  1.00 26.85           C  
ATOM   2609  OG1 THR B  89     -16.423  43.800 112.816  1.00 33.69           O  
ATOM   2610  N   ILE B  90     -18.642  46.339 113.091  1.00 30.24           N  
ATOM   2611  CA  ILE B  90     -19.265  47.063 111.997  1.00 31.39           C  
ATOM   2612  C   ILE B  90     -19.736  48.445 112.423  1.00 33.09           C  
ATOM   2613  O   ILE B  90     -20.403  48.595 113.443  1.00 32.47           O  
ATOM   2614  CB  ILE B  90     -20.465  46.293 111.414  1.00 32.09           C  
ATOM   2615  CG1 ILE B  90     -20.033  44.899 110.961  1.00 30.93           C  
ATOM   2616  CG2 ILE B  90     -21.066  47.073 110.245  1.00 38.14           C  
ATOM   2617  CD1 ILE B  90     -18.754  44.892 110.129  1.00 37.08           C  
ATOM   2618  N   TRP B  91     -19.387  49.445 111.620  1.00 31.24           N  
ATOM   2619  CA  TRP B  91     -19.792  50.824 111.848  1.00 28.77           C  
ATOM   2620  C   TRP B  91     -20.342  51.445 110.559  1.00 37.80           C  
ATOM   2621  O   TRP B  91     -19.947  51.052 109.464  1.00 31.76           O  
ATOM   2622  CB  TRP B  91     -18.580  51.611 112.318  1.00 28.17           C  
ATOM   2623  CG  TRP B  91     -18.000  51.005 113.562  1.00 32.77           C  
ATOM   2624  CD1 TRP B  91     -17.048  50.014 113.637  1.00 31.50           C  
ATOM   2625  CD2 TRP B  91     -18.374  51.309 114.913  1.00 30.04           C  
ATOM   2626  CE2 TRP B  91     -17.588  50.488 115.762  1.00 31.70           C  
ATOM   2627  CE3 TRP B  91     -19.275  52.211 115.492  1.00 28.88           C  
ATOM   2628  NE1 TRP B  91     -16.795  49.703 114.960  1.00 29.51           N  
ATOM   2629  CZ2 TRP B  91     -17.684  50.543 117.163  1.00 27.86           C  
ATOM   2630  CZ3 TRP B  91     -19.362  52.268 116.906  1.00 28.96           C  
ATOM   2631  CH2 TRP B  91     -18.576  51.434 117.710  1.00 26.18           C  
ATOM   2632  N   GLN B  92     -21.248  52.406 110.697  1.00 33.81           N  
ATOM   2633  CA  GLN B  92     -21.665  53.237 109.575  1.00 37.60           C  
ATOM   2634  C   GLN B  92     -21.272  54.664 109.886  1.00 39.00           C  
ATOM   2635  O   GLN B  92     -21.604  55.186 110.949  1.00 35.82           O  
ATOM   2636  CB  GLN B  92     -23.173  53.175 109.378  1.00 38.22           C  
ATOM   2637  CG  GLN B  92     -23.698  51.818 108.964  1.00 45.50           C  
ATOM   2638  CD  GLN B  92     -25.214  51.790 108.919  1.00 54.21           C  
ATOM   2639  NE2 GLN B  92     -25.779  50.634 108.579  1.00 47.03           N  
ATOM   2640  OE1 GLN B  92     -25.871  52.799 109.190  1.00 53.33           O  
ATOM   2641  N   ILE B  93     -20.568  55.293 108.956  1.00 35.40           N  
ATOM   2642  CA  ILE B  93     -20.122  56.665 109.119  1.00 37.85           C  
ATOM   2643  C   ILE B  93     -21.054  57.597 108.356  1.00 45.39           C  
ATOM   2644  O   ILE B  93     -21.066  57.574 107.127  1.00 39.67           O  
ATOM   2645  CB  ILE B  93     -18.697  56.825 108.567  1.00 41.76           C  
ATOM   2646  CG1 ILE B  93     -17.745  55.887 109.313  1.00 43.48           C  
ATOM   2647  CG2 ILE B  93     -18.243  58.280 108.656  1.00 39.07           C  
ATOM   2648  CD1 ILE B  93     -16.361  55.770 108.697  1.00 47.66           C  
ATOM   2649  N   TRP B  94     -21.831  58.413 109.068  1.00 40.46           N  
ATOM   2650  CA  TRP B  94     -22.789  59.306 108.407  1.00 38.12           C  
ATOM   2651  C   TRP B  94     -22.201  60.658 108.060  1.00 44.67           C  
ATOM   2652  O   TRP B  94     -21.295  61.151 108.739  1.00 44.39           O  
ATOM   2653  CB  TRP B  94     -24.022  59.546 109.267  1.00 45.15           C  
ATOM   2654  CG  TRP B  94     -24.775  58.323 109.618  1.00 45.83           C  
ATOM   2655  CD1 TRP B  94     -24.651  57.092 109.056  1.00 43.08           C  
ATOM   2656  CD2 TRP B  94     -25.814  58.221 110.595  1.00 43.41           C  
ATOM   2657  CE2 TRP B  94     -26.268  56.890 110.585  1.00 46.02           C  
ATOM   2658  CE3 TRP B  94     -26.401  59.129 111.486  1.00 46.04           C  
ATOM   2659  NE1 TRP B  94     -25.541  56.218 109.636  1.00 43.07           N  
ATOM   2660  CZ2 TRP B  94     -27.277  56.437 111.436  1.00 45.63           C  
ATOM   2661  CZ3 TRP B  94     -27.405  58.678 112.332  1.00 50.08           C  
ATOM   2662  CH2 TRP B  94     -27.831  57.347 112.300  1.00 45.40           C  
ATOM   2663  N   GLY B  95     -22.754  61.271 107.015  1.00 46.81           N  
ATOM   2664  CA  GLY B  95     -22.288  62.560 106.540  1.00 41.89           C  
ATOM   2665  C   GLY B  95     -22.429  63.664 107.565  1.00 46.42           C  
ATOM   2666  O   GLY B  95     -21.714  64.667 107.504  1.00 46.19           O  
ATOM   2667  N   ASN B  96     -23.344  63.485 108.515  1.00 38.78           N  
ATOM   2668  CA  ASN B  96     -23.560  64.501 109.531  1.00 39.95           C  
ATOM   2669  C   ASN B  96     -22.756  64.229 110.811  1.00 38.10           C  
ATOM   2670  O   ASN B  96     -22.967  64.873 111.832  1.00 35.96           O  
ATOM   2671  CB  ASN B  96     -25.043  64.629 109.850  1.00 41.70           C  
ATOM   2672  CG  ASN B  96     -25.562  63.439 110.598  1.00 49.44           C  
ATOM   2673  ND2 ASN B  96     -26.450  63.690 111.534  1.00 69.51           N  
ATOM   2674  OD1 ASN B  96     -25.158  62.300 110.353  1.00 55.23           O  
ATOM   2675  N   GLY B  97     -21.833  63.277 110.742  1.00 35.19           N  
ATOM   2676  CA  GLY B  97     -20.828  63.128 111.782  1.00 34.06           C  
ATOM   2677  C   GLY B  97     -21.001  61.929 112.696  1.00 32.27           C  
ATOM   2678  O   GLY B  97     -20.050  61.506 113.349  1.00 32.68           O  
ATOM   2679  N   THR B  98     -22.209  61.384 112.753  1.00 34.88           N  
ATOM   2680  CA  THR B  98     -22.491  60.253 113.630  1.00 31.11           C  
ATOM   2681  C   THR B  98     -21.898  58.962 113.085  1.00 32.81           C  
ATOM   2682  O   THR B  98     -22.020  58.663 111.905  1.00 33.13           O  
ATOM   2683  CB  THR B  98     -24.009  60.082 113.855  1.00 34.22           C  
ATOM   2684  CG2 THR B  98     -24.311  58.797 114.611  1.00 32.48           C  
ATOM   2685  OG1 THR B  98     -24.497  61.197 114.611  1.00 28.00           O  
ATOM   2686  N   ILE B  99     -21.243  58.199 113.954  1.00 26.02           N  
ATOM   2687  CA  ILE B  99     -20.738  56.892 113.576  1.00 28.21           C  
ATOM   2688  C   ILE B  99     -21.484  55.852 114.390  1.00 34.08           C  
ATOM   2689  O   ILE B  99     -21.385  55.829 115.621  1.00 27.97           O  
ATOM   2690  CB  ILE B  99     -19.224  56.792 113.820  1.00 29.13           C  
ATOM   2691  CG1 ILE B  99     -18.479  57.782 112.911  1.00 29.03           C  
ATOM   2692  CG2 ILE B  99     -18.750  55.376 113.563  1.00 28.85           C  
ATOM   2693  CD1 ILE B  99     -16.979  57.770 113.104  1.00 29.98           C  
ATOM   2694  N   ILE B 100     -22.235  54.997 113.708  1.00 30.58           N  
ATOM   2695  CA  ILE B 100     -23.170  54.123 114.401  1.00 33.43           C  
ATOM   2696  C   ILE B 100     -22.783  52.661 114.267  1.00 32.64           C  
ATOM   2697  O   ILE B 100     -22.261  52.253 113.236  1.00 32.63           O  
ATOM   2698  CB  ILE B 100     -24.615  54.354 113.890  1.00 36.13           C  
ATOM   2699  CG1 ILE B 100     -25.605  53.414 114.573  1.00 35.78           C  
ATOM   2700  CG2 ILE B 100     -24.694  54.189 112.395  1.00 37.15           C  
ATOM   2701  CD1 ILE B 100     -27.030  53.960 114.548  1.00 38.32           C  
ATOM   2702  N   ASN B 101     -23.016  51.889 115.329  1.00 29.23           N  
ATOM   2703  CA  ASN B 101     -22.846  50.437 115.304  1.00 29.93           C  
ATOM   2704  C   ASN B 101     -24.220  49.812 115.091  1.00 30.52           C  
ATOM   2705  O   ASN B 101     -25.044  49.809 116.011  1.00 31.23           O  
ATOM   2706  CB  ASN B 101     -22.232  49.949 116.632  1.00 28.19           C  
ATOM   2707  CG  ASN B 101     -22.278  48.439 116.778  1.00 27.45           C  
ATOM   2708  ND2 ASN B 101     -21.452  47.733 116.010  1.00 28.76           N  
ATOM   2709  OD1 ASN B 101     -23.067  47.915 117.554  1.00 31.78           O  
ATOM   2710  N   PRO B 102     -24.489  49.305 113.872  1.00 33.33           N  
ATOM   2711  CA  PRO B 102     -25.860  48.889 113.550  1.00 35.04           C  
ATOM   2712  C   PRO B 102     -26.439  47.856 114.519  1.00 32.98           C  
ATOM   2713  O   PRO B 102     -27.580  48.021 114.930  1.00 34.45           O  
ATOM   2714  CB  PRO B 102     -25.738  48.303 112.128  1.00 32.50           C  
ATOM   2715  CG  PRO B 102     -24.547  48.994 111.529  1.00 37.71           C  
ATOM   2716  CD  PRO B 102     -23.584  49.187 112.711  1.00 32.06           C  
ATOM   2717  N   ARG B 103     -25.689  46.816 114.875  1.00 31.90           N  
ATOM   2718  CA  ARG B 103     -26.239  45.777 115.749  1.00 33.88           C  
ATOM   2719  C   ARG B 103     -26.738  46.330 117.094  1.00 36.37           C  
ATOM   2720  O   ARG B 103     -27.858  46.041 117.512  1.00 35.78           O  
ATOM   2721  CB  ARG B 103     -25.228  44.654 115.983  1.00 36.38           C  
ATOM   2722  CG  ARG B 103     -25.762  43.509 116.826  1.00 37.20           C  
ATOM   2723  CD  ARG B 103     -27.010  42.863 116.207  1.00 39.51           C  
ATOM   2724  NE  ARG B 103     -27.370  41.639 116.919  1.00 38.60           N  
ATOM   2725  CZ  ARG B 103     -27.302  40.405 116.416  1.00 41.71           C  
ATOM   2726  NH1 ARG B 103     -26.909  40.192 115.162  1.00 39.68           N1+
ATOM   2727  NH2 ARG B 103     -27.645  39.372 117.177  1.00 35.33           N  
ATOM   2728  N   SER B 104     -25.919  47.128 117.770  1.00 33.79           N  
ATOM   2729  CA  SER B 104     -26.332  47.684 119.060  1.00 33.33           C  
ATOM   2730  C   SER B 104     -27.264  48.858 118.861  1.00 34.97           C  
ATOM   2731  O   SER B 104     -28.002  49.220 119.771  1.00 32.12           O  
ATOM   2732  CB  SER B 104     -25.125  48.167 119.856  1.00 33.24           C  
ATOM   2733  OG  SER B 104     -24.588  49.345 119.266  1.00 33.72           O  
ATOM   2734  N   ASN B 105     -27.208  49.458 117.671  1.00 35.06           N  
ATOM   2735  CA  ASN B 105     -27.906  50.710 117.390  1.00 33.70           C  
ATOM   2736  C   ASN B 105     -27.467  51.814 118.361  1.00 37.00           C  
ATOM   2737  O   ASN B 105     -28.260  52.666 118.766  1.00 39.55           O  
ATOM   2738  CB  ASN B 105     -29.414  50.503 117.458  1.00 42.17           C  
ATOM   2739  CG  ASN B 105     -30.174  51.472 116.578  1.00 48.07           C  
ATOM   2740  ND2 ASN B 105     -29.490  52.047 115.596  1.00 52.80           N  
ATOM   2741  OD1 ASN B 105     -31.364  51.695 116.773  1.00 53.27           O  
ATOM   2742  N   LEU B 106     -26.197  51.773 118.745  1.00 29.64           N  
ATOM   2743  CA  LEU B 106     -25.616  52.800 119.600  1.00 28.23           C  
ATOM   2744  C   LEU B 106     -24.491  53.439 118.801  1.00 29.98           C  
ATOM   2745  O   LEU B 106     -23.996  52.843 117.843  1.00 31.26           O  
ATOM   2746  CB  LEU B 106     -25.067  52.185 120.890  1.00 28.42           C  
ATOM   2747  CG  LEU B 106     -26.091  51.500 121.787  1.00 29.76           C  
ATOM   2748  CD1 LEU B 106     -25.391  50.718 122.924  1.00 24.26           C  
ATOM   2749  CD2 LEU B 106     -27.084  52.526 122.343  1.00 26.17           C  
ATOM   2750  N   VAL B 107     -24.085  54.641 119.189  1.00 27.58           N  
ATOM   2751  CA  VAL B 107     -23.105  55.372 118.391  1.00 31.15           C  
ATOM   2752  C   VAL B 107     -21.813  55.649 119.153  1.00 28.90           C  
ATOM   2753  O   VAL B 107     -21.800  55.701 120.385  1.00 26.09           O  
ATOM   2754  CB  VAL B 107     -23.703  56.683 117.800  1.00 28.93           C  
ATOM   2755  CG1 VAL B 107     -25.086  56.413 117.191  1.00 28.16           C  
ATOM   2756  CG2 VAL B 107     -23.791  57.753 118.840  1.00 28.41           C  
ATOM   2757  N   LEU B 108     -20.726  55.790 118.401  1.00 27.10           N  
ATOM   2758  CA  LEU B 108     -19.416  56.088 118.962  1.00 27.80           C  
ATOM   2759  C   LEU B 108     -19.455  57.435 119.665  1.00 28.97           C  
ATOM   2760  O   LEU B 108     -19.932  58.419 119.098  1.00 27.13           O  
ATOM   2761  CB  LEU B 108     -18.375  56.131 117.830  1.00 25.00           C  
ATOM   2762  CG  LEU B 108     -16.907  56.320 118.221  1.00 31.18           C  
ATOM   2763  CD1 LEU B 108     -16.412  55.122 119.047  1.00 25.98           C  
ATOM   2764  CD2 LEU B 108     -16.037  56.529 116.970  1.00 27.20           C  
ATOM   2765  N   ALA B 109     -18.945  57.491 120.893  1.00 27.72           N  
ATOM   2766  CA  ALA B 109     -19.081  58.703 121.679  1.00 25.77           C  
ATOM   2767  C   ALA B 109     -17.889  58.978 122.555  1.00 27.88           C  
ATOM   2768  O   ALA B 109     -17.237  58.052 123.050  1.00 27.88           O  
ATOM   2769  CB  ALA B 109     -20.352  58.657 122.529  1.00 25.79           C  
ATOM   2770  N   ALA B 110     -17.609  60.265 122.726  1.00 28.59           N  
ATOM   2771  CA  ALA B 110     -16.739  60.750 123.786  1.00 28.33           C  
ATOM   2772  C   ALA B 110     -17.617  61.398 124.846  1.00 31.17           C  
ATOM   2773  O   ALA B 110     -18.043  62.549 124.700  1.00 27.50           O  
ATOM   2774  CB  ALA B 110     -15.739  61.761 123.244  1.00 31.03           C  
ATOM   2775  N   SER B 111     -17.885  60.666 125.921  1.00 27.78           N  
ATOM   2776  CA  SER B 111     -18.791  61.163 126.959  1.00 28.63           C  
ATOM   2777  C   SER B 111     -18.216  62.388 127.677  1.00 30.50           C  
ATOM   2778  O   SER B 111     -18.964  63.212 128.193  1.00 32.98           O  
ATOM   2779  CB  SER B 111     -19.137  60.048 127.956  1.00 28.23           C  
ATOM   2780  OG  SER B 111     -17.964  59.549 128.567  1.00 31.16           O  
ATOM   2781  N   SER B 112     -16.889  62.492 127.717  1.00 25.76           N  
ATOM   2782  CA  SER B 112     -16.224  63.713 128.172  1.00 29.16           C  
ATOM   2783  C   SER B 112     -15.322  64.227 127.055  1.00 31.81           C  
ATOM   2784  O   SER B 112     -14.983  63.480 126.132  1.00 29.38           O  
ATOM   2785  CB  SER B 112     -15.393  63.453 129.425  1.00 29.70           C  
ATOM   2786  OG  SER B 112     -16.234  63.267 130.538  1.00 35.55           O  
ATOM   2787  N   GLY B 113     -14.925  65.494 127.136  1.00 35.50           N  
ATOM   2788  CA  GLY B 113     -14.156  66.103 126.059  1.00 31.23           C  
ATOM   2789  C   GLY B 113     -12.713  66.386 126.428  1.00 35.68           C  
ATOM   2790  O   GLY B 113     -12.059  67.213 125.797  1.00 39.96           O  
ATOM   2791  N   ILE B 114     -12.210  65.712 127.460  1.00 35.57           N  
ATOM   2792  CA  ILE B 114     -10.810  65.873 127.857  1.00 34.84           C  
ATOM   2793  C   ILE B 114      -9.962  64.739 127.296  1.00 34.03           C  
ATOM   2794  O   ILE B 114     -10.476  63.653 127.015  1.00 32.69           O  
ATOM   2795  CB  ILE B 114     -10.641  65.945 129.390  1.00 35.39           C  
ATOM   2796  CG1 ILE B 114     -11.175  64.676 130.059  1.00 32.70           C  
ATOM   2797  CG2 ILE B 114     -11.353  67.166 129.955  1.00 37.94           C  
ATOM   2798  CD1 ILE B 114     -10.920  64.648 131.569  1.00 32.93           C  
ATOM   2799  N   LYS B 115      -8.667  64.978 127.109  1.00 36.44           N  
ATOM   2800  CA  LYS B 115      -7.836  63.929 126.526  1.00 38.51           C  
ATOM   2801  C   LYS B 115      -7.722  62.769 127.498  1.00 34.79           C  
ATOM   2802  O   LYS B 115      -7.708  62.972 128.716  1.00 33.85           O  
ATOM   2803  CB  LYS B 115      -6.459  64.438 126.098  1.00 36.39           C  
ATOM   2804  CG  LYS B 115      -5.495  64.766 127.193  1.00 37.39           C  
ATOM   2805  CD  LYS B 115      -4.098  64.908 126.604  1.00 41.43           C  
ATOM   2806  CE  LYS B 115      -3.051  65.161 127.673  1.00 52.97           C  
ATOM   2807  NZ  LYS B 115      -1.691  65.268 127.058  1.00 59.69           N1+
ATOM   2808  N   GLY B 116      -7.672  61.559 126.951  1.00 30.34           N  
ATOM   2809  CA  GLY B 116      -7.632  60.352 127.756  1.00 32.87           C  
ATOM   2810  C   GLY B 116      -8.997  59.699 127.896  1.00 29.61           C  
ATOM   2811  O   GLY B 116      -9.091  58.526 128.251  1.00 28.81           O  
ATOM   2812  N   THR B 117     -10.053  60.458 127.605  1.00 28.72           N  
ATOM   2813  CA  THR B 117     -11.419  59.952 127.715  1.00 28.05           C  
ATOM   2814  C   THR B 117     -11.582  58.691 126.880  1.00 25.34           C  
ATOM   2815  O   THR B 117     -11.294  58.683 125.680  1.00 30.08           O  
ATOM   2816  CB  THR B 117     -12.455  60.996 127.278  1.00 27.53           C  
ATOM   2817  CG2 THR B 117     -13.882  60.407 127.302  1.00 29.66           C  
ATOM   2818  OG1 THR B 117     -12.400  62.124 128.157  1.00 29.62           O  
ATOM   2819  N   THR B 118     -12.006  57.608 127.525  1.00 27.40           N  
ATOM   2820  CA  THR B 118     -12.259  56.365 126.803  1.00 25.66           C  
ATOM   2821  C   THR B 118     -13.556  56.484 126.007  1.00 27.13           C  
ATOM   2822  O   THR B 118     -14.579  56.943 126.528  1.00 26.41           O  
ATOM   2823  CB  THR B 118     -12.307  55.146 127.753  1.00 25.00           C  
ATOM   2824  CG2 THR B 118     -12.793  53.885 127.011  1.00 25.17           C  
ATOM   2825  OG1 THR B 118     -10.990  54.909 128.261  1.00 27.21           O  
ATOM   2826  N   LEU B 119     -13.511  56.092 124.738  1.00 26.27           N  
ATOM   2827  CA  LEU B 119     -14.707  56.165 123.903  1.00 27.02           C  
ATOM   2828  C   LEU B 119     -15.657  55.035 124.283  1.00 25.13           C  
ATOM   2829  O   LEU B 119     -15.212  53.949 124.646  1.00 23.75           O  
ATOM   2830  CB  LEU B 119     -14.358  56.111 122.403  1.00 25.78           C  
ATOM   2831  CG  LEU B 119     -13.315  57.139 121.932  1.00 26.39           C  
ATOM   2832  CD1 LEU B 119     -13.162  57.143 120.391  1.00 26.71           C  
ATOM   2833  CD2 LEU B 119     -13.673  58.527 122.422  1.00 24.61           C  
ATOM   2834  N   THR B 120     -16.961  55.297 124.175  1.00 25.40           N  
ATOM   2835  CA  THR B 120     -18.003  54.332 124.502  1.00 25.13           C  
ATOM   2836  C   THR B 120     -19.057  54.302 123.398  1.00 28.91           C  
ATOM   2837  O   THR B 120     -19.026  55.133 122.468  1.00 28.59           O  
ATOM   2838  CB  THR B 120     -18.703  54.758 125.797  1.00 25.91           C  
ATOM   2839  CG2 THR B 120     -17.769  54.589 126.998  1.00 24.04           C  
ATOM   2840  OG1 THR B 120     -19.064  56.139 125.690  1.00 24.67           O  
ATOM   2841  N   VAL B 121     -19.982  53.346 123.464  1.00 23.75           N  
ATOM   2842  CA  VAL B 121     -21.178  53.456 122.628  1.00 23.50           C  
ATOM   2843  C   VAL B 121     -22.314  54.036 123.464  1.00 29.19           C  
ATOM   2844  O   VAL B 121     -22.466  53.707 124.647  1.00 29.35           O  
ATOM   2845  CB  VAL B 121     -21.596  52.134 121.954  1.00 24.79           C  
ATOM   2846  CG1 VAL B 121     -20.650  51.803 120.784  1.00 25.28           C  
ATOM   2847  CG2 VAL B 121     -21.656  50.999 122.975  1.00 25.45           C  
ATOM   2848  N   GLN B 122     -23.098  54.928 122.867  1.00 26.97           N  
ATOM   2849  CA  GLN B 122     -24.145  55.607 123.620  1.00 28.52           C  
ATOM   2850  C   GLN B 122     -25.379  55.772 122.766  1.00 31.64           C  
ATOM   2851  O   GLN B 122     -25.338  55.600 121.538  1.00 28.13           O  
ATOM   2852  CB  GLN B 122     -23.682  56.986 124.088  1.00 24.89           C  
ATOM   2853  CG  GLN B 122     -22.369  56.985 124.867  1.00 29.38           C  
ATOM   2854  CD  GLN B 122     -22.502  56.452 126.303  1.00 29.81           C  
ATOM   2855  NE2 GLN B 122     -21.372  56.101 126.888  1.00 24.85           N  
ATOM   2856  OE1 GLN B 122     -23.600  56.373 126.877  1.00 29.68           O  
ATOM   2857  N   THR B 123     -26.474  56.116 123.428  1.00 28.51           N  
ATOM   2858  CA  THR B 123     -27.712  56.422 122.740  1.00 32.55           C  
ATOM   2859  C   THR B 123     -27.526  57.665 121.864  1.00 30.16           C  
ATOM   2860  O   THR B 123     -26.986  58.681 122.316  1.00 29.39           O  
ATOM   2861  CB  THR B 123     -28.852  56.680 123.748  1.00 36.49           C  
ATOM   2862  CG2 THR B 123     -30.164  56.812 123.023  1.00 35.19           C  
ATOM   2863  OG1 THR B 123     -28.938  55.584 124.660  1.00 35.91           O  
ATOM   2864  N   LEU B 124     -27.966  57.574 120.614  1.00 32.94           N  
ATOM   2865  CA  LEU B 124     -27.936  58.719 119.696  1.00 30.61           C  
ATOM   2866  C   LEU B 124     -28.519  59.975 120.353  1.00 32.69           C  
ATOM   2867  O   LEU B 124     -29.668  59.972 120.768  1.00 37.07           O  
ATOM   2868  CB  LEU B 124     -28.740  58.382 118.448  1.00 34.98           C  
ATOM   2869  CG  LEU B 124     -28.847  59.499 117.410  1.00 38.24           C  
ATOM   2870  CD1 LEU B 124     -27.482  59.763 116.822  1.00 34.08           C  
ATOM   2871  CD2 LEU B 124     -29.829  59.101 116.322  1.00 42.25           C  
ATOM   2872  N   ASP B 125     -27.729  61.039 120.479  1.00 32.06           N  
ATOM   2873  CA  ASP B 125     -28.219  62.246 121.155  1.00 34.52           C  
ATOM   2874  C   ASP B 125     -27.727  63.547 120.512  1.00 30.74           C  
ATOM   2875  O   ASP B 125     -27.910  64.627 121.069  1.00 33.92           O  
ATOM   2876  CB  ASP B 125     -27.890  62.224 122.664  1.00 32.37           C  
ATOM   2877  CG  ASP B 125     -26.398  62.375 122.951  1.00 38.51           C  
ATOM   2878  OD1 ASP B 125     -25.623  62.715 122.030  1.00 36.47           O  
ATOM   2879  OD2 ASP B 125     -25.990  62.158 124.114  1.00 46.90           O1-
ATOM   2880  N   TYR B 126     -27.063  63.435 119.368  1.00 33.33           N  
ATOM   2881  CA  TYR B 126     -26.728  64.611 118.554  1.00 35.27           C  
ATOM   2882  C   TYR B 126     -25.824  65.622 119.235  1.00 32.84           C  
ATOM   2883  O   TYR B 126     -25.874  66.811 118.907  1.00 34.43           O  
ATOM   2884  CB  TYR B 126     -28.005  65.326 118.104  1.00 33.38           C  
ATOM   2885  CG  TYR B 126     -29.042  64.385 117.563  1.00 32.40           C  
ATOM   2886  CD1 TYR B 126     -28.849  63.743 116.354  1.00 38.24           C  
ATOM   2887  CD2 TYR B 126     -30.213  64.127 118.269  1.00 39.67           C  
ATOM   2888  CE1 TYR B 126     -29.790  62.875 115.851  1.00 43.70           C  
ATOM   2889  CE2 TYR B 126     -31.163  63.258 117.774  1.00 39.63           C  
ATOM   2890  CZ  TYR B 126     -30.947  62.635 116.562  1.00 42.79           C  
ATOM   2891  OH  TYR B 126     -31.884  61.761 116.044  1.00 51.59           O  
ATOM   2892  N   THR B 127     -24.985  65.156 120.158  1.00 26.26           N  
ATOM   2893  CA  THR B 127     -24.079  66.031 120.896  1.00 28.67           C  
ATOM   2894  C   THR B 127     -22.708  66.098 120.241  1.00 29.14           C  
ATOM   2895  O   THR B 127     -22.385  65.278 119.371  1.00 29.28           O  
ATOM   2896  CB  THR B 127     -23.869  65.518 122.340  1.00 35.24           C  
ATOM   2897  CG2 THR B 127     -25.136  65.714 123.181  1.00 32.29           C  
ATOM   2898  OG1 THR B 127     -23.526  64.125 122.301  1.00 28.14           O  
ATOM   2899  N   LEU B 128     -21.886  67.049 120.680  1.00 27.25           N  
ATOM   2900  CA  LEU B 128     -20.544  67.177 120.124  1.00 30.92           C  
ATOM   2901  C   LEU B 128     -19.731  65.903 120.272  1.00 31.71           C  
ATOM   2902  O   LEU B 128     -18.897  65.605 119.419  1.00 29.78           O  
ATOM   2903  CB  LEU B 128     -19.782  68.323 120.770  1.00 29.49           C  
ATOM   2904  CG  LEU B 128     -20.233  69.740 120.426  1.00 34.71           C  
ATOM   2905  CD1 LEU B 128     -19.155  70.692 120.878  1.00 30.58           C  
ATOM   2906  CD2 LEU B 128     -20.492  69.869 118.931  1.00 31.28           C  
ATOM   2907  N   GLY B 129     -19.976  65.164 121.359  1.00 30.83           N  
ATOM   2908  CA  GLY B 129     -19.209  63.974 121.674  1.00 27.87           C  
ATOM   2909  C   GLY B 129     -19.525  62.806 120.770  1.00 28.13           C  
ATOM   2910  O   GLY B 129     -18.846  61.783 120.831  1.00 28.36           O  
ATOM   2911  N   GLN B 130     -20.560  62.958 119.944  1.00 26.19           N  
ATOM   2912  CA  GLN B 130     -20.943  61.951 118.962  1.00 25.91           C  
ATOM   2913  C   GLN B 130     -20.706  62.438 117.528  1.00 27.52           C  
ATOM   2914  O   GLN B 130     -21.131  61.793 116.563  1.00 26.56           O  
ATOM   2915  CB  GLN B 130     -22.412  61.574 119.140  1.00 25.39           C  
ATOM   2916  CG  GLN B 130     -22.748  61.102 120.582  1.00 27.13           C  
ATOM   2917  CD  GLN B 130     -24.128  60.491 120.675  1.00 33.65           C  
ATOM   2918  NE2 GLN B 130     -24.417  59.814 121.800  1.00 25.95           N  
ATOM   2919  OE1 GLN B 130     -24.931  60.615 119.742  1.00 28.64           O  
ATOM   2920  N   GLY B 131     -20.033  63.576 117.397  1.00 28.76           N  
ATOM   2921  CA  GLY B 131     -19.687  64.100 116.083  1.00 26.37           C  
ATOM   2922  C   GLY B 131     -18.251  63.777 115.728  1.00 29.45           C  
ATOM   2923  O   GLY B 131     -17.338  64.069 116.504  1.00 30.68           O  
ATOM   2924  N   TRP B 132     -18.055  63.173 114.558  1.00 29.24           N  
ATOM   2925  CA  TRP B 132     -16.736  62.741 114.106  1.00 27.80           C  
ATOM   2926  C   TRP B 132     -16.504  63.132 112.642  1.00 32.44           C  
ATOM   2927  O   TRP B 132     -17.451  63.282 111.870  1.00 30.70           O  
ATOM   2928  CB  TRP B 132     -16.614  61.222 114.221  1.00 27.24           C  
ATOM   2929  CG  TRP B 132     -16.929  60.708 115.602  1.00 27.67           C  
ATOM   2930  CD1 TRP B 132     -18.124  60.200 116.035  1.00 28.57           C  
ATOM   2931  CD2 TRP B 132     -16.037  60.656 116.725  1.00 31.90           C  
ATOM   2932  CE2 TRP B 132     -16.762  60.116 117.812  1.00 29.53           C  
ATOM   2933  CE3 TRP B 132     -14.694  61.013 116.919  1.00 27.29           C  
ATOM   2934  NE1 TRP B 132     -18.034  59.845 117.364  1.00 28.41           N  
ATOM   2935  CZ2 TRP B 132     -16.190  59.917 119.072  1.00 29.24           C  
ATOM   2936  CZ3 TRP B 132     -14.126  60.823 118.176  1.00 28.64           C  
ATOM   2937  CH2 TRP B 132     -14.875  60.279 119.235  1.00 29.32           C  
ATOM   2938  N   LEU B 133     -15.242  63.260 112.256  1.00 31.93           N  
ATOM   2939  CA  LEU B 133     -14.906  63.578 110.871  1.00 31.67           C  
ATOM   2940  C   LEU B 133     -13.645  62.823 110.490  1.00 29.33           C  
ATOM   2941  O   LEU B 133     -12.583  63.049 111.056  1.00 30.66           O  
ATOM   2942  CB  LEU B 133     -14.702  65.081 110.690  1.00 33.87           C  
ATOM   2943  CG  LEU B 133     -14.180  65.542 109.316  1.00 35.33           C  
ATOM   2944  CD1 LEU B 133     -15.211  65.303 108.230  1.00 30.00           C  
ATOM   2945  CD2 LEU B 133     -13.774  67.011 109.363  1.00 35.51           C  
ATOM   2946  N   ALA B 134     -13.780  61.908 109.543  1.00 28.26           N  
ATOM   2947  CA  ALA B 134     -12.657  61.106 109.072  1.00 30.22           C  
ATOM   2948  C   ALA B 134     -11.859  61.885 108.018  1.00 31.24           C  
ATOM   2949  O   ALA B 134     -12.434  62.441 107.088  1.00 31.65           O  
ATOM   2950  CB  ALA B 134     -13.180  59.796 108.486  1.00 28.16           C  
ATOM   2951  N   GLY B 135     -10.540  61.928 108.180  1.00 32.61           N  
ATOM   2952  CA  GLY B 135      -9.668  62.667 107.282  1.00 35.64           C  
ATOM   2953  C   GLY B 135      -8.416  63.111 108.013  1.00 35.58           C  
ATOM   2954  O   GLY B 135      -8.449  63.367 109.210  1.00 31.18           O  
ATOM   2955  N   ASN B 136      -7.328  63.242 107.277  1.00 34.26           N  
ATOM   2956  CA  ASN B 136      -6.029  63.494 107.831  1.00 35.79           C  
ATOM   2957  C   ASN B 136      -5.823  64.899 108.335  1.00 38.49           C  
ATOM   2958  O   ASN B 136      -4.991  65.116 109.159  1.00 44.29           O  
ATOM   2959  CB  ASN B 136      -4.908  63.090 106.863  1.00 39.91           C  
ATOM   2960  CG  ASN B 136      -4.594  61.622 106.918  1.00 44.66           C  
ATOM   2961  ND2 ASN B 136      -3.751  61.128 106.021  1.00 41.16           N  
ATOM   2962  OD1 ASN B 136      -5.099  60.944 107.770  1.00 40.42           O  
ATOM   2963  N   ASP B 137      -6.598  65.838 107.849  1.00 39.32           N  
ATOM   2964  CA  ASP B 137      -6.451  67.238 108.194  1.00 44.43           C  
ATOM   2965  C   ASP B 137      -7.267  67.505 109.437  1.00 44.93           C  
ATOM   2966  O   ASP B 137      -8.430  67.894 109.355  1.00 50.93           O  
ATOM   2967  CB  ASP B 137      -6.937  68.112 107.041  1.00 50.53           C  
ATOM   2968  CG  ASP B 137      -6.633  69.574 107.252  1.00 57.66           C  
ATOM   2969  OD1 ASP B 137      -6.154  69.935 108.351  1.00 52.72           O  
ATOM   2970  OD2 ASP B 137      -6.877  70.362 106.314  1.00 63.34           O1-
ATOM   2971  N   THR B 138      -6.646  67.312 110.593  1.00 43.60           N  
ATOM   2972  CA  THR B 138      -7.377  67.337 111.849  1.00 45.86           C  
ATOM   2973  C   THR B 138      -7.564  68.754 112.378  1.00 49.30           C  
ATOM   2974  O   THR B 138      -8.287  68.960 113.345  1.00 50.75           O  
ATOM   2975  CB  THR B 138      -6.685  66.473 112.928  1.00 43.27           C  
ATOM   2976  CG2 THR B 138      -6.544  65.029 112.454  1.00 41.33           C  
ATOM   2977  OG1 THR B 138      -5.389  67.013 113.213  1.00 46.27           O  
ATOM   2978  N   ALA B 139      -6.917  69.727 111.747  1.00 47.91           N  
ATOM   2979  CA  ALA B 139      -7.098  71.123 112.132  1.00 45.26           C  
ATOM   2980  C   ALA B 139      -8.513  71.587 111.790  1.00 39.57           C  
ATOM   2981  O   ALA B 139      -9.092  71.148 110.800  1.00 38.83           O  
ATOM   2982  CB  ALA B 139      -6.078  71.998 111.435  1.00 45.36           C  
ATOM   2983  N   PRO B 140      -9.081  72.471 112.618  1.00 36.43           N  
ATOM   2984  CA  PRO B 140     -10.389  73.039 112.290  1.00 36.86           C  
ATOM   2985  C   PRO B 140     -10.291  73.814 110.983  1.00 37.50           C  
ATOM   2986  O   PRO B 140      -9.226  74.343 110.678  1.00 38.74           O  
ATOM   2987  CB  PRO B 140     -10.649  74.020 113.435  1.00 35.21           C  
ATOM   2988  CG  PRO B 140      -9.663  73.672 114.502  1.00 36.65           C  
ATOM   2989  CD  PRO B 140      -8.482  73.094 113.807  1.00 33.46           C  
ATOM   2990  N   ARG B 141     -11.374  73.870 110.219  1.00 39.76           N  
ATOM   2991  CA  ARG B 141     -11.403  74.701 109.025  1.00 40.18           C  
ATOM   2992  C   ARG B 141     -11.642  76.152 109.419  1.00 42.00           C  
ATOM   2993  O   ARG B 141     -12.658  76.467 110.041  1.00 39.01           O  
ATOM   2994  CB  ARG B 141     -12.513  74.247 108.083  1.00 41.24           C  
ATOM   2995  CG  ARG B 141     -12.484  72.771 107.744  1.00 47.06           C  
ATOM   2996  CD  ARG B 141     -11.137  72.341 107.209  1.00 52.17           C  
ATOM   2997  NE  ARG B 141     -11.177  70.964 106.723  1.00 55.20           N  
ATOM   2998  CZ  ARG B 141     -10.605  69.935 107.336  1.00 53.35           C  
ATOM   2999  NH1 ARG B 141      -9.927  70.124 108.462  1.00 51.54           N1+
ATOM   3000  NH2 ARG B 141     -10.700  68.718 106.815  1.00 51.03           N  
ATOM   3001  N   GLU B 142     -10.703  77.030 109.071  1.00 39.90           N  
ATOM   3002  CA  GLU B 142     -10.839  78.455 109.363  1.00 37.04           C  
ATOM   3003  C   GLU B 142     -11.514  79.143 108.195  1.00 38.33           C  
ATOM   3004  O   GLU B 142     -11.105  79.000 107.033  1.00 39.31           O  
ATOM   3005  CB  GLU B 142      -9.483  79.090 109.643  1.00 42.03           C  
ATOM   3006  CG  GLU B 142      -8.753  78.469 110.820  1.00 47.18           C  
ATOM   3007  CD  GLU B 142      -9.354  78.852 112.163  1.00 51.10           C  
ATOM   3008  OE1 GLU B 142     -10.340  79.620 112.186  1.00 54.09           O  
ATOM   3009  OE2 GLU B 142      -8.829  78.391 113.199  1.00 52.85           O1-
ATOM   3010  N   VAL B 143     -12.539  79.916 108.504  1.00 34.81           N  
ATOM   3011  CA  VAL B 143     -13.506  80.264 107.489  1.00 35.45           C  
ATOM   3012  C   VAL B 143     -14.137  81.628 107.759  1.00 38.46           C  
ATOM   3013  O   VAL B 143     -14.142  82.101 108.897  1.00 38.49           O  
ATOM   3014  CB  VAL B 143     -14.549  79.122 107.452  1.00 38.52           C  
ATOM   3015  CG1 VAL B 143     -15.952  79.596 107.784  1.00 40.92           C  
ATOM   3016  CG2 VAL B 143     -14.447  78.321 106.160  1.00 37.95           C  
ATOM   3017  N   THR B 144     -14.632  82.274 106.705  1.00 36.92           N  
ATOM   3018  CA  THR B 144     -15.478  83.455 106.853  1.00 34.05           C  
ATOM   3019  C   THR B 144     -16.861  82.992 106.478  1.00 34.14           C  
ATOM   3020  O   THR B 144     -17.028  82.280 105.493  1.00 39.24           O  
ATOM   3021  CB  THR B 144     -15.055  84.611 105.886  1.00 38.00           C  
ATOM   3022  CG2 THR B 144     -16.060  85.770 105.930  1.00 35.91           C  
ATOM   3023  OG1 THR B 144     -13.773  85.111 106.271  1.00 42.42           O  
ATOM   3024  N   ILE B 145     -17.868  83.378 107.243  1.00 33.16           N  
ATOM   3025  CA  ILE B 145     -19.205  82.899 106.925  1.00 34.51           C  
ATOM   3026  C   ILE B 145     -20.094  84.022 106.405  1.00 35.81           C  
ATOM   3027  O   ILE B 145     -20.597  84.839 107.178  1.00 37.31           O  
ATOM   3028  CB  ILE B 145     -19.868  82.165 108.132  1.00 33.19           C  
ATOM   3029  CG1 ILE B 145     -18.963  81.033 108.628  1.00 32.44           C  
ATOM   3030  CG2 ILE B 145     -21.227  81.625 107.735  1.00 33.12           C  
ATOM   3031  CD1 ILE B 145     -19.497  80.294 109.876  1.00 33.50           C  
ATOM   3032  N   TYR B 146     -20.271  84.058 105.086  1.00 39.03           N  
ATOM   3033  CA  TYR B 146     -21.134  85.048 104.451  1.00 39.78           C  
ATOM   3034  C   TYR B 146     -22.574  84.637 104.593  1.00 39.36           C  
ATOM   3035  O   TYR B 146     -22.910  83.454 104.503  1.00 38.21           O  
ATOM   3036  CB  TYR B 146     -20.777  85.238 102.969  1.00 37.02           C  
ATOM   3037  CG  TYR B 146     -19.351  85.699 102.803  1.00 41.03           C  
ATOM   3038  CD1 TYR B 146     -19.022  87.044 102.901  1.00 42.56           C  
ATOM   3039  CD2 TYR B 146     -18.328  84.785 102.599  1.00 37.95           C  
ATOM   3040  CE1 TYR B 146     -17.720  87.470 102.777  1.00 43.18           C  
ATOM   3041  CE2 TYR B 146     -17.018  85.200 102.473  1.00 38.98           C  
ATOM   3042  CZ  TYR B 146     -16.722  86.544 102.563  1.00 45.11           C  
ATOM   3043  OH  TYR B 146     -15.420  86.960 102.443  1.00 43.46           O  
ATOM   3044  N   GLY B 147     -23.428  85.623 104.820  1.00 40.88           N  
ATOM   3045  CA  GLY B 147     -24.849  85.370 104.849  1.00 43.38           C  
ATOM   3046  C   GLY B 147     -25.644  86.431 104.119  1.00 48.29           C  
ATOM   3047  O   GLY B 147     -25.191  87.004 103.123  1.00 46.57           O  
ATOM   3048  N   PHE B 148     -26.844  86.668 104.638  1.00 49.89           N  
ATOM   3049  CA  PHE B 148     -27.798  87.645 104.128  1.00 57.09           C  
ATOM   3050  C   PHE B 148     -27.135  88.959 103.701  1.00 52.68           C  
ATOM   3051  O   PHE B 148     -26.395  89.570 104.477  1.00 49.48           O  
ATOM   3052  CB  PHE B 148     -28.843  87.911 105.220  1.00 51.23           C  
ATOM   3053  CG  PHE B 148     -30.099  88.548 104.719  1.00 55.18           C  
ATOM   3054  CD1 PHE B 148     -30.752  88.040 103.610  1.00 50.98           C  
ATOM   3055  CD2 PHE B 148     -30.638  89.644 105.370  1.00 58.42           C  
ATOM   3056  CE1 PHE B 148     -31.914  88.620 103.149  1.00 56.65           C  
ATOM   3057  CE2 PHE B 148     -31.802  90.230 104.914  1.00 61.90           C  
ATOM   3058  CZ  PHE B 148     -32.441  89.717 103.803  1.00 59.56           C  
ATOM   3059  N   ARG B 149     -27.403  89.375 102.462  1.00 55.17           N  
ATOM   3060  CA  ARG B 149     -26.930  90.657 101.935  1.00 53.50           C  
ATOM   3061  C   ARG B 149     -25.419  90.785 101.989  1.00 50.50           C  
ATOM   3062  O   ARG B 149     -24.883  91.876 102.190  1.00 48.95           O  
ATOM   3063  CB  ARG B 149     -27.579  91.817 102.688  1.00 51.63           C  
ATOM   3064  CG  ARG B 149     -29.085  91.842 102.555  1.00 53.71           C  
ATOM   3065  CD  ARG B 149     -29.674  93.003 103.316  1.00 66.97           C  
ATOM   3066  NE  ARG B 149     -31.128  93.043 103.195  1.00 79.91           N  
ATOM   3067  CZ  ARG B 149     -31.913  93.865 103.883  1.00 88.73           C  
ATOM   3068  NH1 ARG B 149     -31.388  94.723 104.749  1.00 90.93           N1+
ATOM   3069  NH2 ARG B 149     -33.227  93.827 103.707  1.00 92.39           N  
ATOM   3070  N   ASP B 150     -24.739  89.659 101.813  1.00 55.49           N  
ATOM   3071  CA  ASP B 150     -23.279  89.611 101.872  1.00 56.07           C  
ATOM   3072  C   ASP B 150     -22.706  90.121 103.184  1.00 50.63           C  
ATOM   3073  O   ASP B 150     -21.535  90.494 103.259  1.00 53.40           O  
ATOM   3074  CB  ASP B 150     -22.661  90.359 100.694  1.00 57.08           C  
ATOM   3075  CG  ASP B 150     -22.522  89.487  99.475  1.00 62.65           C  
ATOM   3076  OD1 ASP B 150     -21.884  88.415  99.594  1.00 60.39           O  
ATOM   3077  OD2 ASP B 150     -23.049  89.871  98.406  1.00 68.40           O1-
ATOM   3078  N   LEU B 151     -23.527  90.130 104.225  1.00 48.53           N  
ATOM   3079  CA  LEU B 151     -23.015  90.416 105.554  1.00 49.73           C  
ATOM   3080  C   LEU B 151     -22.202  89.220 106.043  1.00 47.66           C  
ATOM   3081  O   LEU B 151     -22.301  88.126 105.479  1.00 45.05           O  
ATOM   3082  CB  LEU B 151     -24.161  90.744 106.513  1.00 50.39           C  
ATOM   3083  CG  LEU B 151     -24.882  92.046 106.155  1.00 52.79           C  
ATOM   3084  CD1 LEU B 151     -26.059  92.300 107.074  1.00 45.37           C  
ATOM   3085  CD2 LEU B 151     -23.902  93.223 106.186  1.00 47.39           C  
ATOM   3086  N   CYS B 152     -21.390  89.445 107.073  1.00 46.54           N  
ATOM   3087  CA  CYS B 152     -20.533  88.413 107.647  1.00 46.12           C  
ATOM   3088  C   CYS B 152     -20.938  88.092 109.082  1.00 45.23           C  
ATOM   3089  O   CYS B 152     -21.176  88.990 109.891  1.00 45.17           O  
ATOM   3090  CB  CYS B 152     -19.066  88.853 107.634  1.00 39.85           C  
ATOM   3091  SG  CYS B 152     -18.270  88.712 106.020  1.00 54.64           S  
ATOM   3092  N   MET B 153     -21.001  86.804 109.396  1.00 43.18           N  
ATOM   3093  CA  MET B 153     -21.232  86.361 110.765  1.00 45.27           C  
ATOM   3094  C   MET B 153     -20.075  86.853 111.628  1.00 36.55           C  
ATOM   3095  O   MET B 153     -18.915  86.628 111.308  1.00 41.49           O  
ATOM   3096  CB  MET B 153     -21.347  84.834 110.804  1.00 37.54           C  
ATOM   3097  CG  MET B 153     -21.955  84.273 112.062  1.00 49.68           C  
ATOM   3098  SD  MET B 153     -22.069  82.481 111.935  1.00 46.18           S  
ATOM   3099  CE  MET B 153     -23.555  82.242 110.989  1.00 30.97           C  
ATOM   3100  N   GLU B 154     -20.388  87.550 112.708  1.00 38.25           N  
ATOM   3101  CA  GLU B 154     -19.361  88.167 113.536  1.00 41.70           C  
ATOM   3102  C   GLU B 154     -19.600  87.884 115.015  1.00 41.75           C  
ATOM   3103  O   GLU B 154     -20.732  87.963 115.489  1.00 41.78           O  
ATOM   3104  CB  GLU B 154     -19.342  89.682 113.311  1.00 43.83           C  
ATOM   3105  CG  GLU B 154     -18.482  90.440 114.314  1.00 47.02           C  
ATOM   3106  CD  GLU B 154     -18.209  91.876 113.899  1.00 56.48           C  
ATOM   3107  OE1 GLU B 154     -18.357  92.201 112.699  1.00 55.98           O  
ATOM   3108  OE2 GLU B 154     -17.831  92.677 114.778  1.00 55.17           O1-
ATOM   3109  N   SER B 155     -18.529  87.573 115.739  1.00 38.23           N  
ATOM   3110  CA  SER B 155     -18.635  87.284 117.165  1.00 47.00           C  
ATOM   3111  C   SER B 155     -18.396  88.536 117.995  1.00 51.27           C  
ATOM   3112  O   SER B 155     -17.412  89.249 117.792  1.00 51.24           O  
ATOM   3113  CB  SER B 155     -17.655  86.184 117.583  1.00 44.46           C  
ATOM   3114  OG  SER B 155     -16.308  86.602 117.439  1.00 49.21           O  
ATOM   3115  N   ASN B 156     -19.315  88.800 118.917  1.00 49.58           N  
ATOM   3116  CA  ASN B 156     -19.193  89.919 119.839  1.00 54.07           C  
ATOM   3117  C   ASN B 156     -19.408  89.411 121.256  1.00 56.60           C  
ATOM   3118  O   ASN B 156     -20.526  89.449 121.772  1.00 53.69           O  
ATOM   3119  CB  ASN B 156     -20.211  90.999 119.499  1.00 59.48           C  
ATOM   3120  N   GLY B 157     -18.334  88.926 121.872  1.00 53.04           N  
ATOM   3121  CA  GLY B 157     -18.418  88.307 123.181  1.00 52.81           C  
ATOM   3122  C   GLY B 157     -19.308  87.077 123.180  1.00 53.28           C  
ATOM   3123  O   GLY B 157     -19.038  86.096 122.478  1.00 51.79           O  
ATOM   3124  N   GLY B 158     -20.378  87.134 123.966  1.00 49.21           N  
ATOM   3125  CA  GLY B 158     -21.329  86.042 124.050  1.00 45.79           C  
ATOM   3126  C   GLY B 158     -22.440  86.177 123.025  1.00 48.62           C  
ATOM   3127  O   GLY B 158     -23.390  85.390 123.009  1.00 43.33           O  
ATOM   3128  N   SER B 159     -22.320  87.182 122.164  1.00 48.99           N  
ATOM   3129  CA  SER B 159     -23.313  87.421 121.123  1.00 47.56           C  
ATOM   3130  C   SER B 159     -22.726  87.181 119.736  1.00 44.99           C  
ATOM   3131  O   SER B 159     -21.528  87.358 119.519  1.00 46.32           O  
ATOM   3132  CB  SER B 159     -23.861  88.846 121.222  1.00 58.58           C  
ATOM   3133  OG  SER B 159     -24.329  89.122 122.531  1.00 60.77           O  
ATOM   3134  N   VAL B 160     -23.579  86.777 118.800  1.00 45.16           N  
ATOM   3135  CA  VAL B 160     -23.211  86.746 117.390  1.00 49.65           C  
ATOM   3136  C   VAL B 160     -24.242  87.474 116.534  1.00 48.75           C  
ATOM   3137  O   VAL B 160     -25.443  87.399 116.794  1.00 48.39           O  
ATOM   3138  CB  VAL B 160     -23.062  85.301 116.877  1.00 42.91           C  
ATOM   3139  CG1 VAL B 160     -24.373  84.546 117.032  1.00 39.45           C  
ATOM   3140  CG2 VAL B 160     -22.604  85.297 115.427  1.00 43.28           C  
ATOM   3141  N   TRP B 161     -23.765  88.179 115.513  1.00 49.33           N  
ATOM   3142  CA  TRP B 161     -24.649  88.817 114.544  1.00 53.83           C  
ATOM   3143  C   TRP B 161     -24.014  88.853 113.158  1.00 48.36           C  
ATOM   3144  O   TRP B 161     -22.864  88.452 112.980  1.00 47.08           O  
ATOM   3145  CB  TRP B 161     -25.006  90.234 114.996  1.00 62.59           C  
ATOM   3146  CG  TRP B 161     -24.121  90.757 116.086  1.00 62.74           C  
ATOM   3147  CD1 TRP B 161     -22.761  90.862 116.057  1.00 64.48           C  
ATOM   3148  CD2 TRP B 161     -24.534  91.247 117.367  1.00 69.35           C  
ATOM   3149  CE2 TRP B 161     -23.371  91.633 118.062  1.00 73.53           C  
ATOM   3150  CE3 TRP B 161     -25.775  91.398 117.994  1.00 78.36           C  
ATOM   3151  NE1 TRP B 161     -22.302  91.388 117.240  1.00 70.79           N  
ATOM   3152  CZ2 TRP B 161     -23.411  92.159 119.351  1.00 84.72           C  
ATOM   3153  CZ3 TRP B 161     -25.813  91.920 119.274  1.00 78.66           C  
ATOM   3154  CH2 TRP B 161     -24.638  92.294 119.939  1.00 87.31           C  
ATOM   3155  N   VAL B 162     -24.771  89.338 112.179  1.00 52.31           N  
ATOM   3156  CA  VAL B 162     -24.242  89.567 110.846  1.00 51.09           C  
ATOM   3157  C   VAL B 162     -23.960  91.050 110.700  1.00 51.65           C  
ATOM   3158  O   VAL B 162     -24.821  91.887 110.967  1.00 55.55           O  
ATOM   3159  CB  VAL B 162     -25.177  89.038 109.731  1.00 51.20           C  
ATOM   3160  CG1 VAL B 162     -25.253  87.521 109.803  1.00 52.64           C  
ATOM   3161  CG2 VAL B 162     -26.564  89.649 109.836  1.00 56.37           C  
ATOM   3162  N   GLU B 163     -22.726  91.363 110.324  1.00 51.22           N  
ATOM   3163  CA  GLU B 163     -22.309  92.737 110.117  1.00 49.93           C  
ATOM   3164  C   GLU B 163     -21.512  92.846 108.829  1.00 52.04           C  
ATOM   3165  O   GLU B 163     -21.047  91.843 108.291  1.00 49.40           O  
ATOM   3166  CB  GLU B 163     -21.451  93.209 111.285  1.00 53.22           C  
ATOM   3167  CG  GLU B 163     -22.105  93.033 112.625  1.00 55.29           C  
ATOM   3168  CD  GLU B 163     -21.221  93.507 113.747  1.00 68.51           C  
ATOM   3169  OE1 GLU B 163     -20.910  92.696 114.647  1.00 69.25           O  
ATOM   3170  OE2 GLU B 163     -20.825  94.690 113.722  1.00 80.72           O1-
ATOM   3171  N   THR B 164     -21.356  94.073 108.349  1.00 55.58           N  
ATOM   3172  CA  THR B 164     -20.570  94.347 107.155  1.00 52.39           C  
ATOM   3173  C   THR B 164     -19.217  93.669 107.250  1.00 47.18           C  
ATOM   3174  O   THR B 164     -18.507  93.824 108.240  1.00 49.08           O  
ATOM   3175  CB  THR B 164     -20.346  95.858 106.989  1.00 58.74           C  
ATOM   3176  CG2 THR B 164     -19.567  96.139 105.716  1.00 54.65           C  
ATOM   3177  OG1 THR B 164     -21.614  96.526 106.938  1.00 60.36           O  
ATOM   3178  N   CYS B 165     -18.867  92.908 106.220  1.00 47.87           N  
ATOM   3179  CA  CYS B 165     -17.603  92.188 106.198  1.00 47.95           C  
ATOM   3180  C   CYS B 165     -16.420  93.144 106.190  1.00 52.58           C  
ATOM   3181  O   CYS B 165     -16.424  94.149 105.481  1.00 55.86           O  
ATOM   3182  CB  CYS B 165     -17.532  91.269 104.975  1.00 46.47           C  
ATOM   3183  SG  CYS B 165     -18.961  90.167 104.765  1.00 49.35           S  
ATOM   3184  N   THR B 166     -15.413  92.823 106.991  1.00 52.95           N  
ATOM   3185  CA  THR B 166     -14.159  93.557 107.008  1.00 52.91           C  
ATOM   3186  C   THR B 166     -13.032  92.558 106.808  1.00 60.32           C  
ATOM   3187  O   THR B 166     -12.830  91.668 107.640  1.00 61.52           O  
ATOM   3188  CB  THR B 166     -13.945  94.273 108.346  1.00 58.70           C  
ATOM   3189  CG2 THR B 166     -12.538  94.866 108.420  1.00 51.44           C  
ATOM   3190  OG1 THR B 166     -14.918  95.315 108.494  1.00 62.45           O  
ATOM   3191  N   ILE B 167     -12.308  92.706 105.702  1.00 54.02           N  
ATOM   3192  CA  ILE B 167     -11.216  91.805 105.353  1.00 60.30           C  
ATOM   3193  C   ILE B 167     -10.253  91.612 106.517  1.00 56.72           C  
ATOM   3194  O   ILE B 167      -9.864  92.575 107.177  1.00 53.70           O  
ATOM   3195  CB  ILE B 167     -10.469  92.327 104.121  1.00 60.25           C  
ATOM   3196  N   GLY B 168      -9.887  90.359 106.772  1.00 60.67           N  
ATOM   3197  CA  GLY B 168      -8.920  90.035 107.806  1.00 57.90           C  
ATOM   3198  C   GLY B 168      -9.378  90.313 109.228  1.00 59.95           C  
ATOM   3199  O   GLY B 168      -8.631  90.074 110.178  1.00 57.51           O  
ATOM   3200  N   GLN B 169     -10.595  90.826 109.393  1.00 53.73           N  
ATOM   3201  CA  GLN B 169     -11.107  91.072 110.737  1.00 55.96           C  
ATOM   3202  C   GLN B 169     -11.328  89.740 111.464  1.00 52.40           C  
ATOM   3203  O   GLN B 169     -12.086  88.887 111.003  1.00 50.53           O  
ATOM   3204  CB  GLN B 169     -12.390  91.900 110.696  1.00 53.77           C  
ATOM   3205  CG  GLN B 169     -12.947  92.209 112.073  1.00 53.27           C  
ATOM   3206  CD  GLN B 169     -13.784  93.464 112.096  1.00 59.89           C  
ATOM   3207  NE2 GLN B 169     -15.048  93.328 112.479  1.00 53.01           N  
ATOM   3208  OE1 GLN B 169     -13.298  94.552 111.781  1.00 74.62           O  
ATOM   3209  N   GLU B 170     -10.657  89.565 112.596  1.00 52.54           N  
ATOM   3210  CA  GLU B 170     -10.585  88.252 113.222  1.00 53.08           C  
ATOM   3211  C   GLU B 170     -11.890  87.789 113.871  1.00 52.75           C  
ATOM   3212  O   GLU B 170     -12.160  86.592 113.920  1.00 52.37           O  
ATOM   3213  CB  GLU B 170      -9.407  88.175 114.196  1.00 53.95           C  
ATOM   3214  CG  GLU B 170      -8.046  88.242 113.507  1.00 58.45           C  
ATOM   3215  CD  GLU B 170      -7.809  87.088 112.537  1.00 60.34           C  
ATOM   3216  OE1 GLU B 170      -7.492  85.971 112.997  1.00 68.54           O  
ATOM   3217  OE2 GLU B 170      -7.926  87.296 111.311  1.00 63.02           O1-
ATOM   3218  N   ASN B 171     -12.712  88.721 114.342  1.00 47.60           N  
ATOM   3219  CA  ASN B 171     -13.994  88.339 114.928  1.00 43.74           C  
ATOM   3220  C   ASN B 171     -15.022  87.953 113.860  1.00 43.26           C  
ATOM   3221  O   ASN B 171     -16.199  87.728 114.151  1.00 39.23           O  
ATOM   3222  CB  ASN B 171     -14.525  89.425 115.871  1.00 49.31           C  
ATOM   3223  CG  ASN B 171     -14.950  90.694 115.142  1.00 51.76           C  
ATOM   3224  ND2 ASN B 171     -15.305  91.718 115.908  1.00 51.37           N  
ATOM   3225  OD1 ASN B 171     -14.973  90.749 113.914  1.00 49.51           O  
ATOM   3226  N   GLN B 172     -14.559  87.884 112.615  1.00 42.80           N  
ATOM   3227  CA  GLN B 172     -15.385  87.423 111.502  1.00 42.98           C  
ATOM   3228  C   GLN B 172     -14.788  86.148 110.919  1.00 41.18           C  
ATOM   3229  O   GLN B 172     -15.157  85.704 109.830  1.00 35.92           O  
ATOM   3230  CB  GLN B 172     -15.512  88.508 110.430  1.00 42.54           C  
ATOM   3231  CG  GLN B 172     -16.325  89.719 110.877  1.00 45.83           C  
ATOM   3232  CD  GLN B 172     -16.533  90.734 109.761  1.00 52.07           C  
ATOM   3233  NE2 GLN B 172     -17.440  91.677 109.980  1.00 48.31           N  
ATOM   3234  OE1 GLN B 172     -15.887  90.667 108.715  1.00 49.42           O  
ATOM   3235  N   ARG B 173     -13.850  85.570 111.657  1.00 39.94           N  
ATOM   3236  CA  ARG B 173     -13.287  84.276 111.308  1.00 40.27           C  
ATOM   3237  C   ARG B 173     -13.825  83.205 112.256  1.00 43.86           C  
ATOM   3238  O   ARG B 173     -13.942  83.422 113.461  1.00 40.76           O  
ATOM   3239  CB  ARG B 173     -11.763  84.323 111.359  1.00 41.49           C  
ATOM   3240  CG  ARG B 173     -11.155  85.220 110.281  1.00 50.32           C  
ATOM   3241  CD  ARG B 173     -11.322  84.621 108.886  1.00 44.80           C  
ATOM   3242  NE  ARG B 173     -10.301  83.612 108.627  1.00 47.62           N  
ATOM   3243  CZ  ARG B 173     -10.271  82.840 107.547  1.00 46.50           C  
ATOM   3244  NH1 ARG B 173     -11.213  82.951 106.623  1.00 44.36           N1+
ATOM   3245  NH2 ARG B 173      -9.299  81.954 107.395  1.00 47.09           N  
ATOM   3246  N   TRP B 174     -14.136  82.045 111.694  1.00 41.20           N  
ATOM   3247  CA  TRP B 174     -14.778  80.982 112.430  1.00 41.00           C  
ATOM   3248  C   TRP B 174     -14.034  79.678 112.217  1.00 41.08           C  
ATOM   3249  O   TRP B 174     -13.581  79.390 111.117  1.00 36.17           O  
ATOM   3250  CB  TRP B 174     -16.224  80.865 111.966  1.00 37.09           C  
ATOM   3251  CG  TRP B 174     -16.975  82.114 112.277  1.00 39.31           C  
ATOM   3252  CD1 TRP B 174     -17.095  83.222 111.488  1.00 39.10           C  
ATOM   3253  CD2 TRP B 174     -17.676  82.405 113.485  1.00 39.97           C  
ATOM   3254  CE2 TRP B 174     -18.211  83.702 113.356  1.00 42.27           C  
ATOM   3255  CE3 TRP B 174     -17.908  81.693 114.664  1.00 39.34           C  
ATOM   3256  NE1 TRP B 174     -17.845  84.177 112.123  1.00 37.34           N  
ATOM   3257  CZ2 TRP B 174     -18.972  84.299 114.360  1.00 41.88           C  
ATOM   3258  CZ3 TRP B 174     -18.661  82.285 115.660  1.00 38.84           C  
ATOM   3259  CH2 TRP B 174     -19.185  83.575 115.503  1.00 43.24           C  
ATOM   3260  N   ALA B 175     -13.889  78.906 113.286  1.00 35.68           N  
ATOM   3261  CA  ALA B 175     -13.252  77.605 113.205  1.00 36.48           C  
ATOM   3262  C   ALA B 175     -14.312  76.496 113.186  1.00 35.67           C  
ATOM   3263  O   ALA B 175     -15.050  76.296 114.157  1.00 35.81           O  
ATOM   3264  CB  ALA B 175     -12.299  77.421 114.364  1.00 36.58           C  
ATOM   3265  N   LEU B 176     -14.379  75.791 112.066  1.00 32.57           N  
ATOM   3266  CA  LEU B 176     -15.300  74.675 111.883  1.00 35.12           C  
ATOM   3267  C   LEU B 176     -14.667  73.383 112.398  1.00 36.06           C  
ATOM   3268  O   LEU B 176     -13.699  72.880 111.823  1.00 35.15           O  
ATOM   3269  CB  LEU B 176     -15.652  74.534 110.406  1.00 36.66           C  
ATOM   3270  CG  LEU B 176     -16.756  75.436 109.840  1.00 37.14           C  
ATOM   3271  CD1 LEU B 176     -16.924  76.744 110.603  1.00 33.12           C  
ATOM   3272  CD2 LEU B 176     -16.556  75.661 108.356  1.00 31.83           C  
ATOM   3273  N   TYR B 177     -15.200  72.868 113.503  1.00 31.68           N  
ATOM   3274  CA  TYR B 177     -14.654  71.663 114.127  1.00 30.33           C  
ATOM   3275  C   TYR B 177     -15.261  70.398 113.546  1.00 30.88           C  
ATOM   3276  O   TYR B 177     -16.399  70.399 113.079  1.00 29.21           O  
ATOM   3277  CB  TYR B 177     -14.840  71.718 115.644  1.00 31.69           C  
ATOM   3278  CG  TYR B 177     -13.691  72.405 116.335  1.00 33.11           C  
ATOM   3279  CD1 TYR B 177     -13.361  73.724 116.037  1.00 32.80           C  
ATOM   3280  CD2 TYR B 177     -12.918  71.727 117.272  1.00 36.31           C  
ATOM   3281  CE1 TYR B 177     -12.298  74.350 116.665  1.00 33.86           C  
ATOM   3282  CE2 TYR B 177     -11.865  72.338 117.901  1.00 37.80           C  
ATOM   3283  CZ  TYR B 177     -11.557  73.648 117.597  1.00 35.87           C  
ATOM   3284  OH  TYR B 177     -10.492  74.242 118.224  1.00 33.96           O  
ATOM   3285  N   GLY B 178     -14.480  69.327 113.546  1.00 31.37           N  
ATOM   3286  CA  GLY B 178     -14.962  68.038 113.094  1.00 35.55           C  
ATOM   3287  C   GLY B 178     -16.147  67.499 113.891  1.00 34.62           C  
ATOM   3288  O   GLY B 178     -16.931  66.709 113.362  1.00 34.66           O  
ATOM   3289  N   ASP B 179     -16.286  67.927 115.147  1.00 31.48           N  
ATOM   3290  CA  ASP B 179     -17.407  67.492 115.987  1.00 29.79           C  
ATOM   3291  C   ASP B 179     -18.717  68.184 115.595  1.00 35.32           C  
ATOM   3292  O   ASP B 179     -19.784  67.881 116.150  1.00 30.24           O  
ATOM   3293  CB  ASP B 179     -17.102  67.658 117.489  1.00 27.54           C  
ATOM   3294  CG  ASP B 179     -16.799  69.099 117.887  1.00 31.71           C  
ATOM   3295  OD1 ASP B 179     -17.131  70.034 117.121  1.00 30.95           O  
ATOM   3296  OD2 ASP B 179     -16.238  69.306 118.987  1.00 31.60           O1-
ATOM   3297  N   GLY B 180     -18.633  69.093 114.622  1.00 32.16           N  
ATOM   3298  CA  GLY B 180     -19.808  69.778 114.111  1.00 28.72           C  
ATOM   3299  C   GLY B 180     -20.005  71.149 114.737  1.00 29.70           C  
ATOM   3300  O   GLY B 180     -20.966  71.845 114.416  1.00 28.68           O  
ATOM   3301  N   SER B 181     -19.104  71.545 115.635  1.00 27.39           N  
ATOM   3302  CA  SER B 181     -19.209  72.861 116.267  1.00 29.57           C  
ATOM   3303  C   SER B 181     -18.653  73.989 115.380  1.00 31.75           C  
ATOM   3304  O   SER B 181     -17.841  73.756 114.473  1.00 30.82           O  
ATOM   3305  CB  SER B 181     -18.567  72.884 117.668  1.00 29.62           C  
ATOM   3306  OG  SER B 181     -17.171  72.611 117.650  1.00 30.25           O  
ATOM   3307  N   ILE B 182     -19.136  75.197 115.632  1.00 31.06           N  
ATOM   3308  CA  ILE B 182     -18.687  76.395 114.928  1.00 35.46           C  
ATOM   3309  C   ILE B 182     -18.185  77.362 115.990  1.00 34.02           C  
ATOM   3310  O   ILE B 182     -18.958  77.858 116.812  1.00 34.83           O  
ATOM   3311  CB  ILE B 182     -19.821  77.033 114.108  1.00 33.27           C  
ATOM   3312  CG1 ILE B 182     -20.305  76.053 113.031  1.00 29.81           C  
ATOM   3313  CG2 ILE B 182     -19.344  78.342 113.474  1.00 34.56           C  
ATOM   3314  CD1 ILE B 182     -21.637  76.439 112.370  1.00 32.57           C  
ATOM   3315  N   ARG B 183     -16.879  77.601 115.999  1.00 33.99           N  
ATOM   3316  CA  ARG B 183     -16.256  78.306 117.115  1.00 34.36           C  
ATOM   3317  C   ARG B 183     -15.551  79.568 116.656  1.00 36.14           C  
ATOM   3318  O   ARG B 183     -14.869  79.550 115.636  1.00 36.97           O  
ATOM   3319  CB  ARG B 183     -15.236  77.389 117.795  1.00 32.97           C  
ATOM   3320  CG  ARG B 183     -15.774  75.997 118.101  1.00 34.15           C  
ATOM   3321  CD  ARG B 183     -14.882  75.265 119.105  1.00 34.23           C  
ATOM   3322  NE  ARG B 183     -15.327  73.890 119.312  1.00 34.21           N  
ATOM   3323  CZ  ARG B 183     -14.935  73.122 120.326  1.00 37.79           C  
ATOM   3324  NH1 ARG B 183     -14.081  73.597 121.231  1.00 32.21           N1+
ATOM   3325  NH2 ARG B 183     -15.401  71.883 120.435  1.00 32.44           N  
ATOM   3326  N   PRO B 184     -15.701  80.663 117.416  1.00 36.12           N  
ATOM   3327  CA  PRO B 184     -14.986  81.903 117.101  1.00 36.66           C  
ATOM   3328  C   PRO B 184     -13.496  81.615 117.033  1.00 41.18           C  
ATOM   3329  O   PRO B 184     -12.956  80.957 117.930  1.00 39.80           O  
ATOM   3330  CB  PRO B 184     -15.294  82.806 118.300  1.00 41.83           C  
ATOM   3331  CG  PRO B 184     -16.563  82.247 118.894  1.00 43.44           C  
ATOM   3332  CD  PRO B 184     -16.473  80.764 118.669  1.00 39.06           C  
ATOM   3333  N   LYS B 185     -12.845  82.085 115.975  1.00 35.75           N  
ATOM   3334  CA  LYS B 185     -11.426  81.808 115.774  1.00 38.91           C  
ATOM   3335  C   LYS B 185     -10.575  82.238 116.959  1.00 39.99           C  
ATOM   3336  O   LYS B 185      -9.621  81.554 117.318  1.00 40.18           O  
ATOM   3337  CB  LYS B 185     -10.922  82.486 114.498  1.00 43.26           C  
ATOM   3338  CG  LYS B 185      -9.440  82.256 114.188  1.00 49.58           C  
ATOM   3339  CD  LYS B 185      -9.024  83.091 112.970  1.00 58.02           C  
ATOM   3340  CE  LYS B 185      -7.636  82.727 112.452  1.00 61.74           C  
ATOM   3341  NZ  LYS B 185      -6.601  82.843 113.507  1.00 61.28           N1+
ATOM   3342  N   GLN B 186     -10.928  83.367 117.566  1.00 44.18           N  
ATOM   3343  CA  GLN B 186     -10.137  83.932 118.661  1.00 46.26           C  
ATOM   3344  C   GLN B 186     -10.391  83.276 120.014  1.00 48.29           C  
ATOM   3345  O   GLN B 186      -9.577  83.415 120.924  1.00 49.35           O  
ATOM   3346  CB  GLN B 186     -10.383  85.431 118.788  1.00 51.15           C  
ATOM   3347  CG  GLN B 186      -9.958  86.256 117.591  1.00 51.76           C  
ATOM   3348  CD  GLN B 186     -10.590  87.636 117.622  1.00 64.49           C  
ATOM   3349  NE2 GLN B 186      -9.765  88.669 117.499  1.00 71.80           N  
ATOM   3350  OE1 GLN B 186     -11.811  87.771 117.767  1.00 62.73           O  
ATOM   3351  N   ASN B 187     -11.522  82.592 120.164  1.00 45.67           N  
ATOM   3352  CA  ASN B 187     -11.747  81.792 121.369  1.00 44.97           C  
ATOM   3353  C   ASN B 187     -12.432  80.474 121.061  1.00 40.78           C  
ATOM   3354  O   ASN B 187     -13.656  80.386 121.065  1.00 39.19           O  
ATOM   3355  CB  ASN B 187     -12.542  82.556 122.431  1.00 45.86           C  
ATOM   3356  CG  ASN B 187     -12.537  81.842 123.783  1.00 56.95           C  
ATOM   3357  ND2 ASN B 187     -12.684  82.606 124.861  1.00 58.57           N  
ATOM   3358  OD1 ASN B 187     -12.397  80.616 123.852  1.00 53.84           O  
ATOM   3359  N   GLN B 188     -11.630  79.444 120.823  1.00 38.58           N  
ATOM   3360  CA  GLN B 188     -12.161  78.168 120.389  1.00 37.55           C  
ATOM   3361  C   GLN B 188     -12.605  77.268 121.549  1.00 40.79           C  
ATOM   3362  O   GLN B 188     -12.870  76.079 121.358  1.00 36.82           O  
ATOM   3363  CB  GLN B 188     -11.175  77.481 119.447  1.00 37.48           C  
ATOM   3364  CG  GLN B 188     -11.050  78.252 118.122  1.00 42.69           C  
ATOM   3365  CD  GLN B 188      -9.924  77.763 117.247  1.00 40.67           C  
ATOM   3366  NE2 GLN B 188      -9.186  78.694 116.665  1.00 44.68           N  
ATOM   3367  OE1 GLN B 188      -9.726  76.562 117.082  1.00 41.15           O  
ATOM   3368  N   SER B 189     -12.705  77.848 122.743  1.00 35.79           N  
ATOM   3369  CA  SER B 189     -13.394  77.181 123.846  1.00 40.26           C  
ATOM   3370  C   SER B 189     -14.880  77.531 123.823  1.00 42.73           C  
ATOM   3371  O   SER B 189     -15.663  77.013 124.630  1.00 42.96           O  
ATOM   3372  CB  SER B 189     -12.774  77.553 125.196  1.00 47.43           C  
ATOM   3373  OG  SER B 189     -11.532  76.889 125.392  1.00 53.41           O  
ATOM   3374  N   GLN B 190     -15.258  78.409 122.890  1.00 38.72           N  
ATOM   3375  CA  GLN B 190     -16.639  78.884 122.746  1.00 37.71           C  
ATOM   3376  C   GLN B 190     -17.299  78.358 121.467  1.00 39.00           C  
ATOM   3377  O   GLN B 190     -16.611  78.017 120.501  1.00 36.76           O  
ATOM   3378  CB  GLN B 190     -16.672  80.407 122.748  1.00 41.55           C  
ATOM   3379  CG  GLN B 190     -16.037  81.023 123.975  1.00 44.43           C  
ATOM   3380  CD  GLN B 190     -16.870  80.800 125.216  1.00 50.20           C  
ATOM   3381  NE2 GLN B 190     -18.137  81.192 125.153  1.00 53.87           N  
ATOM   3382  OE1 GLN B 190     -16.386  80.270 126.218  1.00 57.91           O  
ATOM   3383  N   CYS B 191     -18.631  78.302 121.465  1.00 34.72           N  
ATOM   3384  CA  CYS B 191     -19.394  77.651 120.394  1.00 34.34           C  
ATOM   3385  C   CYS B 191     -20.641  78.445 120.055  1.00 37.47           C  
ATOM   3386  O   CYS B 191     -21.300  78.981 120.951  1.00 36.56           O  
ATOM   3387  CB  CYS B 191     -19.864  76.256 120.844  1.00 33.79           C  
ATOM   3388  SG  CYS B 191     -18.582  75.007 120.868  1.00 41.95           S  
ATOM   3389  N   LEU B 192     -20.979  78.516 118.772  1.00 34.10           N  
ATOM   3390  CA  LEU B 192     -22.308  78.976 118.392  1.00 37.70           C  
ATOM   3391  C   LEU B 192     -23.292  77.965 118.968  1.00 36.53           C  
ATOM   3392  O   LEU B 192     -23.130  76.756 118.781  1.00 36.28           O  
ATOM   3393  CB  LEU B 192     -22.469  79.055 116.872  1.00 32.61           C  
ATOM   3394  CG  LEU B 192     -21.745  80.175 116.113  1.00 41.69           C  
ATOM   3395  CD1 LEU B 192     -22.204  80.215 114.663  1.00 33.62           C  
ATOM   3396  CD2 LEU B 192     -21.966  81.523 116.774  1.00 38.27           C  
ATOM   3397  N   THR B 193     -24.311  78.467 119.656  1.00 36.83           N  
ATOM   3398  CA  THR B 193     -25.239  77.628 120.394  1.00 34.37           C  
ATOM   3399  C   THR B 193     -26.660  78.151 120.303  1.00 36.88           C  
ATOM   3400  O   THR B 193     -26.895  79.342 120.491  1.00 40.02           O  
ATOM   3401  CB  THR B 193     -24.876  77.645 121.886  1.00 38.22           C  
ATOM   3402  CG2 THR B 193     -25.727  76.636 122.684  1.00 33.71           C  
ATOM   3403  OG1 THR B 193     -23.476  77.378 122.045  1.00 35.69           O  
ATOM   3404  N   ASN B 194     -27.609  77.269 120.003  1.00 34.99           N  
ATOM   3405  CA  ASN B 194     -28.998  77.557 120.327  1.00 35.22           C  
ATOM   3406  C   ASN B 194     -29.312  76.923 121.689  1.00 40.02           C  
ATOM   3407  O   ASN B 194     -29.395  75.701 121.819  1.00 36.92           O  
ATOM   3408  CB  ASN B 194     -29.977  77.098 119.240  1.00 34.02           C  
ATOM   3409  CG  ASN B 194     -29.758  75.669 118.808  1.00 29.10           C  
ATOM   3410  ND2 ASN B 194     -28.551  75.195 118.937  1.00 43.17           N  
ATOM   3411  OD1 ASN B 194     -30.667  75.009 118.347  1.00 42.34           O  
ATOM   3412  N   GLY B 195     -29.447  77.766 122.706  1.00 41.15           N  
ATOM   3413  CA  GLY B 195     -29.702  77.303 124.063  1.00 45.39           C  
ATOM   3414  C   GLY B 195     -31.012  76.552 124.219  1.00 45.31           C  
ATOM   3415  O   GLY B 195     -31.194  75.798 125.168  1.00 51.84           O  
ATOM   3416  N   ARG B 196     -31.934  76.770 123.290  1.00 46.06           N  
ATOM   3417  CA  ARG B 196     -33.192  76.039 123.283  1.00 46.45           C  
ATOM   3418  C   ARG B 196     -33.512  75.605 121.859  1.00 48.62           C  
ATOM   3419  O   ARG B 196     -32.850  76.028 120.912  1.00 47.36           O  
ATOM   3420  CB  ARG B 196     -34.323  76.906 123.847  1.00 51.81           C  
ATOM   3421  CG  ARG B 196     -33.977  77.608 125.158  1.00 51.57           C  
ATOM   3422  CD  ARG B 196     -35.223  77.882 125.986  1.00 55.43           C  
ATOM   3423  NE  ARG B 196     -36.199  78.697 125.269  1.00 65.33           N  
ATOM   3424  CZ  ARG B 196     -37.514  78.512 125.327  1.00 65.26           C  
ATOM   3425  NH1 ARG B 196     -38.019  77.526 126.060  1.00 62.96           N1+
ATOM   3426  NH2 ARG B 196     -38.327  79.304 124.640  1.00 72.78           N  
ATOM   3427  N   ASP B 197     -34.528  74.763 121.710  1.00 47.55           N  
ATOM   3428  CA  ASP B 197     -34.939  74.281 120.404  1.00 43.03           C  
ATOM   3429  C   ASP B 197     -36.153  75.032 119.867  1.00 46.75           C  
ATOM   3430  O   ASP B 197     -36.657  74.712 118.790  1.00 46.51           O  
ATOM   3431  CB  ASP B 197     -35.241  72.783 120.460  1.00 45.64           C  
ATOM   3432  CG  ASP B 197     -34.026  71.958 120.843  1.00 49.39           C  
ATOM   3433  OD1 ASP B 197     -32.890  72.385 120.537  1.00 43.74           O  
ATOM   3434  OD2 ASP B 197     -34.207  70.878 121.447  1.00 50.30           O1-
ATOM   3435  N   SER B 198     -36.617  76.031 120.613  1.00 47.14           N  
ATOM   3436  CA  SER B 198     -37.807  76.787 120.227  1.00 50.74           C  
ATOM   3437  C   SER B 198     -37.592  77.612 118.964  1.00 47.41           C  
ATOM   3438  O   SER B 198     -36.522  78.185 118.761  1.00 50.05           O  
ATOM   3439  CB  SER B 198     -38.252  77.710 121.367  1.00 55.18           C  
ATOM   3440  OG  SER B 198     -38.972  76.991 122.350  1.00 62.82           O  
ATOM   3441  N   VAL B 199     -38.610  77.662 118.114  1.00 50.05           N  
ATOM   3442  CA  VAL B 199     -38.583  78.547 116.959  1.00 47.79           C  
ATOM   3443  C   VAL B 199     -38.278  79.971 117.404  1.00 46.92           C  
ATOM   3444  O   VAL B 199     -38.862  80.466 118.368  1.00 48.03           O  
ATOM   3445  CB  VAL B 199     -39.917  78.545 116.213  1.00 50.37           C  
ATOM   3446  CG1 VAL B 199     -39.925  79.647 115.155  1.00 48.85           C  
ATOM   3447  CG2 VAL B 199     -40.163  77.182 115.584  1.00 48.47           C  
ATOM   3448  N   SER B 200     -37.341  80.607 116.710  1.00 47.42           N  
ATOM   3449  CA  SER B 200     -36.957  81.993 116.974  1.00 46.38           C  
ATOM   3450  C   SER B 200     -36.050  82.138 118.182  1.00 46.70           C  
ATOM   3451  O   SER B 200     -35.863  83.242 118.700  1.00 47.18           O  
ATOM   3452  CB  SER B 200     -38.186  82.894 117.123  1.00 49.68           C  
ATOM   3453  OG  SER B 200     -38.925  82.950 115.916  1.00 54.70           O  
ATOM   3454  N   THR B 201     -35.487  81.026 118.641  1.00 48.57           N  
ATOM   3455  CA  THR B 201     -34.479  81.104 119.687  1.00 45.92           C  
ATOM   3456  C   THR B 201     -33.276  81.861 119.137  1.00 47.67           C  
ATOM   3457  O   THR B 201     -32.825  81.600 118.018  1.00 41.82           O  
ATOM   3458  CB  THR B 201     -34.026  79.712 120.169  1.00 49.72           C  
ATOM   3459  CG2 THR B 201     -32.935  79.843 121.232  1.00 40.19           C  
ATOM   3460  OG1 THR B 201     -35.140  79.007 120.725  1.00 47.69           O  
ATOM   3461  N   VAL B 202     -32.762  82.796 119.926  1.00 45.73           N  
ATOM   3462  CA  VAL B 202     -31.600  83.568 119.524  1.00 44.10           C  
ATOM   3463  C   VAL B 202     -30.307  82.799 119.757  1.00 49.54           C  
ATOM   3464  O   VAL B 202     -30.021  82.349 120.866  1.00 46.61           O  
ATOM   3465  CB  VAL B 202     -31.521  84.907 120.273  1.00 51.67           C  
ATOM   3466  CG1 VAL B 202     -30.166  85.580 120.021  1.00 47.64           C  
ATOM   3467  CG2 VAL B 202     -32.676  85.817 119.851  1.00 53.96           C  
ATOM   3468  N   ILE B 203     -29.523  82.660 118.698  1.00 44.73           N  
ATOM   3469  CA  ILE B 203     -28.246  81.982 118.787  1.00 41.75           C  
ATOM   3470  C   ILE B 203     -27.254  82.859 119.520  1.00 41.24           C  
ATOM   3471  O   ILE B 203     -27.213  84.063 119.309  1.00 45.24           O  
ATOM   3472  CB  ILE B 203     -27.730  81.626 117.383  1.00 44.69           C  
ATOM   3473  CG1 ILE B 203     -28.735  80.693 116.703  1.00 40.27           C  
ATOM   3474  CG2 ILE B 203     -26.340  81.004 117.459  1.00 39.70           C  
ATOM   3475  CD1 ILE B 203     -28.431  80.405 115.276  1.00 41.33           C  
ATOM   3476  N   ASN B 204     -26.478  82.265 120.416  1.00 41.27           N  
ATOM   3477  CA  ASN B 204     -25.434  83.011 121.088  1.00 37.26           C  
ATOM   3478  C   ASN B 204     -24.160  82.198 121.176  1.00 36.65           C  
ATOM   3479  O   ASN B 204     -24.048  81.139 120.564  1.00 41.50           O  
ATOM   3480  CB  ASN B 204     -25.890  83.510 122.469  1.00 40.34           C  
ATOM   3481  CG  ASN B 204     -26.129  82.377 123.468  1.00 42.29           C  
ATOM   3482  ND2 ASN B 204     -26.098  82.714 124.751  1.00 39.18           N  
ATOM   3483  OD1 ASN B 204     -26.347  81.225 123.091  1.00 43.75           O  
ATOM   3484  N   ILE B 205     -23.197  82.710 121.925  1.00 37.04           N  
ATOM   3485  CA  ILE B 205     -21.900  82.070 122.049  1.00 41.12           C  
ATOM   3486  C   ILE B 205     -21.616  81.693 123.510  1.00 44.03           C  
ATOM   3487  O   ILE B 205     -21.493  82.561 124.373  1.00 42.60           O  
ATOM   3488  CB  ILE B 205     -20.793  83.003 121.544  1.00 37.71           C  
ATOM   3489  CG1 ILE B 205     -21.042  83.373 120.076  1.00 41.82           C  
ATOM   3490  CG2 ILE B 205     -19.428  82.366 121.728  1.00 39.30           C  
ATOM   3491  CD1 ILE B 205     -20.006  84.321 119.493  1.00 41.23           C  
ATOM   3492  N   VAL B 206     -21.509  80.396 123.781  1.00 40.75           N  
ATOM   3493  CA  VAL B 206     -21.204  79.928 125.129  1.00 40.74           C  
ATOM   3494  C   VAL B 206     -20.099  78.887 125.094  1.00 41.90           C  
ATOM   3495  O   VAL B 206     -19.737  78.390 124.024  1.00 37.60           O  
ATOM   3496  CB  VAL B 206     -22.441  79.301 125.799  1.00 41.07           C  
ATOM   3497  CG1 VAL B 206     -23.593  80.302 125.837  1.00 44.26           C  
ATOM   3498  CG2 VAL B 206     -22.858  78.042 125.063  1.00 38.20           C  
ATOM   3499  N   SER B 207     -19.576  78.552 126.269  1.00 38.26           N  
ATOM   3500  CA  SER B 207     -18.556  77.517 126.404  1.00 38.97           C  
ATOM   3501  C   SER B 207     -18.949  76.234 125.678  1.00 37.05           C  
ATOM   3502  O   SER B 207     -20.100  75.809 125.747  1.00 33.82           O  
ATOM   3503  CB  SER B 207     -18.318  77.205 127.883  1.00 40.81           C  
ATOM   3504  OG  SER B 207     -17.442  76.101 128.027  1.00 40.58           O  
ATOM   3505  N   CYS B 208     -17.990  75.628 124.980  1.00 35.88           N  
ATOM   3506  CA  CYS B 208     -18.193  74.338 124.324  1.00 35.98           C  
ATOM   3507  C   CYS B 208     -18.151  73.178 125.311  1.00 38.42           C  
ATOM   3508  O   CYS B 208     -18.361  72.025 124.925  1.00 35.69           O  
ATOM   3509  CB  CYS B 208     -17.093  74.090 123.293  1.00 38.80           C  
ATOM   3510  SG  CYS B 208     -16.950  75.372 122.025  1.00 42.55           S  
ATOM   3511  N   SER B 209     -17.850  73.486 126.568  1.00 35.98           N  
ATOM   3512  CA  SER B 209     -17.564  72.467 127.580  1.00 40.59           C  
ATOM   3513  C   SER B 209     -18.553  71.308 127.533  1.00 36.15           C  
ATOM   3514  O   SER B 209     -18.167  70.153 127.347  1.00 40.32           O  
ATOM   3515  CB  SER B 209     -17.558  73.100 128.970  1.00 40.00           C  
ATOM   3516  OG  SER B 209     -17.017  72.207 129.916  1.00 62.67           O  
ATOM   3517  N   ALA B 210     -19.832  71.640 127.653  1.00 36.52           N  
ATOM   3518  CA  ALA B 210     -20.901  70.652 127.688  1.00 40.92           C  
ATOM   3519  C   ALA B 210     -21.112  69.895 126.378  1.00 41.44           C  
ATOM   3520  O   ALA B 210     -21.672  68.803 126.392  1.00 38.45           O  
ATOM   3521  CB  ALA B 210     -22.199  71.312 128.110  1.00 42.16           C  
ATOM   3522  N   GLY B 211     -20.693  70.473 125.252  1.00 38.49           N  
ATOM   3523  CA  GLY B 211     -20.855  69.811 123.963  1.00 34.08           C  
ATOM   3524  C   GLY B 211     -22.284  69.382 123.689  1.00 32.24           C  
ATOM   3525  O   GLY B 211     -22.550  68.264 123.246  1.00 30.24           O  
ATOM   3526  N   SER B 212     -23.221  70.281 123.952  1.00 32.67           N  
ATOM   3527  CA  SER B 212     -24.638  69.953 123.814  1.00 35.45           C  
ATOM   3528  C   SER B 212     -25.095  69.882 122.362  1.00 35.58           C  
ATOM   3529  O   SER B 212     -24.371  70.288 121.444  1.00 35.97           O  
ATOM   3530  CB  SER B 212     -25.471  70.995 124.541  1.00 38.58           C  
ATOM   3531  OG  SER B 212     -25.394  72.216 123.840  1.00 38.37           O  
ATOM   3532  N   SER B 213     -26.305  69.373 122.148  1.00 30.79           N  
ATOM   3533  CA  SER B 213     -26.830  69.272 120.795  1.00 33.52           C  
ATOM   3534  C   SER B 213     -27.049  70.658 120.193  1.00 35.01           C  
ATOM   3535  O   SER B 213     -27.092  70.807 118.971  1.00 36.03           O  
ATOM   3536  CB  SER B 213     -28.139  68.487 120.769  1.00 34.31           C  
ATOM   3537  OG  SER B 213     -29.149  69.197 121.470  1.00 34.73           O  
ATOM   3538  N   GLY B 214     -27.201  71.665 121.048  1.00 30.91           N  
ATOM   3539  CA  GLY B 214     -27.405  73.026 120.579  1.00 40.18           C  
ATOM   3540  C   GLY B 214     -26.129  73.629 120.001  1.00 37.69           C  
ATOM   3541  O   GLY B 214     -26.117  74.766 119.535  1.00 37.56           O  
ATOM   3542  N   GLN B 215     -25.047  72.862 120.034  1.00 32.83           N  
ATOM   3543  CA  GLN B 215     -23.750  73.356 119.597  1.00 34.08           C  
ATOM   3544  C   GLN B 215     -23.253  72.584 118.381  1.00 31.76           C  
ATOM   3545  O   GLN B 215     -22.138  72.795 117.900  1.00 32.50           O  
ATOM   3546  CB  GLN B 215     -22.752  73.287 120.760  1.00 32.88           C  
ATOM   3547  CG  GLN B 215     -23.241  74.049 121.994  1.00 33.50           C  
ATOM   3548  CD  GLN B 215     -22.249  74.049 123.146  1.00 34.39           C  
ATOM   3549  NE2 GLN B 215     -22.021  75.221 123.723  1.00 34.85           N  
ATOM   3550  OE1 GLN B 215     -21.713  73.008 123.526  1.00 38.36           O  
ATOM   3551  N   ARG B 216     -24.086  71.681 117.883  1.00 31.00           N  
ATOM   3552  CA  ARG B 216     -23.696  70.851 116.755  1.00 32.03           C  
ATOM   3553  C   ARG B 216     -24.524  71.235 115.542  1.00 31.52           C  
ATOM   3554  O   ARG B 216     -25.758  71.252 115.597  1.00 31.50           O  
ATOM   3555  CB  ARG B 216     -23.880  69.366 117.067  1.00 27.47           C  
ATOM   3556  CG  ARG B 216     -23.217  68.443 116.040  1.00 27.73           C  
ATOM   3557  CD  ARG B 216     -22.950  67.051 116.611  1.00 30.70           C  
ATOM   3558  NE  ARG B 216     -22.819  66.059 115.549  1.00 27.68           N  
ATOM   3559  CZ  ARG B 216     -23.127  64.776 115.685  1.00 31.99           C  
ATOM   3560  NH1 ARG B 216     -23.565  64.316 116.862  1.00 28.67           N1+
ATOM   3561  NH2 ARG B 216     -22.989  63.954 114.655  1.00 29.38           N  
ATOM   3562  N   TRP B 217     -23.841  71.530 114.443  1.00 29.26           N  
ATOM   3563  CA  TRP B 217     -24.506  72.100 113.278  1.00 31.97           C  
ATOM   3564  C   TRP B 217     -24.157  71.351 112.010  1.00 33.50           C  
ATOM   3565  O   TRP B 217     -23.157  70.635 111.960  1.00 34.60           O  
ATOM   3566  CB  TRP B 217     -24.121  73.576 113.140  1.00 31.63           C  
ATOM   3567  CG  TRP B 217     -24.432  74.376 114.364  1.00 31.18           C  
ATOM   3568  CD1 TRP B 217     -23.607  74.608 115.436  1.00 28.66           C  
ATOM   3569  CD2 TRP B 217     -25.664  75.038 114.655  1.00 31.07           C  
ATOM   3570  CE2 TRP B 217     -25.517  75.662 115.911  1.00 31.07           C  
ATOM   3571  CE3 TRP B 217     -26.878  75.170 113.970  1.00 34.27           C  
ATOM   3572  NE1 TRP B 217     -24.252  75.384 116.364  1.00 31.73           N  
ATOM   3573  CZ2 TRP B 217     -26.543  76.403 116.504  1.00 31.25           C  
ATOM   3574  CZ3 TRP B 217     -27.894  75.916 114.557  1.00 34.85           C  
ATOM   3575  CH2 TRP B 217     -27.720  76.518 115.808  1.00 34.16           C  
ATOM   3576  N   VAL B 218     -24.986  71.538 110.985  1.00 29.43           N  
ATOM   3577  CA  VAL B 218     -24.814  70.892 109.699  1.00 29.51           C  
ATOM   3578  C   VAL B 218     -24.871  71.928 108.560  1.00 34.20           C  
ATOM   3579  O   VAL B 218     -25.858  72.655 108.422  1.00 31.61           O  
ATOM   3580  CB  VAL B 218     -25.927  69.848 109.463  1.00 36.19           C  
ATOM   3581  CG1 VAL B 218     -25.807  69.244 108.081  1.00 41.19           C  
ATOM   3582  CG2 VAL B 218     -25.874  68.756 110.532  1.00 38.30           C  
ATOM   3583  N   PHE B 219     -23.818  71.990 107.750  1.00 36.12           N  
ATOM   3584  CA  PHE B 219     -23.846  72.791 106.524  1.00 34.21           C  
ATOM   3585  C   PHE B 219     -24.460  71.968 105.403  1.00 35.77           C  
ATOM   3586  O   PHE B 219     -24.013  70.857 105.130  1.00 39.14           O  
ATOM   3587  CB  PHE B 219     -22.432  73.225 106.130  1.00 33.47           C  
ATOM   3588  CG  PHE B 219     -21.842  74.275 107.034  1.00 35.82           C  
ATOM   3589  CD1 PHE B 219     -21.208  73.919 108.219  1.00 35.88           C  
ATOM   3590  CD2 PHE B 219     -21.908  75.620 106.694  1.00 35.02           C  
ATOM   3591  CE1 PHE B 219     -20.653  74.887 109.054  1.00 35.30           C  
ATOM   3592  CE2 PHE B 219     -21.359  76.595 107.520  1.00 37.45           C  
ATOM   3593  CZ  PHE B 219     -20.734  76.228 108.710  1.00 36.15           C  
ATOM   3594  N   THR B 220     -25.494  72.497 104.761  1.00 32.78           N  
ATOM   3595  CA  THR B 220     -26.122  71.791 103.651  1.00 36.94           C  
ATOM   3596  C   THR B 220     -25.632  72.287 102.280  1.00 39.32           C  
ATOM   3597  O   THR B 220     -25.146  73.410 102.143  1.00 34.70           O  
ATOM   3598  CB  THR B 220     -27.652  71.900 103.711  1.00 41.88           C  
ATOM   3599  CG2 THR B 220     -28.156  71.529 105.102  1.00 37.84           C  
ATOM   3600  OG1 THR B 220     -28.052  73.241 103.405  1.00 38.85           O  
ATOM   3601  N   ASN B 221     -25.752  71.434 101.274  1.00 38.67           N  
ATOM   3602  CA  ASN B 221     -25.377  71.808  99.920  1.00 41.02           C  
ATOM   3603  C   ASN B 221     -26.192  73.013  99.450  1.00 46.05           C  
ATOM   3604  O   ASN B 221     -25.724  73.801  98.636  1.00 46.99           O  
ATOM   3605  CB  ASN B 221     -25.558  70.628  98.968  1.00 39.60           C  
ATOM   3606  CG  ASN B 221     -25.094  70.937  97.543  1.00 44.51           C  
ATOM   3607  ND2 ASN B 221     -23.787  71.120  97.363  1.00 37.72           N  
ATOM   3608  OD1 ASN B 221     -25.904  70.998  96.620  1.00 45.05           O  
ATOM   3609  N   GLU B 222     -27.397  73.173  99.988  1.00 42.76           N  
ATOM   3610  CA  GLU B 222     -28.271  74.261  99.559  1.00 43.59           C  
ATOM   3611  C   GLU B 222     -27.979  75.590 100.258  1.00 44.35           C  
ATOM   3612  O   GLU B 222     -28.652  76.583 100.001  1.00 49.46           O  
ATOM   3613  CB  GLU B 222     -29.735  73.875  99.738  1.00 47.85           C  
ATOM   3614  N   GLY B 223     -26.987  75.615 101.141  1.00 38.42           N  
ATOM   3615  CA  GLY B 223     -26.609  76.859 101.789  1.00 38.24           C  
ATOM   3616  C   GLY B 223     -27.189  77.102 103.174  1.00 39.34           C  
ATOM   3617  O   GLY B 223     -26.912  78.133 103.783  1.00 42.50           O  
ATOM   3618  N   ALA B 224     -27.999  76.173 103.675  1.00 35.31           N  
ATOM   3619  CA  ALA B 224     -28.535  76.300 105.030  1.00 38.62           C  
ATOM   3620  C   ALA B 224     -27.529  75.837 106.074  1.00 37.04           C  
ATOM   3621  O   ALA B 224     -26.662  74.997 105.794  1.00 36.18           O  
ATOM   3622  CB  ALA B 224     -29.824  75.519 105.173  1.00 37.73           C  
ATOM   3623  N   ILE B 225     -27.627  76.410 107.268  1.00 36.10           N  
ATOM   3624  CA  ILE B 225     -26.918  75.880 108.428  1.00 32.92           C  
ATOM   3625  C   ILE B 225     -27.965  75.418 109.444  1.00 35.72           C  
ATOM   3626  O   ILE B 225     -28.686  76.234 110.027  1.00 33.68           O  
ATOM   3627  CB  ILE B 225     -25.973  76.905 109.071  1.00 35.75           C  
ATOM   3628  CG1 ILE B 225     -24.932  77.410 108.058  1.00 34.15           C  
ATOM   3629  CG2 ILE B 225     -25.267  76.288 110.282  1.00 34.03           C  
ATOM   3630  CD1 ILE B 225     -24.029  78.494 108.631  1.00 33.55           C  
ATOM   3631  N   LEU B 226     -28.049  74.104 109.637  1.00 32.21           N  
ATOM   3632  CA  LEU B 226     -29.089  73.510 110.477  1.00 34.21           C  
ATOM   3633  C   LEU B 226     -28.524  72.936 111.771  1.00 34.69           C  
ATOM   3634  O   LEU B 226     -27.437  72.356 111.780  1.00 30.14           O  
ATOM   3635  CB  LEU B 226     -29.794  72.388 109.718  1.00 32.80           C  
ATOM   3636  CG  LEU B 226     -30.256  72.678 108.291  1.00 37.80           C  
ATOM   3637  CD1 LEU B 226     -30.823  71.424 107.662  1.00 35.78           C  
ATOM   3638  CD2 LEU B 226     -31.285  73.793 108.290  1.00 35.44           C  
ATOM   3639  N   ASN B 227     -29.260  73.098 112.865  1.00 33.18           N  
ATOM   3640  CA  ASN B 227     -28.921  72.383 114.081  1.00 33.74           C  
ATOM   3641  C   ASN B 227     -29.227  70.916 113.827  1.00 30.37           C  
ATOM   3642  O   ASN B 227     -30.284  70.588 113.305  1.00 33.34           O  
ATOM   3643  CB  ASN B 227     -29.729  72.904 115.265  1.00 32.45           C  
ATOM   3644  CG  ASN B 227     -29.422  72.156 116.532  1.00 35.87           C  
ATOM   3645  ND2 ASN B 227     -28.305  72.499 117.167  1.00 28.22           N  
ATOM   3646  OD1 ASN B 227     -30.162  71.256 116.923  1.00 34.15           O  
ATOM   3647  N   LEU B 228     -28.294  70.035 114.159  1.00 32.34           N  
ATOM   3648  CA  LEU B 228     -28.454  68.623 113.828  1.00 34.48           C  
ATOM   3649  C   LEU B 228     -29.701  68.007 114.473  1.00 31.26           C  
ATOM   3650  O   LEU B 228     -30.468  67.319 113.811  1.00 34.93           O  
ATOM   3651  CB  LEU B 228     -27.205  67.832 114.218  1.00 32.18           C  
ATOM   3652  CG  LEU B 228     -27.294  66.329 113.979  1.00 36.18           C  
ATOM   3653  CD1 LEU B 228     -27.545  66.051 112.526  1.00 37.98           C  
ATOM   3654  CD2 LEU B 228     -26.019  65.636 114.474  1.00 37.70           C  
ATOM   3655  N   LYS B 229     -29.917  68.273 115.753  1.00 35.64           N  
ATOM   3656  CA  LYS B 229     -31.036  67.637 116.449  1.00 38.63           C  
ATOM   3657  C   LYS B 229     -32.383  68.215 116.049  1.00 35.85           C  
ATOM   3658  O   LYS B 229     -33.264  67.484 115.621  1.00 37.20           O  
ATOM   3659  CB  LYS B 229     -30.885  67.714 117.965  1.00 31.48           C  
ATOM   3660  CG  LYS B 229     -32.021  66.982 118.701  1.00 36.68           C  
ATOM   3661  CD  LYS B 229     -31.821  66.974 120.216  1.00 40.09           C  
ATOM   3662  CE  LYS B 229     -32.184  68.310 120.829  1.00 39.35           C  
ATOM   3663  NZ  LYS B 229     -31.707  68.378 122.241  1.00 51.02           N1+
ATOM   3664  N   ASN B 230     -32.546  69.526 116.188  1.00 36.99           N  
ATOM   3665  CA  ASN B 230     -33.865  70.125 115.997  1.00 39.97           C  
ATOM   3666  C   ASN B 230     -34.190  70.510 114.551  1.00 41.36           C  
ATOM   3667  O   ASN B 230     -35.322  70.868 114.248  1.00 38.75           O  
ATOM   3668  CB  ASN B 230     -34.088  71.302 116.958  1.00 38.69           C  
ATOM   3669  CG  ASN B 230     -33.221  72.493 116.636  1.00 40.37           C  
ATOM   3670  ND2 ASN B 230     -32.694  73.142 117.670  1.00 33.80           N  
ATOM   3671  OD1 ASN B 230     -33.036  72.838 115.467  1.00 39.57           O  
ATOM   3672  N   GLY B 231     -33.200  70.426 113.666  1.00 38.67           N  
ATOM   3673  CA  GLY B 231     -33.435  70.587 112.241  1.00 38.26           C  
ATOM   3674  C   GLY B 231     -33.738  72.003 111.773  1.00 38.94           C  
ATOM   3675  O   GLY B 231     -33.971  72.228 110.585  1.00 43.49           O  
ATOM   3676  N   LEU B 232     -33.729  72.955 112.698  1.00 37.08           N  
ATOM   3677  CA  LEU B 232     -34.021  74.347 112.368  1.00 41.91           C  
ATOM   3678  C   LEU B 232     -32.799  75.059 111.771  1.00 41.06           C  
ATOM   3679  O   LEU B 232     -31.655  74.692 112.043  1.00 37.41           O  
ATOM   3680  CB  LEU B 232     -34.533  75.102 113.600  1.00 38.11           C  
ATOM   3681  CG  LEU B 232     -35.835  74.552 114.201  1.00 40.69           C  
ATOM   3682  CD1 LEU B 232     -36.237  75.342 115.427  1.00 41.20           C  
ATOM   3683  CD2 LEU B 232     -36.948  74.556 113.167  1.00 41.12           C  
ATOM   3684  N   ALA B 233     -33.058  76.096 110.982  1.00 37.82           N  
ATOM   3685  CA  ALA B 233     -32.022  76.763 110.203  1.00 36.95           C  
ATOM   3686  C   ALA B 233     -31.562  78.060 110.857  1.00 38.51           C  
ATOM   3687  O   ALA B 233     -32.361  78.775 111.460  1.00 40.44           O  
ATOM   3688  CB  ALA B 233     -32.535  77.031 108.791  1.00 39.88           C  
ATOM   3689  N   MET B 234     -30.268  78.354 110.761  1.00 33.66           N  
ATOM   3690  CA  MET B 234     -29.785  79.666 111.167  1.00 38.90           C  
ATOM   3691  C   MET B 234     -30.432  80.699 110.249  1.00 39.16           C  
ATOM   3692  O   MET B 234     -30.560  80.486 109.044  1.00 36.74           O  
ATOM   3693  CB  MET B 234     -28.266  79.762 111.085  1.00 35.07           C  
ATOM   3694  CG  MET B 234     -27.547  78.930 112.129  1.00 36.60           C  
ATOM   3695  SD  MET B 234     -25.887  79.534 112.410  1.00 38.25           S  
ATOM   3696  CE  MET B 234     -25.276  78.372 113.640  1.00 40.27           C  
ATOM   3697  N   ASP B 235     -30.840  81.812 110.835  1.00 40.09           N  
ATOM   3698  CA  ASP B 235     -31.779  82.700 110.190  1.00 44.68           C  
ATOM   3699  C   ASP B 235     -31.481  84.113 110.640  1.00 47.13           C  
ATOM   3700  O   ASP B 235     -31.425  84.390 111.838  1.00 42.63           O  
ATOM   3701  CB  ASP B 235     -33.198  82.285 110.581  1.00 43.24           C  
ATOM   3702  CG  ASP B 235     -34.257  83.237 110.068  1.00 47.78           C  
ATOM   3703  OD1 ASP B 235     -34.252  84.406 110.501  1.00 49.13           O  
ATOM   3704  OD2 ASP B 235     -35.111  82.807 109.260  1.00 42.69           O1-
ATOM   3705  N   VAL B 236     -31.247  85.001 109.680  1.00 47.92           N  
ATOM   3706  CA  VAL B 236     -31.020  86.400 110.011  1.00 49.57           C  
ATOM   3707  C   VAL B 236     -32.380  87.002 110.306  1.00 53.07           C  
ATOM   3708  O   VAL B 236     -33.188  87.209 109.391  1.00 52.56           O  
ATOM   3709  CB  VAL B 236     -30.314  87.164 108.877  1.00 49.55           C  
ATOM   3710  CG1 VAL B 236     -30.063  88.599 109.294  1.00 53.45           C  
ATOM   3711  CG2 VAL B 236     -28.999  86.479 108.527  1.00 47.82           C  
ATOM   3712  N   ALA B 237     -32.629  87.237 111.594  1.00 59.02           N  
ATOM   3713  CA  ALA B 237     -33.927  87.680 112.095  1.00 65.12           C  
ATOM   3714  C   ALA B 237     -34.456  88.829 111.256  1.00 78.01           C  
ATOM   3715  O   ALA B 237     -33.899  89.929 111.265  1.00 72.34           O  
ATOM   3716  CB  ALA B 237     -33.823  88.088 113.552  1.00 68.03           C  
ATOM   3717  N   GLN B 238     -35.536  88.568 110.529  1.00 82.25           N  
ATOM   3718  CA  GLN B 238     -35.946  89.493 109.487  1.00 87.59           C  
ATOM   3719  C   GLN B 238     -37.120  90.393 109.848  1.00 99.70           C  
ATOM   3720  O   GLN B 238     -38.165  90.376 109.196  1.00101.39           O  
ATOM   3721  CB  GLN B 238     -36.170  88.772 108.155  1.00 79.75           C  
ATOM   3722  CG  GLN B 238     -35.840  89.633 106.936  1.00 83.35           C  
ATOM   3723  CD  GLN B 238     -34.589  90.486 107.124  1.00 88.41           C  
ATOM   3724  NE2 GLN B 238     -33.649  90.001 107.931  1.00 78.50           N  
ATOM   3725  OE1 GLN B 238     -34.473  91.571 106.549  1.00 94.76           O  
ATOM   3726  N   ALA B 239     -36.941  91.186 110.900  1.00101.82           N  
ATOM   3727  CA  ALA B 239     -37.543  92.512 110.971  1.00105.58           C  
ATOM   3728  C   ALA B 239     -36.560  93.589 110.526  1.00109.39           C  
ATOM   3729  O   ALA B 239     -36.935  94.540 109.840  1.00112.22           O  
ATOM   3730  CB  ALA B 239     -38.039  92.793 112.381  1.00105.44           C  
ATOM   3731  N   ASN B 240     -35.300  93.433 110.919  1.00106.35           N  
ATOM   3732  CA  ASN B 240     -34.186  93.987 110.160  1.00104.34           C  
ATOM   3733  C   ASN B 240     -32.836  93.604 110.756  1.00105.90           C  
ATOM   3734  O   ASN B 240     -32.656  93.622 111.974  1.00105.37           O  
ATOM   3735  CB  ASN B 240     -34.306  95.510 110.067  1.00105.09           C  
ATOM   3736  CG  ASN B 240     -33.172  96.136 109.279  1.00109.62           C  
ATOM   3737  ND2 ASN B 240     -33.189  97.460 109.169  1.00103.60           N  
ATOM   3738  OD1 ASN B 240     -32.292  95.439 108.775  1.00114.81           O  
ATOM   3739  N   PRO B 241     -31.889  93.257 109.890  1.00105.67           N  
ATOM   3740  CA  PRO B 241     -30.531  92.927 110.326  1.00 98.00           C  
ATOM   3741  C   PRO B 241     -29.930  94.030 111.191  1.00104.88           C  
ATOM   3742  O   PRO B 241     -28.761  93.949 111.568  1.00106.66           O  
ATOM   3743  CB  PRO B 241     -29.784  92.837 108.995  1.00 83.82           C  
ATOM   3744  CG  PRO B 241     -30.812  92.218 108.112  1.00 85.81           C  
ATOM   3745  CD  PRO B 241     -32.012  93.089 108.432  1.00 96.95           C  
ATOM   3746  N   LYS B 242     -30.727  95.048 111.498  1.00102.27           N  
ATOM   3747  CA  LYS B 242     -30.316  96.089 112.439  1.00109.46           C  
ATOM   3748  C   LYS B 242     -30.593  95.595 113.856  1.00108.02           C  
ATOM   3749  O   LYS B 242     -29.987  96.055 114.825  1.00104.49           O  
ATOM   3750  CB  LYS B 242     -31.034  97.412 112.156  1.00111.88           C  
ATOM   3751  N   LEU B 243     -31.519  94.648 113.969  1.00107.80           N  
ATOM   3752  CA  LEU B 243     -31.419  93.595 114.973  1.00107.64           C  
ATOM   3753  C   LEU B 243     -30.216  92.696 114.712  1.00104.13           C  
ATOM   3754  O   LEU B 243     -29.275  92.655 115.505  1.00 99.36           O  
ATOM   3755  CB  LEU B 243     -32.702  92.762 115.004  1.00107.75           C  
ATOM   3756  CG  LEU B 243     -33.992  93.514 115.334  1.00113.81           C  
ATOM   3757  CD1 LEU B 243     -34.252  94.610 114.311  1.00109.45           C  
ATOM   3758  CD2 LEU B 243     -35.170  92.555 115.409  1.00105.18           C  
ATOM   3759  N   ARG B 244     -30.252  91.978 113.594  1.00104.47           N  
ATOM   3760  CA  ARG B 244     -29.120  91.162 113.171  1.00 97.87           C  
ATOM   3761  C   ARG B 244     -28.761  90.124 114.230  1.00 83.56           C  
ATOM   3762  O   ARG B 244     -27.705  89.496 114.164  1.00 75.17           O  
ATOM   3763  CB  ARG B 244     -27.919  92.042 112.860  1.00 92.88           C  
ATOM   3764  N   ARG B 245     -29.648  89.951 115.205  1.00 77.63           N  
ATOM   3765  CA  ARG B 245     -29.811  88.665 115.872  1.00 67.79           C  
ATOM   3766  C   ARG B 245     -29.917  87.527 114.861  1.00 59.07           C  
ATOM   3767  O   ARG B 245     -30.672  87.612 113.893  1.00 56.75           O  
ATOM   3768  CB  ARG B 245     -31.047  88.683 116.774  1.00 65.62           C  
ATOM   3769  CG  ARG B 245     -30.994  89.727 117.878  1.00 81.02           C  
ATOM   3770  CD  ARG B 245     -32.256  89.699 118.725  1.00 81.71           C  
ATOM   3771  NE  ARG B 245     -33.451  89.982 117.935  1.00 95.00           N  
ATOM   3772  CZ  ARG B 245     -34.178  89.054 117.321  1.00 94.69           C  
ATOM   3773  NH1 ARG B 245     -33.833  87.777 117.404  1.00 91.11           N1+
ATOM   3774  NH2 ARG B 245     -35.250  89.403 116.624  1.00 95.31           N  
ATOM   3775  N   ILE B 246     -29.154  86.464 115.093  1.00 53.98           N  
ATOM   3776  CA  ILE B 246     -29.321  85.226 114.347  1.00 48.52           C  
ATOM   3777  C   ILE B 246     -30.154  84.295 115.215  1.00 46.18           C  
ATOM   3778  O   ILE B 246     -29.838  84.080 116.382  1.00 43.87           O  
ATOM   3779  CB  ILE B 246     -27.967  84.559 113.998  1.00 44.77           C  
ATOM   3780  CG1 ILE B 246     -27.003  85.583 113.390  1.00 49.76           C  
ATOM   3781  CG2 ILE B 246     -28.179  83.387 113.044  1.00 36.86           C  
ATOM   3782  CD1 ILE B 246     -25.603  85.059 113.153  1.00 44.74           C  
ATOM   3783  N   ILE B 247     -31.220  83.754 114.644  1.00 45.69           N  
ATOM   3784  CA  ILE B 247     -32.105  82.860 115.364  1.00 46.79           C  
ATOM   3785  C   ILE B 247     -32.173  81.548 114.606  1.00 44.26           C  
ATOM   3786  O   ILE B 247     -31.725  81.467 113.468  1.00 45.00           O  
ATOM   3787  CB  ILE B 247     -33.533  83.429 115.419  1.00 46.82           C  
ATOM   3788  CG1 ILE B 247     -34.134  83.456 114.012  1.00 44.61           C  
ATOM   3789  CG2 ILE B 247     -33.537  84.814 116.049  1.00 46.98           C  
ATOM   3790  CD1 ILE B 247     -35.513  84.089 113.930  1.00 48.62           C  
ATOM   3791  N   ILE B 248     -32.730  80.519 115.232  1.00 40.90           N  
ATOM   3792  CA  ILE B 248     -33.060  79.313 114.498  1.00 36.30           C  
ATOM   3793  C   ILE B 248     -34.516  79.397 114.080  1.00 39.59           C  
ATOM   3794  O   ILE B 248     -35.360  79.913 114.814  1.00 45.11           O  
ATOM   3795  CB  ILE B 248     -32.811  78.050 115.325  1.00 39.11           C  
ATOM   3796  CG1 ILE B 248     -33.586  78.121 116.649  1.00 40.63           C  
ATOM   3797  CG2 ILE B 248     -31.313  77.869 115.552  1.00 39.81           C  
ATOM   3798  CD1 ILE B 248     -33.240  77.006 117.640  1.00 44.00           C  
ATOM   3799  N   TYR B 249     -34.813  78.888 112.898  1.00 39.83           N  
ATOM   3800  CA  TYR B 249     -36.134  79.053 112.347  1.00 38.73           C  
ATOM   3801  C   TYR B 249     -36.391  77.904 111.404  1.00 38.89           C  
ATOM   3802  O   TYR B 249     -35.458  77.316 110.868  1.00 45.02           O  
ATOM   3803  CB  TYR B 249     -36.195  80.383 111.596  1.00 45.98           C  
ATOM   3804  CG  TYR B 249     -37.583  80.932 111.406  1.00 46.42           C  
ATOM   3805  CD1 TYR B 249     -38.234  81.585 112.442  1.00 53.26           C  
ATOM   3806  CD2 TYR B 249     -38.237  80.817 110.184  1.00 51.02           C  
ATOM   3807  CE1 TYR B 249     -39.501  82.091 112.281  1.00 52.85           C  
ATOM   3808  CE2 TYR B 249     -39.508  81.323 110.010  1.00 52.36           C  
ATOM   3809  CZ  TYR B 249     -40.134  81.962 111.065  1.00 61.38           C  
ATOM   3810  OH  TYR B 249     -41.401  82.473 110.907  1.00 73.17           O  
ATOM   3811  N   PRO B 250     -37.663  77.562 111.200  1.00 40.55           N  
ATOM   3812  CA  PRO B 250     -37.968  76.525 110.216  1.00 43.00           C  
ATOM   3813  C   PRO B 250     -37.335  76.877 108.869  1.00 49.70           C  
ATOM   3814  O   PRO B 250     -37.348  78.045 108.464  1.00 47.55           O  
ATOM   3815  CB  PRO B 250     -39.492  76.572 110.139  1.00 42.04           C  
ATOM   3816  CG  PRO B 250     -39.906  77.039 111.494  1.00 43.81           C  
ATOM   3817  CD  PRO B 250     -38.861  78.028 111.915  1.00 44.79           C  
ATOM   3818  N   ALA B 251     -36.770  75.881 108.196  1.00 44.09           N  
ATOM   3819  CA  ALA B 251     -36.070  76.114 106.940  1.00 48.68           C  
ATOM   3820  C   ALA B 251     -37.034  76.619 105.872  1.00 50.86           C  
ATOM   3821  O   ALA B 251     -38.104  76.046 105.672  1.00 46.51           O  
ATOM   3822  CB  ALA B 251     -35.375  74.850 106.477  1.00 39.91           C  
ATOM   3823  N   THR B 252     -36.641  77.689 105.186  1.00 55.57           N  
ATOM   3824  CA  THR B 252     -37.497  78.337 104.194  1.00 48.76           C  
ATOM   3825  C   THR B 252     -36.851  78.341 102.821  1.00 55.22           C  
ATOM   3826  O   THR B 252     -37.538  78.380 101.803  1.00 61.55           O  
ATOM   3827  CB  THR B 252     -37.780  79.797 104.571  1.00 51.49           C  
ATOM   3828  CG2 THR B 252     -38.602  79.881 105.864  1.00 44.47           C  
ATOM   3829  OG1 THR B 252     -36.537  80.490 104.740  1.00 49.93           O  
ATOM   3830  N   GLY B 253     -35.526  78.304 102.792  1.00 54.59           N  
ATOM   3831  CA  GLY B 253     -34.808  78.381 101.535  1.00 56.08           C  
ATOM   3832  C   GLY B 253     -34.560  79.827 101.151  1.00 55.18           C  
ATOM   3833  O   GLY B 253     -33.905  80.104 100.155  1.00 50.69           O  
ATOM   3834  N   ASN B 254     -35.089  80.746 101.954  1.00 53.99           N  
ATOM   3835  CA  ASN B 254     -34.914  82.174 101.725  1.00 50.22           C  
ATOM   3836  C   ASN B 254     -33.474  82.631 101.915  1.00 54.51           C  
ATOM   3837  O   ASN B 254     -32.677  81.952 102.562  1.00 53.17           O  
ATOM   3838  CB  ASN B 254     -35.843  82.981 102.630  1.00 52.45           C  
ATOM   3839  CG  ASN B 254     -37.303  82.795 102.273  1.00 62.76           C  
ATOM   3840  ND2 ASN B 254     -38.192  83.385 103.068  1.00 67.57           N  
ATOM   3841  OD1 ASN B 254     -37.630  82.126 101.293  1.00 66.51           O  
ATOM   3842  N   PRO B 255     -33.129  83.783 101.328  1.00 55.18           N  
ATOM   3843  CA  PRO B 255     -31.758  84.291 101.419  1.00 53.59           C  
ATOM   3844  C   PRO B 255     -31.345  84.673 102.833  1.00 48.23           C  
ATOM   3845  O   PRO B 255     -30.146  84.761 103.095  1.00 52.37           O  
ATOM   3846  CB  PRO B 255     -31.781  85.526 100.500  1.00 56.74           C  
ATOM   3847  CG  PRO B 255     -33.240  85.822 100.286  1.00 55.71           C  
ATOM   3848  CD  PRO B 255     -33.886  84.482 100.279  1.00 54.69           C  
ATOM   3849  N   ASN B 256     -32.298  84.903 103.731  1.00 45.97           N  
ATOM   3850  CA  ASN B 256     -31.929  85.202 105.111  1.00 47.77           C  
ATOM   3851  C   ASN B 256     -31.601  83.924 105.894  1.00 41.32           C  
ATOM   3852  O   ASN B 256     -31.308  83.976 107.083  1.00 44.72           O  
ATOM   3853  CB  ASN B 256     -32.992  86.051 105.824  1.00 46.11           C  
ATOM   3854  CG  ASN B 256     -34.235  85.258 106.187  1.00 47.17           C  
ATOM   3855  ND2 ASN B 256     -34.816  85.566 107.337  1.00 50.90           N  
ATOM   3856  OD1 ASN B 256     -34.669  84.384 105.440  1.00 46.50           O  
ATOM   3857  N   GLN B 257     -31.639  82.790 105.200  1.00 43.24           N  
ATOM   3858  CA  GLN B 257     -31.251  81.499 105.758  1.00 45.31           C  
ATOM   3859  C   GLN B 257     -30.176  80.857 104.898  1.00 48.40           C  
ATOM   3860  O   GLN B 257     -29.923  79.652 104.994  1.00 42.52           O  
ATOM   3861  CB  GLN B 257     -32.454  80.560 105.847  1.00 40.97           C  
ATOM   3862  CG  GLN B 257     -33.368  80.865 106.998  1.00 40.47           C  
ATOM   3863  CD  GLN B 257     -34.457  79.830 107.159  1.00 44.16           C  
ATOM   3864  NE2 GLN B 257     -35.417  80.115 108.034  1.00 45.27           N  
ATOM   3865  OE1 GLN B 257     -34.439  78.785 106.507  1.00 41.95           O  
ATOM   3866  N   MET B 258     -29.554  81.653 104.035  1.00 44.00           N  
ATOM   3867  CA  MET B 258     -28.482  81.126 103.202  1.00 39.67           C  
ATOM   3868  C   MET B 258     -27.144  81.666 103.660  1.00 39.82           C  
ATOM   3869  O   MET B 258     -27.026  82.827 104.039  1.00 42.25           O  
ATOM   3870  CB  MET B 258     -28.742  81.372 101.713  1.00 44.71           C  
ATOM   3871  CG  MET B 258     -29.632  80.289 101.120  1.00 45.96           C  
ATOM   3872  SD  MET B 258     -29.521  80.165  99.345  1.00 68.97           S  
ATOM   3873  CE  MET B 258     -30.492  81.590  98.858  1.00 56.57           C  
ATOM   3874  N   TRP B 259     -26.147  80.792 103.671  1.00 40.66           N  
ATOM   3875  CA  TRP B 259     -24.849  81.121 104.228  1.00 37.03           C  
ATOM   3876  C   TRP B 259     -23.821  80.505 103.327  1.00 35.69           C  
ATOM   3877  O   TRP B 259     -24.118  79.567 102.588  1.00 36.00           O  
ATOM   3878  CB  TRP B 259     -24.700  80.518 105.635  1.00 38.36           C  
ATOM   3879  CG  TRP B 259     -25.783  80.935 106.571  1.00 36.57           C  
ATOM   3880  CD1 TRP B 259     -26.984  80.318 106.761  1.00 38.53           C  
ATOM   3881  CD2 TRP B 259     -25.783  82.086 107.414  1.00 33.06           C  
ATOM   3882  CE2 TRP B 259     -27.010  82.102 108.102  1.00 34.80           C  
ATOM   3883  CE3 TRP B 259     -24.862  83.109 107.653  1.00 35.30           C  
ATOM   3884  NE1 TRP B 259     -27.725  81.009 107.691  1.00 38.89           N  
ATOM   3885  CZ2 TRP B 259     -27.341  83.096 109.015  1.00 36.13           C  
ATOM   3886  CZ3 TRP B 259     -25.186  84.090 108.566  1.00 40.23           C  
ATOM   3887  CH2 TRP B 259     -26.416  84.078 109.235  1.00 38.95           C  
ATOM   3888  N   LEU B 260     -22.598  81.005 103.408  1.00 35.07           N  
ATOM   3889  CA  LEU B 260     -21.514  80.431 102.633  1.00 31.46           C  
ATOM   3890  C   LEU B 260     -20.221  80.574 103.397  1.00 33.87           C  
ATOM   3891  O   LEU B 260     -19.739  81.693 103.600  1.00 38.26           O  
ATOM   3892  CB  LEU B 260     -21.388  81.124 101.270  1.00 38.58           C  
ATOM   3893  CG  LEU B 260     -20.264  80.554 100.399  1.00 41.33           C  
ATOM   3894  CD1 LEU B 260     -20.496  79.071 100.144  1.00 38.97           C  
ATOM   3895  CD2 LEU B 260     -20.127  81.303  99.080  1.00 41.20           C  
ATOM   3896  N   PRO B 261     -19.661  79.443 103.858  1.00 37.92           N  
ATOM   3897  CA  PRO B 261     -18.348  79.510 104.507  1.00 34.44           C  
ATOM   3898  C   PRO B 261     -17.271  79.505 103.428  1.00 34.96           C  
ATOM   3899  O   PRO B 261     -17.361  78.738 102.470  1.00 34.52           O  
ATOM   3900  CB  PRO B 261     -18.288  78.208 105.306  1.00 35.78           C  
ATOM   3901  CG  PRO B 261     -19.142  77.236 104.506  1.00 34.16           C  
ATOM   3902  CD  PRO B 261     -20.227  78.078 103.857  1.00 36.35           C  
ATOM   3903  N   VAL B 262     -16.266  80.351 103.583  1.00 35.25           N  
ATOM   3904  CA  VAL B 262     -15.194  80.437 102.608  1.00 36.79           C  
ATOM   3905  C   VAL B 262     -13.866  80.519 103.336  1.00 34.48           C  
ATOM   3906  O   VAL B 262     -13.702  81.341 104.229  1.00 37.46           O  
ATOM   3907  CB  VAL B 262     -15.362  81.688 101.712  1.00 41.56           C  
ATOM   3908  CG1 VAL B 262     -14.115  81.907 100.855  1.00 46.38           C  
ATOM   3909  CG2 VAL B 262     -16.603  81.553 100.853  1.00 32.96           C  
ATOM   3910  N   PRO B 263     -12.908  79.671 102.946  1.00 37.41           N  
ATOM   3911  CA  PRO B 263     -11.564  79.711 103.535  1.00 40.17           C  
ATOM   3912  C   PRO B 263     -10.930  81.096 103.357  1.00 50.76           C  
ATOM   3913  O   PRO B 263     -11.185  81.772 102.359  1.00 53.60           O  
ATOM   3914  CB  PRO B 263     -10.775  78.690 102.709  1.00 41.84           C  
ATOM   3915  CG  PRO B 263     -11.759  77.972 101.862  1.00 44.50           C  
ATOM   3916  CD  PRO B 263     -12.996  78.787 101.773  1.00 37.51           C  
ATOM   3917  OXT PRO B 263     -10.149  81.570 104.185  1.00 53.42           O1-
TER   
ENDMDL
END
